# Supplementary material for: Unveiling biogeographical patterns of the ichthyofauna in the Tuichi basin, a biodiversity hotspot in the Bolivian Amazon, using environmental DNA
Source: PLoS One. 2022 Jan 4;17(1):e0262357. doi: 10.1371/journal.pone.0262357 (PMC8726463; doi:10.1371/journal.pone.0262357)
Supplement: S1 Table — (XLSX) [file pone.0262357.s009.xlsx]

## Sheet: Table S1 list sampling points
Table S1: Informations on sites and each points of collect per site. The date, localisation , volume of water filtered, sampling depth, date of collect and geographical coordinates are reported for each sampling point. In the rigth side of the table, pictures for each lakes sampled showing the exact location of collecting points (each colour represents a filter).
Site Name	SITE code	Year of collect	Date of collect	ID FILTER	ID FILTER	ID Collecting point	Longitude collecting point	Latitude collecting point	filtered volume (L)	Depth (m) of collect	ALTITUDE of collect	Lake depth at the collection point	code#	NOTES	HER
Ruta	RUTA	2017	2017-09-14	Ruta	1	15	-67.6223	-14.6868	10	0.5	250	na			Sa-b
Ruta	RUTA	2017	2017-09-14	Ruta	1	16	-67.6236	-14.6872	10	0.5	250	na			Sa-b
Ruta	RUTA	2017	2017-09-14	Ruta	1	17	-67.622	-14.6863	5	0.5	250	na			Sa-b
Ruta	RUTA	2017	2017-09-14	Ruta	2	18	-67.6241	-14.6864	10	0.5	250	na			Sa-b
Ruta	RUTA	2017	2017-09-14	Ruta	2	19	-67.6244	-14.686	10	0.5	250	na			Sa-b
Ruta	RUTA	2017	2017-09-14	Ruta	2	20	-67.6239	-14.687	6	0.5	250	na			Sa-b
Ruta	RUTA	2017	2017-09-14	Ruta	2	21	-67.6231	-14.6874	4	0.5	250	na			Sa-b
Mentirosso	MENTI	2017	2017-09-21	Mentirosso	3	na	-66.6019	-11.1248	2	0.5	134	na			Ab-a
Mentirosso	MENTI	2017	2017-09-21	Mentirosso	3	na	-66.6026	-11.1245	2	2	134	na			Ab-a
Mentirosso	MENTI	2017	2017-09-21	Mentirosso	3	23	-66.6033	-11.124	2	0	134	na			Ab-a
Mentirosso	MENTI	2017	2017-09-21	Mentirosso	3	24	-66.5756	-11.0976	2	0.5	134	na			Ab-a
Mentirosso	MENTI	2017	2017-09-21	Mentirosso	3	25	-66.5744	-11.0959	2	2	134	na			Ab-a
Mentirosso	MENTI	2017	2017-09-21	Mentirosso	3	26	-66.5733	-11.0943	2	2	134	na			Ab-a
Mentirosso	MENTI	2017	2017-09-21	Mentirosso	3	27	-66.565	-11.1107	2	0.5	134	na			Ab-a
Mentirosso	MENTI	2017	2017-09-21	Mentirosso	3	28	-66.5633	-11.1106	2	2	134	na			Ab-a
Mentirosso	MENTI	2017	2017-09-21	Mentirosso	3	29	-66.5618	-11.1103	2	2	134	na			Ab-a
Mentirosso	MENTI	2017	2017-09-21	Mentirosso	3	30	-66.5699	-11.1297	2	0.5	134	na			Ab-a
Mentirosso	MENTI	2017	2017-09-21	Mentirosso	3	31	-66.5685	-11.1309	2	2	134	na			Ab-a
Mentirosso	MENTI	2017	2017-09-21	Mentirosso	3	32	-66.5674	-11.132	2	2	134	na			Ab-a
Mentirosso	MENTI	2017	2017-09-21	Mentirosso	3	33	-66.5813	-11.1438	2	2	134	na			Ab-a
Mentirosso	MENTI	2017	2017-09-21	Mentirosso	3	34	-66.583	-11.1418	2	2	134	na			Ab-a
Mentirosso	MENTI	2017	2017-09-21	Mentirosso	3	35	-66.5842	-11.1403	2	0.5	134	na			Ab-a
Mentirosso	MENTI	2017	2017-09-21	Mentirosso	4	36	-66.576	-11.1345	2	0.5	134	na			Ab-a
Mentirosso	MENTI	2017	2017-09-21	Mentirosso	4	37	-66.5754	-11.1353	2	2	134	na			Ab-a
Mentirosso	MENTI	2017	2017-09-21	Mentirosso	4	38	-66.574	-11.1369	2	2	134	na			Ab-a
Mentirosso	MENTI	2017	2017-09-21	Mentirosso	4	39	-66.5637	-11.1207	2	0.5	134	na			Ab-a
Mentirosso	MENTI	2017	2017-09-21	Mentirosso	4	40	-66.5627	-11.1209	2	2	134	na			Ab-a
Mentirosso	MENTI	2017	2017-09-21	Mentirosso	4	41	-66.5604	-11.1213	2	2	134	na			Ab-a
Mentirosso	MENTI	2017	2017-09-21	Mentirosso	4	42	-66.5691	-11.1027	2	1	134	na			Ab-a
Mentirosso	MENTI	2017	2017-09-21	Mentirosso	4	43	-66.5677	-11.1021	2	2	134	na			Ab-a
Mentirosso	MENTI	2017	2017-09-21	Mentirosso	4	44	-66.5667	-11.1016	2	2	134	na			Ab-a
Mentirosso	MENTI	2017	2017-09-21	Mentirosso	4	45	-66.5883	-11.0933	2	2	134	na			Ab-a
Mentirosso	MENTI	2017	2017-09-21	Mentirosso	4	46	-66.5881	-11.0942	2	2	134	na			Ab-a
Mentirosso	MENTI	2017	2017-09-21	Mentirosso	4	47	-66.5877	-11.0959	2	1	134	na			Ab-a
Mentirosso	MENTI	2017	2017-09-21	Mentirosso	4	48	-66.5946	-11.1004	2	2	134	na			Ab-a
Mentirosso	MENTI	2017	2017-09-21	Mentirosso	4	49	-66.5967	-11.099	2	2	134	na			Ab-a
Mentirosso	MENTI	2017	2017-09-21	Mentirosso	4	50	-66.5993	-11.0976	2	2	134	na			Ab-a
Blanc-Fuerte	NEG	2018	2018-10-02	Blanc-Ferte	5	Blanc-Ferte	-67.5369	-14.2376	12	na	na	na	Blanc-Ferte		#N/A
Blanc-Madidi	NEG	2018	14/10/2018 (Hotel Oriental)	Blanc-Madidi	6	Blanc-Madidi	-67.5314	-14.4443	12	na	na	na	Blanc-Madidi		#N/A
Blanc-Pichi duro	NEG	2018	2018-09-29	Blanc-Pichi duro	7	Blanc-Pichi duro	-67.4759	-13.734	12	na	na	na	Blanc-Pichi duro		#N/A
Blanc-Tumichucua	NEG	2018	2018-09-19	Blanc-Tumichucua	8	Blanc-Tumichucua	-66.1664	-11.1416	12	na	na	na	Filtre6		#N/A
Chalalán	CHAL	2018	2018-10-12	Chalalane	9	c1	-67.9212	-14.4251	3	1.5	352	na	Fltre1		Sa-b
Chalalán	CHAL	2018	2018-10-12	Chalalane	9	c2	-67.9235	-14.4244	3	0.3	352	na	Fltre1		Sa-b
Chalalán	CHAL	2018	2018-10-12	Chalalane	9	c3	-67.9231	-14.4267	3	1.5	352	na	Fltre1		Sa-b
Chalalán	CHAL	2018	2018-10-12	Chalalane	9	c4	-67.9222	-14.4285	3	1.5	352	na	Fltre1		Sa-b
Chalalán	CHAL	2018	2018-10-12	Chalalane	9	c5	-67.9221	-14.4305	3	0.3	352	na	Fltre1		Sa-b
Chalalán	CHAL	2018	2018-10-12	Chalalane	9	c6	-67.9203	-14.4315	3	1.5	352	na	Fltre1		Sa-b
Chalalán	CHAL	2018	2018-10-12	Chalalane	9	c7	-67.9181	-14.4311	3	1.5	352	na	Fltre1		Sa-b
Chalalán	CHAL	2018	2018-10-12	Chalalane	9	c8	-67.9177	-14.4292	2	1.5	352	na	Fltre1		Sa-b
Chalalán	CHAL	2018	2018-10-12	Chalalane	9	c9	-67.9198	-14.4283	2	1.5	352	na	Fltre1		Sa-b
eDNA Hondo	HOND	2018	2018-10-09	Hondo-1	10	eDNA Hondo bord	-67.5894	-14.6749	9	0.5	213.6	na	Fltre1		Sa-b
eDNA Hondo	HOND	2018	2018-10-09	Hondo-1	10	eDNA Hondo centre	-67.5894	-14.6749	13	0.5	213.6	na	Fltre1		Sa-b
eDNA Hondo	HOND	2018	2018-10-09	Hondo-1	10	eDNA Hondo bord	-67.5894	-14.6749	12	0.5	213.6	na	Fltre1		Sa-b
eDNA Quendeque	QUEN	2018	2018-10-09	Quendeque-1	11	eDNA Quendeque	-67.7539	-15.0115	12	0.5	290	na	Fltre1		Sa-a
eDNA Quendeque	QUEN	2018	2018-10-09	Quendeque-1	11	eDNA Quendeque	-67.7539	-15.0115	12	0.5	290	na	Fltre1		Sa-a
eDNA Quendeque	QUEN	2018	2018-10-09	Quendeque-1	11	eDNA Quendeque	-67.7539	-15.0115	12	0.5	290	na	Fltre1		Sa-a
eDNA Quiquibey	QUIQ	2018	2018-10-10	Quiquibey-1	12	eDNA Quiquibey	-67.5296	-14.6283	12	0.5	213.38	na	Fltre1		Sa-b
eDNA Quiquibey	QUIQ	2018	2018-10-10	Quiquibey-1	12	eDNA Quiquibey	-67.5295	-14.6281	12	0.5	209.36	na	Fltre1		Sa-b
eDNA Quiquibey	QUIQ	2018	2018-10-10	Quiquibey-1	12	eDNA Quiquibey	-67.5294	-14.628	12	0.5	210.12	na	Fltre1		Sa-b
eDNA Tuichi bas	TUICHI9	2018	2018-10-10	Tuichi-1	13	eDNA Tuichi bas	-67.56	-14.5976	12 ou 8	0.5	210.59	na	Fltre1		Sa-b
eDNA Tuichi bas	TUICHI9	2018	2018-10-10	Tuichi-1	13	eDNA Tuichi bas	-67.56	-14.598	12 ou 8	0.5	210.59	na	Fltre1		Sa-b
eDNA Tuichi bas	TUICHI9	2018	2018-10-10	Tuichi-1	13	eDNA Tuichi bas	-67.56	-14.5983	12 ou 8	0.5	211.82	na	Fltre1		Sa-b
eDNA Tuichi haut	TUICHI10	2018	2018-10-11	Tuichi-4	14	eDNA Tuichi haut	-67.9812	-14.3431	12	0.5	368	na	Fltre1		Sa-b
eDNA Tuichi haut	TUICHI10	2018	2018-10-11	Tuichi-4	14	eDNA Tuichi haut	-67.9812	-14.3431	12	0.5	368	na	Fltre1		Sa-b
eDNA Tuichi haut	TUICHI10	2018	2018-10-11	Tuichi-4	14	eDNA Tuichi haut	-67.9812	-14.3431	12	0.5	368	na	Fltre1		Sa-b
Fuerte	FUER	2018	2018-10-02	LF-1	15	LF111	-67.5344	-14.2323	2	0.3	180.78	1	Filtre1		Ab-b
Fuerte	FUER	2018	2018-10-02	LF-1	15	LF112	-67.5347	-14.2322	2	0.3	179.35	0.9	Filtre1		Ab-b
Fuerte	FUER	2018	2018-10-02	LF-1	15	LF113	-67.5349	-14.2321	2	0.3	179.07	0.6	Filtre1		Ab-b
Fuerte	FUER	2018	2018-10-02	LF-1	15	LF121	-67.5394	-14.2352	2	1	180.72	2	Filtre1		Ab-b
Fuerte	FUER	2018	2018-10-02	LF-1	15	LF122	-67.5395	-14.2358	2	1.5	181.09	3.2	Filtre1		Ab-b
Fuerte	FUER	2018	2018-10-02	LF-1	15	LF123	-67.5403	-14.2363	2	1.5	181.01	5.3	Filtre1		Ab-b
Fuerte	FUER	2018	2018-10-02	LF-1	15	LF131	-67.5438	-14.2286	2	1.5	179.49	4.1	Filtre1		Ab-b
Fuerte	FUER	2018	2018-10-02	LF-1	15	LF132	-67.543	-14.2288	2	1.5	179.95	3.2	Filtre1		Ab-b
Fuerte	FUER	2018	2018-10-02	LF-1	15	LF133	-67.5424	-14.2288	2	1	179.29	2	Filtre1		Ab-b
Fuerte	FUER	2018	2018-10-02	LF-2	16	LF211	-67.5356	-14.233	2	0.3	178.94	1.1	Filtre2		Ab-b
Fuerte	FUER	2018	2018-10-02	LF-2	16	LF212	-67.5353	-14.2336	2	1	178.99	1.5	Filtre2		Ab-b
Fuerte	FUER	2018	2018-10-02	LF-2	16	LF213	-67.5346	-14.234	2	1	179.06	1.5	Filtre2		Ab-b
Fuerte	FUER	2018	2018-10-02	LF-2	16	LF221	-67.5418	-14.2352	2	1.5	181.78	3.8	Filtre2		Ab-b
Fuerte	FUER	2018	2018-10-02	LF-2	16	LF222	-67.541	-14.2349	2	1.5	182.25	4.8	Filtre2		Ab-b
Fuerte	FUER	2018	2018-10-02	LF-2	16	LF223	-67.5404	-14.2345	2	1.5	183.23	3	Filtre2		Ab-b
Fuerte	FUER	2018	2018-10-02	LF-2	16	LF231	-67.5421	-14.2274	2	0.8	179.49	1.5	Filtre2		Ab-b
Fuerte	FUER	2018	2018-10-02	LF-2	16	LF232	-67.5427	-14.2274	2	1.5	180.93	2.6	Filtre2		Ab-b
Fuerte	FUER	2018	2018-10-02	LF-2	16	LF233	-67.5436	-14.2274	2	1.5	181.07	4.1	Filtre2		Ab-b
Fuerte	FUER	2018	2018-10-02	LF-3	17	LF311	-67.5356	-14.2355	2	1	178.64	1.9	Filtre3		Ab-b
Fuerte	FUER	2018	2018-10-02	LF-3	17	LF312	-67.536	-14.2347	2	1	179.03	1.8	Filtre3		Ab-b
Fuerte	FUER	2018	2018-10-02	LF-3	17	LF313	-67.5362	-14.2337	2	0.3	178.93	1.2	Filtre3		Ab-b
Fuerte	FUER	2018	2018-10-02	LF-3	17	LF321	-67.5412	-14.2333	2	1.5	183.37	2.1	Filtre3		Ab-b
Fuerte	FUER	2018	2018-10-02	LF-3	17	LF322	-67.542	-14.2335	2	1.5	182.84	4.9	Filtre3		Ab-b
Fuerte	FUER	2018	2018-10-02	LF-3	17	LF323	-67.5426	-14.2337	2	1.5	182.26	5	Filtre3		Ab-b
Fuerte	FUER	2018	2018-10-02	LF-3	17	LF331	-67.5438	-14.226	2	1.5	180.9	3.1	Filtre3		Ab-b
Fuerte	FUER	2018	2018-10-02	LF-3	17	LF332	-67.5429	-14.2261	2	1.5	181.7	2.5	Filtre3		Ab-b
Fuerte	FUER	2018	2018-10-02	LF-3	17	LF333	-67.5421	-14.2261	2	1	181.34	2	Filtre3		Ab-b
Fuerte	FUER	2018	2018-10-02	LF-4	18	LF411	-67.5371	-14.2344	2	0.3	179.08	1.1	Filtre4		Ab-b
Fuerte	FUER	2018	2018-10-02	LF-4	18	LF412	-67.5371	-14.2355	2	1	178.38	1.7	Filtre4		Ab-b
Fuerte	FUER	2018	2018-10-02	LF-4	18	LF413	-67.5369	-14.2368	2	1	178.36	2.6	Filtre4		Ab-b
Fuerte	FUER	2018	2018-10-02	LF-4	18	LF421	-67.5433	-14.2322	2	1.5	182.06	5	Filtre4		Ab-b
Fuerte	FUER	2018	2018-10-02	LF-4	18	LF422	-67.5425	-14.232	2	1.5	182.82	3.9	Filtre4		Ab-b
Fuerte	FUER	2018	2018-10-02	LF-4	18	LF423	-67.5419	-14.2319	2	1	183.07	2.2	Filtre4		Ab-b
Fuerte	FUER	2018	2018-10-02	LF-4	18	LF431	-67.5419	-14.2247	2	0.8	180.38	1.5	Filtre4		Ab-b
Fuerte	FUER	2018	2018-10-02	LF-4	18	LF432	-67.5429	-14.2247	2	1.5	181.37	2	Filtre4		Ab-b
Fuerte	FUER	2018	2018-10-02	LF-4	18	LF433	-67.5437	-14.2246	2	1.5	182.22	2.5	Filtre4		Ab-b
Fuerte	FUER	2018	2018-10-02	LF-4	19	LF511	-67.5387	-14.237	2	1.5	178.53	4.5	Filtre5		Ab-b
Fuerte	FUER	2018	2018-10-02	LF-5	19	LF512	-67.5382	-14.2362	2	1.5	180.86	2.3	Filtre5		Ab-b
Fuerte	FUER	2018	2018-10-02	LF-5	19	LF513	-67.5382	-14.2352	2	1	180.88	1.7	Filtre5		Ab-b
Fuerte	FUER	2018	2018-10-02	LF-5	19	LF521	-67.5422	-14.2302	2	1	183.12	1.6	Filtre5		Ab-b
Fuerte	FUER	2018	2018-10-02	LF-5	19	LF522	-67.5429	-14.2303	2	1.5	182.23	3.2	Filtre5		Ab-b
Fuerte	FUER	2018	2018-10-02	LF-5	19	LF523	-67.5437	-14.2303	2	1.5	181.61	4.4	Filtre5		Ab-b
Fuerte	FUER	2018	2018-10-02	LF-5	19	LF531	-67.5439	-14.2226	2	0.8	183.39	1.4	Filtre5		Ab-b
Fuerte	FUER	2018	2018-10-02	LF-5	19	LF532	-67.5432	-14.2227	2	0.8	183.11	1.4	Filtre5		Ab-b
Fuerte	FUER	2018	2018-10-02	LF-5	19	LF533	-67.5424	-14.2225	2	0.8	182.97	1.4	Filtre5		Ab-b
Pichi Duro	PICHI	2018	2018-09-29	PD-1	20	PD151	-67.4894	-13.7352	2	0.3	175.28	0.8	Filtre1		Ab-b
Pichi Duro	PICHI	2018	2018-09-29	PD-1	20	PD111	-67.4805	-13.7481	2	0.3	169.7	0.9	Filtre1		Ab-b
Pichi Duro	PICHI	2018	2018-09-29	PD-1	20	PD112	-67.4802	-13.748	2	0.3	169.77	1	Filtre1		Ab-b
Pichi Duro	PICHI	2018	2018-09-29	PD-1	20	PD113	-67.4798	-13.7478	2	0.3	168.75	0.9	Filtre1		Ab-b
Pichi Duro	PICHI	2018	2018-09-29	PD-1	20	PD121	-67.478	-13.7372	2	1.5	168.28	5.5	Filtre1		Ab-b
Pichi Duro	PICHI	2018	2018-09-29	PD-1	20	PD122	-67.479	-13.7369	2	1.5	168.86	4.9	Filtre1		Ab-b
Pichi Duro	PICHI	2018	2018-09-29	PD-1	20	PD123	-67.4795	-13.7366	2	1.5	168.68	4.1	Filtre1		Ab-b
Pichi Duro	PICHI	2018	2018-09-29	PD-1	20	PD131	-67.4783	-13.7255	2	1.5	169.26	6.1	Filtre1		Ab-b
Pichi Duro	PICHI	2018	2018-09-29	PD-1	20	PD132	-67.479	-13.726	2	1.5	170.04	4.8	Filtre1		Ab-b
Pichi Duro	PICHI	2018	2018-09-29	PD-1	20	PD133	-67.4797	-13.7264	2	1.5	171	3.1	Filtre1		Ab-b
Pichi Duro	PICHI	2018	2018-09-29	PD-1	20	PD141	-67.4886	-13.7254	2	1	178.71	1.8	Filtre1		Ab-b
Pichi Duro	PICHI	2018	2018-09-29	PD-1	20	PD143	-67.4899	-13.7236	2	1.5	178.97	5.1	Filtre1		Ab-b
Pichi Duro	PICHI	2018	2018-09-29	PD-1	20	PD142	-67.4894	-13.7243	2	1.5	179.37	4	Filtre1		Ab-b
Pichi Duro	PICHI	2018	2018-09-29	PD-2	21	PD211	-67.4798	-13.7458	2	0.3	168.26	0.8	Filtre2		Ab-b
Pichi Duro	PICHI	2018	2018-09-29	PD-2	21	PD212	-67.4805	-13.7458	2	1	166.94	1.9	Filtre2		Ab-b
Pichi Duro	PICHI	2018	2018-09-29	PD-2	21	PD213	-67.4815	-13.7457	2	1.5	167.45	2.5	Filtre2		Ab-b
Pichi Duro	PICHI	2018	2018-09-29	PD-2	21	PD221	-67.4787	-13.7345	2	1.5	167.99	2.8	Filtre2		Ab-b
Pichi Duro	PICHI	2018	2018-09-29	PD-2	21	PD222	-67.4779	-13.7346	2	1.5	167.78	4.2	Filtre2		Ab-b
Pichi Duro	PICHI	2018	2018-09-29	PD-2	21	PD223	-67.4771	-13.7349	2	1.5	168.35	6	Filtre2		Ab-b
Pichi Duro	PICHI	2018	2018-09-29	PD-2	21	PD231	-67.4809	-13.7249	2	1.5	170.8	3.4	Filtre2		Ab-b
Pichi Duro	PICHI	2018	2018-09-29	PD-2	21	PD232	-67.4806	-13.7243	2	1.5	170.92	4.9	Filtre2		Ab-b
Pichi Duro	PICHI	2018	2018-09-29	PD-2	21	PD233	-67.4801	-13.7237	2	1.5	171.78	6.9	Filtre2		Ab-b
Pichi Duro	PICHI	2018	2018-09-29	PD-2	21	PD241	-67.4901	-13.7269	2	1	179.69	2.5	Filtre2		Ab-b
Pichi Duro	PICHI	2018	2018-09-29	PD-2	21	PD243	-67.4917	-13.7259	2	1.5	180.12	4.1	Filtre2		Ab-b
Pichi Duro	PICHI	2018	2018-09-29	PD-2	21	PD242	-67.4909	-13.7263	2	1.5	179.84	3.2	Filtre2		Ab-b
Pichi Duro	PICHI	2018	2018-09-29	PD-2	21	PD251	-67.4888	-13.7325	2	0.3	175.23	1.1	Filtre2		Ab-b
Pichi Duro	PICHI	2018	2018-09-29	PD-3	22	PD311	-67.4816	-13.7437	2	1.5	164.81	2.8	Filtre3		Ab-b
Pichi Duro	PICHI	2018	2018-09-29	PD-3	22	PD312	-67.4804	-13.7438	2	1	165.74	1.5	Filtre3		Ab-b
Pichi Duro	PICHI	2018	2018-09-29	PD-3	22	PD313	-67.4788	-13.744	2	0.6	165.83	1.2	Filtre3		Ab-b
Pichi Duro	PICHI	2018	2018-09-29	PD-3	22	PD321	-67.4783	-13.7323	2	1.5	168.78	2.6	Filtre3		Ab-b
Pichi Duro	PICHI	2018	2018-09-29	PD-3	22	PD322	-67.4775	-13.7318	2	1.5	170.91	3.4	Filtre3		Ab-b
Pichi Duro	PICHI	2018	2018-09-29	PD-3	22	PD323	-67.4763	-13.7314	2	1.5	172.58	5.3	Filtre3		Ab-b
Pichi Duro	PICHI	2018	2018-09-29	PD-3	22	PD331	-67.4823	-13.7221	2	1.5	173.18	6.1	Filtre3		Ab-b
Pichi Duro	PICHI	2018	2018-09-29	PD-3	22	PD332	-67.4823	-13.7229	2	1.5	174.32	6	Filtre3		Ab-b
Pichi Duro	PICHI	2018	2018-09-29	PD-3	22	PD333	-67.4825	-13.7239	2	1.5	175.24	3.7	Filtre3		Ab-b
Pichi Duro	PICHI	2018	2018-09-29	PD-3	22	PD341	-67.4912	-13.729	2	1	179.67	2.2	Filtre3		Ab-b
Pichi Duro	PICHI	2018	2018-09-29	PD-3	22	PD342	-67.4923	-13.7288	2	1.5	179.85	3.5	Filtre3		Ab-b
Pichi Duro	PICHI	2018	2018-09-29	PD-3	22	PD343	-67.4932	-13.7287	2	1.5	180.05	4.1	Filtre3		Ab-b
Pichi Duro	PICHI	2018	2018-09-29	PD-3	22	PD351	-67.4881	-13.7298	2	0.3	174.67	1.2	Filtre3		Ab-b
Pichi Duro	PICHI	2018	2018-09-29	PD-4	23	PD411	-67.4788	-13.742	2	1	165.98	1.8	Filtre4		Ab-b
Pichi Duro	PICHI	2018	2018-09-29	PD-4	23	PD412	-67.4802	-13.7417	2	1.5	166.49	2.2	Filtre4		Ab-b
Pichi Duro	PICHI	2018	2018-09-29	PD-4	23	PD413	-67.4815	-13.7414	2	1.5	167.08	2.8	Filtre4		Ab-b
Pichi Duro	PICHI	2018	2018-09-29	PD-4	23	PD421	-67.4764	-13.7293	2	1.5	179.61	5.7	Filtre4		Ab-b
Pichi Duro	PICHI	2018	2018-09-29	PD-4	23	PD422	-67.4776	-13.7299	2	1.5	177.79	3.6	Filtre4		Ab-b
Pichi Duro	PICHI	2018	2018-09-29	PD-4	23	PD423	-67.4785	-13.7304	2	1.5	178.6	2.3	Filtre4		Ab-b
Pichi Duro	PICHI	2018	2018-09-29	PD-4	23	PD431	-67.4847	-13.7235	2	1	173.77	2.1	Filtre4		Ab-b
Pichi Duro	PICHI	2018	2018-09-29	PD-4	23	PD432	-67.4845	-13.7227	2	1.5	174.31	5.8	Filtre4		Ab-b
Pichi Duro	PICHI	2018	2018-09-29	PD-4	23	PD433	-67.4844	-13.7218	2	1.5	174.32	4.7	Filtre4		Ab-b
Pichi Duro	PICHI	2018	2018-09-29	PD-4	23	PD441	-67.4938	-13.731	2	1.5	178.53	4.2	Filtre4		Ab-b
Pichi Duro	PICHI	2018	2018-09-29	PD-4	23	PD442	-67.4927	-13.7311	2	1.5	179.39	3.5	Filtre4		Ab-b
Pichi Duro	PICHI	2018	2018-09-29	PD-4	23	PD443	-67.492	-13.731	2	1.5	180.47	2.4	Filtre4		Ab-b
Pichi Duro	PICHI	2018	2018-09-29	PD-4	23	PD451	-67.4865	-13.7275	2	0.3	175.06	1.3	Filtre4		Ab-b
Pichi Duro	PICHI	2018	2018-09-29	PD-5	24	PD511	-67.4812	-13.7396	2	1.5	168.4	2.9	Filtre5		Ab-b
Pichi Duro	PICHI	2018	2018-09-29	PD-5	24	PD512	-67.48	-13.7399	2	1.5	168.45	3.3	Filtre5		Ab-b
Pichi Duro	PICHI	2018	2018-09-29	PD-5	24	PD513	-67.4788	-13.7402	2	1.5	168.16	2.9	Filtre5		Ab-b
Pichi Duro	PICHI	2018	2018-09-29	PD-5	24	PD521	-67.4792	-13.7283	2	1	180.66	1.9	Filtre5		Ab-b
Pichi Duro	PICHI	2018	2018-09-29	PD-5	24	PD522	-67.4785	-13.7279	2	1.5	179.42	3.1	Filtre5		Ab-b
Pichi Duro	PICHI	2018	2018-09-29	PD-5	24	PD523	-67.4772	-13.7275	2	1.5	178.03	7.5	Filtre5		Ab-b
Pichi Duro	PICHI	2018	2018-09-29	PD-5	24	PD531	-67.487	-13.7222	2	1.5	175.83	6.8	Filtre5		Ab-b
Pichi Duro	PICHI	2018	2018-09-29	PD-5	24	PD532	-67.4869	-13.723	2	1	176.96	4.2	Filtre5		Ab-b
Pichi Duro	PICHI	2018	2018-09-29	PD-5	24	PD533	-67.4868	-13.7241	2	1	176.58	2.1	Filtre5		Ab-b
Pichi Duro	PICHI	2018	2018-09-29	PD-5	24	PD541	-67.4926	-13.7334	2	1.5	178.86	2.4	Filtre5		Ab-b
Pichi Duro	PICHI	2018	2018-09-29	PD-5	24	PD542	-67.4933	-13.7332	2	1.5	177.47	4	Filtre5		Ab-b
Pichi Duro	PICHI	2018	2018-09-29	PD-5	24	PD543	-67.4941	-13.7331	2	1.5	176.63	4.5	Filtre5		Ab-b
Pichi Duro	PICHI	2018	2018-09-29	PD-5	24	PD551	-67.4849	-13.7254	2	1	175.39	1.8	Filtre5		Ab-b
Santa Rosa	SANTA	2018	2018-10-13	Santa Rosa	25	SR1	-67.8806	-14.4621	1	0.3	313.25	na	Filtre1		Sa-b
Santa Rosa	SANTA	2018	2018-10-13	Santa Rosa	25	SR2	-67.8778	-14.4653	1	0.3	313.55	na	Filtre1		Sa-b
Santa Rosa	SANTA	2018	2018-10-13	Santa Rosa	25	SR3	-67.8756	-14.4692	1	0.3	314.1	na	Filtre1		Sa-b
Santa Rosa	SANTA	2018	2018-10-13	Santa Rosa	25	SR4	-67.8737	-14.4723	1	1.5	314.32	na	Filtre1		Sa-b
Santa Rosa	SANTA	2018	2018-10-13	Santa Rosa	25	SR5	-67.8711	-14.476	1	1.5	313.56	na	Filtre1		Sa-b
Santa Rosa	SANTA	2018	2018-10-13	Santa Rosa	25	SR6	-67.868	-14.4794	1	1.5	312.47	na	Filtre1		Sa-b
Santa Rosa	SANTA	2018	2018-10-13	Santa Rosa	25	SR7	-67.8659	-14.4829	1	1.5	313.1	na	Filtre1		Sa-b
Santa Rosa	SANTA	2018	2018-10-13	Santa Rosa	25	SR8	-67.8645	-14.488	1	0.3	313.62	na	Filtre1		Sa-b
Santa Rosa	SANTA	2018	2018-10-13	Santa Rosa	25	SR9	-67.8628	-14.4913	1	1.5	314.07	na	Filtre1		Sa-b
Santa Rosa	SANTA	2018	2018-10-13	Santa Rosa	25	SR10	-67.8608	-14.4948	1	1.5	314.68	na	Filtre1		Sa-b
Santa Rosa	SANTA	2018	2018-10-13	Santa Rosa	25	SR11	-67.859	-14.4984	1	1.5	314.34	na	Filtre1		Sa-b
Santa Rosa	SANTA	2018	2018-10-13	Santa Rosa	25	SR12	-67.8583	-14.5004	1	0.3	314.61	na	Filtre1		Sa-b
Santa Rosa	SANTA	2018	2018-10-13	Santa Rosa	25	SR13	-67.8621	-14.4991	1	1.5	315.94	na	Filtre1		Sa-b
Santa Rosa	SANTA	2018	2018-10-13	Santa Rosa	25	SR14	-67.865	-14.4965	1	1.5	315.72	na	Filtre1		Sa-b
Santa Rosa	SANTA	2018	2018-10-13	Santa Rosa	25	SR15	-67.8682	-14.4939	1	1.5	314.37	na	Filtre1		Sa-b
Santa Rosa	SANTA	2018	2018-10-13	Santa Rosa	25	SR16	-67.8713	-14.491	1	1.5	315.26	na	Filtre1		Sa-b
Santa Rosa	SANTA	2018	2018-10-13	Santa Rosa	25	SR17	-67.8734	-14.4881	1	1.5	315.56	na	Filtre1		Sa-b
Santa Rosa	SANTA	2018	2018-10-13	Santa Rosa	25	SR18	-67.8758	-14.4851	1	1.5	316.1	na	Filtre1		Sa-b
Santa Rosa	SANTA	2018	2018-10-13	Santa Rosa	25	SR19	-67.8776	-14.4816	1	1.5	314.86	na	Filtre1		Sa-b
Santa Rosa	SANTA	2018	2018-10-13	Santa Rosa	25	SR20	-67.8794	-14.4783	1	1.5	315.63	na	Filtre1		Sa-b
Santa Rosa	SANTA	2018	2018-10-13	Santa Rosa	25	SR21	-67.8834	-14.4766	1	1.5	316.19	na	Filtre1		Sa-b
Santa Rosa	SANTA	2018	2018-10-13	Santa Rosa	25	SR22	-67.8852	-14.4727	1	0.3	317.71	na	Filtre1		Sa-b
Santa Rosa	SANTA	2018	2018-10-13	Santa Rosa	25	SR23	-67.8861	-14.4693	1	1.5	317.89	na	Filtre1		Sa-b
Santa Rosa	SANTA	2018	2018-10-13	Santa Rosa	25	SR24	-67.8878	-14.466	1	0.3	318.45	na	Filtre1		Sa-b
Santa Rosa	SANTA	2018	2018-10-13	Santa Rosa	25	SR25	-67.8863	-14.4615	1	0.3	318.64	na	Filtre1		Sa-b
Santa Rosa	SANTA	2018	2018-10-13	Santa Rosa	25	SR26	-67.8835	-14.4613	1	0.3	319.48	na	Filtre1		Sa-b
Santa Rosa	SANTA	2018	2018-10-13	Santa Rosa	25	SR27	-67.8826	-14.4633	1	1.5	318.32	na	Filtre1		Sa-b
Santa Rosa	SANTA	2018	2018-10-13	Santa Rosa	25	SR28	-67.8805	-14.4663	1	1.5	317.78	na	Filtre1		Sa-b
Santa Rosa	SANTA	2018	2018-10-13	Santa Rosa	25	SR29	-67.8783	-14.4701	1	1.5	316.71	na	Filtre1		Sa-b
Santa Rosa	SANTA	2018	2018-10-13	Santa Rosa	25	SR30	-67.876	-14.4729	1	1.5	316.82	na	Filtre1		Sa-b
Santa Rosa	SANTA	2018	2018-10-13	Santa Rosa	25	SR31	-67.8736	-14.4762	1	1.5	317.12	na	Filtre1		Sa-b
Santa Rosa	SANTA	2018	2018-10-13	Santa Rosa	25	SR32	-67.8708	-14.4799	1	1.5	316.95	na	Filtre1		Sa-b
Santa Rosa	SANTA	2018	2018-10-13	Santa Rosa	25	SR33	-67.8683	-14.4835	1	1.5	316.46	na	Filtre1		Sa-b
Santa Rosa	SANTA	2018	2018-10-13	Santa Rosa	25	SR34	-67.8675	-14.4885	1	1.5	316.99	na	Filtre1		Sa-b
Tumichucua	TUMI	2018	2018-09-19	TU-1	26	T11	-66.1829	-11.1252	2	0.5	121.21	1.7	Filtre1		Ab-a
Tumichucua	TUMI	2018	2018-09-19	TU-1	26	T12	-66.1837	-11.1276	2	2	123.03	4.1	Filtre1		Ab-a
Tumichucua	TUMI	2018	2018-09-19	TU-1	26	T13	-66.1833	-11.1268	2	1.5	123	4	Filtre1		Ab-a
Tumichucua	TUMI	2018	2018-09-19	TU-1	26	T31	-66.1754	-11.1329	2	2	123.65	4.9	Filtre1		Ab-a
Tumichucua	TUMI	2018	2018-09-19	TU-1	26	T32	-66.1747	-11.1318	2	2	124.64	7	Filtre1		Ab-a
Tumichucua	TUMI	2018	2018-09-20	TU-1	26	T33	-66.174	-11.1309	2	2	124.15	4	Filtre1		Ab-a
Tumichucua	TUMI	2018	2018-09-19	TU-1	26	T51	-66.1692	-11.1397	2	2	125.58	3.1	Filtre1		Ab-a
Tumichucua	TUMI	2018	2018-09-20	TU-1	26	T52	-66.168	-11.1392	2	2	125.65	13.7	Filtre1		Ab-a
Tumichucua	TUMI	2018	2018-09-20	TU-1	26	T53	-66.1673	-11.1391	2	2	125.53	7.2	Filtre1		Ab-a
Tumichucua	TUMI	2018	2018-09-20	TU-1	26	T71	-66.1753	-11.1406	2	2	133.41	5.2	Filtre1		Ab-a
Tumichucua	TUMI	2018	2018-09-20	TU-1	26	T72	-66.1764	-11.1412	2	2	133.88	6.2	Filtre1		Ab-a
Tumichucua	TUMI	2018	2018-09-19	TU-1	26	T73	-66.178	-11.1422	2	2	134.81	2.3	Filtre1		Ab-a
Tumichucua	TUMI	2018	2018-09-20	TU-1	26	T91	-66.1785	-11.1322	2	1.5	135.37	2.3	Filtre1		Ab-a
Tumichucua	TUMI	2018	2018-09-19	TU-1	26	T92	-66.1796	-11.1332	2	2	134.62	9.2	Filtre1		Ab-a
Tumichucua	TUMI	2018	2018-09-19	TU-1	26	T93	-66.1809	-11.1339	2	1.5	134.35	3.3	Filtre1		Ab-a
Tumichucua	TUMI	2018	2018-09-19	TU-1	26	T111	-66.1849	-11.1238	2	0.5	132.85	1	Filtre1		Ab-a
Tumichucua	TUMI	2018	2018-09-19	TU-1	26	T112	-66.1881	-11.1242	2	0.5	132.07	1.6	Filtre1		Ab-a
Tumichucua	TUMI	2018	2018-09-19	TU-1	26	T113	-66.1907	-11.1253	2	0.5	134.46	0.8	Filtre1		Ab-a
Tumichucua	TUMI	2018	2018-09-19	TU-2	27	T131	-66.1791	-11.127	2	1.5	126.37	2.8	Filtre2		Ab-a
Tumichucua	TUMI	2018	2018-09-19	TU-2	27	T132	-66.1804	-11.1288	2	1.5	125.65	4.8	Filtre2		Ab-a
Tumichucua	TUMI	2018	2018-09-20	TU-2	27	T133	-66.1806	-11.1301	2	1.5	126.41	5.7	Filtre2		Ab-a
Tumichucua	TUMI	2018	2018-09-19	TU-2	27	T161	-66.1709	-11.1333	2	1.5	129.67	4.3	Filtre2		Ab-a
Tumichucua	TUMI	2018	2018-09-19	TU-2	27	T162	-66.1719	-11.1345	2	1.5	130.11	9.6	Filtre2		Ab-a
Tumichucua	TUMI	2018	2018-09-19	TU-2	27	T163	-66.1725	-11.1351	2	1.5	129.99	6.2	Filtre2		Ab-a
Tumichucua	TUMI	2018	2018-09-20	TU-2	27	T191	-66.169	-11.1431	2	1	132.3	1.6	Filtre2		Ab-a
Tumichucua	TUMI	2018	2018-09-19	TU-2	27	T192	-66.1678	-11.1434	2	1.5	139.3	10.9	Filtre2		Ab-a
Tumichucua	TUMI	2018	2018-09-19	TU-2	27	T193	-66.1664	-11.144	2	1.5	138.2	5.4	Filtre2		Ab-a
Tumichucua	TUMI	2018	2018-09-20	TU-2	27	T221	-66.1839	-11.1313	2	1.5	134.6	3.4	Filtre2		Ab-a
Tumichucua	TUMI	2018	2018-09-20	TU-2	27	T222	-66.184	-11.1292	2	1.5	134.54	3.9	Filtre2		Ab-a
Tumichucua	TUMI	2018	2018-09-19	TU-2	27	T223	-66.183	-11.128	2	1.5	133.79	4.6	Filtre2		Ab-a
Tumichucua	TUMI	2018	2018-09-20	TU-2	27	T271	-66.1914	-11.1197	2	0.4	134.3	0.9	Filtre2		Ab-a
Tumichucua	TUMI	2018	2018-09-20	TU-2	27	T272	-66.1918	-11.1203	2	1	133.47	1.3	Filtre2		Ab-a
Tumichucua	TUMI	2018	2018-09-19	TU-2	27	T273	-66.1923	-11.1206	2	0.3	133.05	0.7	Filtre2		Ab-a
Tumichucua	TUMI	2018	2018-09-19	TU-2	27	T301	-66.1793	-11.1385	2	1	131.06	1.8	Filtre2		Ab-a
Tumichucua	TUMI	2018	2018-09-20	TU-2	27	T302	-66.1778	-11.138	2	1.5	130.63	6.1	Filtre2		Ab-a
Tumichucua	TUMI	2018	2018-09-20	TU-2	27	T303	-66.1765	-11.1374	2	1.5	130.28	8.6	Filtre2		Ab-a
Tumichucua	TUMI	2018	2018-09-20	TU-3	28	T21	-66.1807	-11.1261	2	1.5	123.92	2.3	Filtre3		Ab-a
Tumichucua	TUMI	2018	2018-09-20	TU-3	28	T22	-66.1812	-11.1277	2	1.5	124.9	4.2	Filtre3		Ab-a
Tumichucua	TUMI	2018	2018-09-19	TU-3	28	T23	-66.1817	-11.129	2	2	125.08	5.3	Filtre3		Ab-a
Tumichucua	TUMI	2018	2018-09-20	TU-3	28	T41	-66.1724	-11.1322	2	2	123.41	5.3	Filtre3		Ab-a
Tumichucua	TUMI	2018	2018-09-19	TU-3	28	T42	-66.1731	-11.133	2	2	124.42	11.1	Filtre3		Ab-a
Tumichucua	TUMI	2018	2018-09-19	TU-3	28	T43	-66.174	-11.134	2	3	124.83	5.2	Filtre3		Ab-a
Tumichucua	TUMI	2018	2018-09-19	TU-3	28	T61	-66.1666	-11.1411	2	2	126.52	7.4	Filtre3		Ab-a
Tumichucua	TUMI	2018	2018-09-19	TU-3	28	T62	-66.1676	-11.1412	2	2	126.48	11.5	Filtre3		Ab-a
Tumichucua	TUMI	2018	2018-09-19	TU-3	28	T63	-66.1688	-11.1413	2	2	126.86	4.4	Filtre3		Ab-a
Tumichucua	TUMI	2018	2018-09-19	TU-3	28	T81	-66.1787	-11.1402	2	2	134.87	2.5	Filtre3		Ab-a
Tumichucua	TUMI	2018	2018-09-19	TU-3	28	T82	-66.1773	-11.1396	2	2	134.99	6	Filtre3		Ab-a
Tumichucua	TUMI	2018	2018-09-20	TU-3	28	T83	-66.1758	-11.1391	2	2	134.37	5.4	Filtre3		Ab-a
Tumichucua	TUMI	2018	2018-09-19	TU-3	28	T101	-66.1824	-11.1325	2	1	133.57	2	Filtre3		Ab-a
Tumichucua	TUMI	2018	2018-09-20	TU-3	28	T102	-66.1812	-11.1313	2	1.5	133.46	7.5	Filtre3		Ab-a
Tumichucua	TUMI	2018	2018-09-20	TU-3	28	T103	-66.1802	-11.1306	2	1.5	132.78	4.5	Filtre3		Ab-a
Tumichucua	TUMI	2018	2018-09-20	TU-3	28	T121	-66.1916	-11.122	2	0.4	132.38	0.4	Filtre3		Ab-a
Tumichucua	TUMI	2018	2018-09-20	TU-3	28	T122	-66.1896	-11.1208	2	0.5	132.96	1	Filtre3		Ab-a
Tumichucua	TUMI	2018	2018-09-19	TU-3	28	T123	-66.1879	-11.1194	2	0.5	134.58	0.8	Filtre3		Ab-a
Tumichucua	TUMI	2018	2018-09-20	TU-4	29	T141	-66.1773	-11.1282	2	1.5	127.63	2.9	Filtre4		Ab-a
Tumichucua	TUMI	2018	2018-09-19	TU-4	29	T142	-66.178	-11.1297	2	1.5	129.06	4.4	Filtre4		Ab-a
Tumichucua	TUMI	2018	2018-09-19	TU-4	29	T143	-66.1786	-11.1308	2	1.5	129.09	4	Filtre4		Ab-a
Tumichucua	TUMI	2018	2018-09-20	TU-4	29	T171	-66.1709	-11.1366	2	1.5	130.7	4.3	Filtre4		Ab-a
Tumichucua	TUMI	2018	2018-09-20	TU-4	29	T172	-66.17	-11.1359	2	1.5	130.92	11.1	Filtre4		Ab-a
Tumichucua	TUMI	2018	2018-09-19	TU-4	29	T173	-66.1692	-11.1354	2	1.5	131.02	9	Filtre4		Ab-a
Tumichucua	TUMI	2018	2018-09-19	TU-4	29	T201	-66.1667	-11.1458	2	1.5	136.73	5.8	Filtre4		Ab-a
Tumichucua	TUMI	2018	2018-09-20	TU-4	29	T202	-66.1683	-11.145	2	1.5	136.13	9.2	Filtre4		Ab-a
Tumichucua	TUMI	2018	2018-09-20	TU-4	29	T203	-66.1697	-11.1442	2	1.5	135.33	3.6	Filtre4		Ab-a
Tumichucua	TUMI	2018	2018-09-19	TU-4	29	T231	-66.1856	-11.126	2	1	133.08	1.9	Filtre4		Ab-a
Tumichucua	TUMI	2018	2018-09-19	TU-4	29	T232	-66.1871	-11.1268	2	0.5	132.81	2.2	Filtre4		Ab-a
Tumichucua	TUMI	2018	2018-09-20	TU-4	29	T233	-66.1886	-11.1281	2	1	133.27	1.6	Filtre4		Ab-a
Tumichucua	TUMI	2018	2018-09-19	TU-4	29	T261	-66.1935	-11.1193	2	0.2	132.82	0.4	Filtre4		Ab-a
Tumichucua	TUMI	2018	2018-09-19	TU-4	29	T262	-66.1928	-11.1188	2	0.3	134.67	0.7	Filtre4		Ab-a
Tumichucua	TUMI	2018	2018-09-19	TU-4	29	T263	-66.1922	-11.1184	2	0.4	135.2	0.9	Filtre4		Ab-a
Tumichucua	TUMI	2018	2018-09-20	TU-4	29	T291	-66.177	-11.1362	2	1.5	131.28	5.8	Filtre4		Ab-a
Tumichucua	TUMI	2018	2018-09-19	TU-4	29	T292	-66.1784	-11.1367	2	1.5	130.94	6.7	Filtre4		Ab-a
Tumichucua	TUMI	2018	2018-09-19	TU-4	29	T293	-66.1796	-11.1372	2	1.5	131.71	2.6	Filtre4		Ab-a
Tumichucua	TUMI	2018	2018-09-19	TU-5	30	T151	-66.1772	-11.1321	2	1.5	129.94	2.1	Filtre5		Ab-a
Tumichucua	TUMI	2018	2018-09-20	TU-5	30	T152	-66.1762	-11.131	2	1.5	130.28	5.6	Filtre5		Ab-a
Tumichucua	TUMI	2018	2018-09-20	TU-5	30	T153	-66.1754	-11.1299	2	1.5	129.92	4.8	Filtre5		Ab-a
Tumichucua	TUMI	2018	2018-09-19	TU-5	30	T181	-66.1681	-11.1369	2	1.5	131.13	7.6	Filtre5		Ab-a
Tumichucua	TUMI	2018	2018-09-19	TU-5	30	T182	-66.1691	-11.1373	2	1.5	131.66	10.4	Filtre5		Ab-a
Tumichucua	TUMI	2018	2018-09-20	TU-5	30	T183	-66.1698	-11.1377	2	1.5	131.59	4.8	Filtre5		Ab-a
Tumichucua	TUMI	2018	2018-09-19	TU-5	30	T211	-66.1715	-11.1445	2	1.5	135.2	2.5	Filtre5		Ab-a
Tumichucua	TUMI	2018	2018-09-19	TU-5	30	T212	-66.1719	-11.1465	2	1.5	134.19	6.1	Filtre5		Ab-a
Tumichucua	TUMI	2018	2018-09-19	TU-5	30	T213	-66.1726	-11.1488	2	1.5	135.58	4.3	Filtre5		Ab-a
Tumichucua	TUMI	2018	2018-09-20	TU-5	30	T241	-66.1899	-11.1263	2	0.1	133.88	0.5	Filtre5		Ab-a
Tumichucua	TUMI	2018	2018-09-19	TU-5	30	T242	-66.1879	-11.1254	2	1	133.03	1.6	Filtre5		Ab-a
Tumichucua	TUMI	2018	2018-09-19	TU-5	30	T243	-66.1855	-11.1249	2	1.5	131.64	1.9	Filtre5		Ab-a
Tumichucua	TUMI	2018	2018-09-19	TU-5	30	T251	-66.193	-11.1172	2	0.5	134.47	0.8	Filtre5		Ab-a
Tumichucua	TUMI	2018	2018-09-20	TU-5	30	T252	-66.1934	-11.1175	2	0.4	135.05	0.9	Filtre5		Ab-a
Tumichucua	TUMI	2018	2018-09-20	TU-5	30	T253	-66.1938	-11.1178	2	0.2	133.61	0.4	Filtre5		Ab-a
Tumichucua	TUMI	2018	2018-09-19	TU-5	30	T281	-66.1801	-11.1359	2	1	132.03	1.8	Filtre5		Ab-a
Tumichucua	TUMI	2018	2018-09-19	TU-5	30	T282	-66.1789	-11.1353	2	1.5	134.26	7.5	Filtre5		Ab-a
Tumichucua	TUMI	2018	2018-09-20	TU-5	30	T283	-66.1775	-11.1348	2	1.5	133.67	na	Filtre5		Ab-a
SUYO	SUYO	2019	2019-07-05	Suyo	31	SUY	-68.5547	-14.3926	50	0.3	724	na		(pluie): (inscription volume effacées sur la cartouche) . un seul point de prelevement a environ 3 m du bord. Presence de fuite (<2-3 ml) apres transport vers SC.	Ay
Machariapu	MACH	2019	2019-07-05	Mariachiapu	32	MAR	-68.5106	-14.5032	29	0.2	912	na		un seul point de prelevement a environ 3 m du bord. Presence de fuite tres legere apres transport vers SC.	Ay
Virgen de rosa	VIR	2019	2019-07-06	Virgen	33	VIR	-68.6879	-14.6043	59	0.3	915	na		un seul point de prelevement a environ 3 m du bord. Presence de fuite (<2-3 ml) apres transport vers SC.	Ya-a
Péléchuco	PELEC	2019	2019-07-07	pelechuca	34	PEL	-69.1579	-14.796	75	0.15	4508	na		un seul point de prelevement a environ 0.5 m du bord. Pas de fuite.	Cg
Blanc-Andes	NEG	2019	2019-07-09	blanc-andes	35	BLC-AND	-63.1897	-17.7685	16	0		na		fait à Santa Cruz avec les tubulures transportées et fixées sur la perche de prelevements sur les 4 sites andes	#N/A
aguapolo_1707_17L	AGUA	2019	2019-07-17	aguapolo	36	AGU	-67.6799	-14.5577	17	0.2	272	na		1 point	Sa-b
arana_1707_11L	ARAN	2019	2019-07-17	Arrana	37	ARA	-67.7749	-14.5148	11	0.2	286	na		1 point	Sa-b
Beni_1_1607_26	BENI1	2019	2019-07-16	Beni1	38	Ben1	-67.5373	-14.5917	26	0.2	210	na		3 points bord,centre, bord	Sa-b
Beni_2_1607_26L	BENI2	2019	2019-07-16	Beni2	39	Ben2	-67.5331	-14.6039	26	0.2	210	na		3 points bord,centre, bord	Sa-b
Blanc-Tuichi	NEG	2019	2019-07-20	Blanc-Tuichi	40	BLC-TUI	-67.527	-14.4361	20	0		na		1 point	#N/A
eslabon_2007_35L	ESLAB	2019	2019-07-20	Eslabon	41	ESL	-67.7583	-14.5399	35	0.2	287	na		3 points bord,centre, bord	Sa-b
mashi_1707_18L	MASHI	2019	2019-07-17	Mashi	42	MAS	-67.8436	-14.4851	18	0.2	308	na		1 point	Sa-b
pavi_1907_20L	PAVI	2019	2019-07-19	Pavi	43	PAV	-68.0721	-14.2151	20	0.2	411	na		1 point	Sa-b
riariapo_1807_20L	RIAR	2019	2019-07-18	Riariapo	44	RIA	-67.8827	-14.4366	20	0.2	316	na		1 point	Sa-b
tuichi1_1607_27L	TUICHI1	2019	2019-07-16	tuichi_1	45	TUI1	-67.558	-14.5966	27	0.2	218	na		3 points bord,centre, bord	Sa-b
tuichi2_1707_20L	TUICHI2	2019	2019-07-17	tuichi2	46	TUI2	-67.6838	-14.5588	20	0.2	255	na		3 points bord,centre, bord	Sa-b
tuichi3_1707_11L	TUICHI3	2019	2019-07-17	Tuichi3	47	TUI3	-67.7826	-14.5147	11	0.2	284	na		3 points bord,centre, bord	Sa-b
tuichi4_1807_25L	TUICHI4	2019	2019-07-18	Tuichi4	48	TUI4	-67.8602	-14.4752	25	0.2	317	na		3 points bord,centre, bord	Sa-b
tuichi5_1807_30L	TUICHI5	2019	2019-07-18	Tuichi5	49	TUI5	-67.8853	-14.4393	30	0.2	325	na		3 points bord,centre, bord	Sa-b
tuichi6_2007_40L	TUICHI6	2019	2019-07-20	Tuichi6	50	TUI6	-68.0779	-14.2131	40	0.2	415	na		3 points bord,centre, bord	Sa-b
tuichi7_40L_200719	TUICHI7	2019	2019-07-20	Tuichi7	51	TUI7	-67.9816	-14.3433	40	0.2	378	na		3 points bord,centre, bord	Sa-b
tuichi8_200719_40L	TUICHI8	2019	2019-07-20	Tuichi8	52	TUI8	-67.7575	-14.5371	40	0.2	270	na		3 points bord,centre, bord	Sa-b
Moa Canal	MOA	2019	2019-10-24	T1C1	53	MOA T1C1	-67.5865	-14.0483	9	0.5	177	0.8		Altutud from Google Earth	Ab-b
Moa Laguna	MOA	2019	2019-10-24	T2C2	54	MOA T2C2	-67.5902	-14.0521	6.5	0.25	177	0.25		Altutud from Google Earth	Ab-b
Colorada Canal	COLO	2019	2019-10-26	T3C3	55	COLORADA T3C3	-67.5492	-13.9422	10	0.5	180	0.8		Altutud from Google Earth	Ab-b
Colorada Laguna	COLO	2019	2019-10-26	T4C4	56	COLORADA T4C4	-67.5539	-13.9502	9	0.4	180	1.5		Altutud from Google Earth	Ab-b
MOA Blc	NEG	2019	2019-10-24	MOA Blc	57	MOA Blc	-67.5902	-14.0521	20		na	na			#N/A
IRD	IRD	2018	2018-04-25	IRD	0	IRD	43.6451	3.86807	23	0.15	44	0.3		bulk of 10 points	#N/A
