# Supplementary material for: Unveiling biogeographical patterns of the ichthyofauna in the Tuichi basin, a biodiversity hotspot in the Bolivian Amazon, using environmental DNA
Source: PLoS One. 2022 Jan 4;17(1):e0262357. doi: 10.1371/journal.pone.0262357 (PMC8726463; doi:10.1371/journal.pone.0262357)
Supplement: S2 Table — (XLSX) [file pone.0262357.s010.xlsx]

## Sheet: Table S2 Database COI
Table S2 : Datase used for taxonomic assignation. It include 160,944 entries representing 3,480 genera and 15,429 fish species worldwide distributed. It was built with fish COI sequences mined from Genebank and Bold and also implemented with published sequences (Guimarães, de Sousa, Ribeiro, Porto, & Rodrigues, 2018), but not yet available under Genebank
>gi|359742922|gb|JN989160.1| Potamotrygon motoro voucher LBPV-36986 cytochrome oxidase subunit 1 (COI) gene, partial cds; mitochondrial
AAAGACATTGGCACCCTCTACTTAGTCTTTGGTGCATGAGCAGGGATAGTGGGCACCGGCCTTAGCATGCTAATCCGAACAGAATTAAGCCAACCAGGAGCAATAATAGGCGACGATCAAATCTATAACGTAGTCGTTACCGCCCACGCCTTCGTAATAATTTTCTTCATAGTCATACCGATTATAATCGGTGGGTTTGGTAACTGACTAGTTCCACTAATAATTGGAGCCCCAGATATAGCCTTCCCACGAATAAATAACATAAGCTTCTGACTTCTTCCACCGTCCTTCCTACTCCTACTAGCCTCGGCAGGAGTCGAAGCTGGAGCCGGCACAGGATGAACAGTTTATCCACCCCTGGCCGGAAACTTAGCACACGCCGGAGCCTCTGTCGACTTA…
>gi|359742920|gb|JN989159.1| Potamotrygon motoro voucher LBPV-36979 cytochrome oxidase subunit 1 (COI) gene, partial cds; mitochondrial
GTCTTTGGTGCATGAGCAGGGATAGTGGGCACCGGCCTTAGCATGCTAATCCGAACAGAATTAAGCCAACCAGGAGCAATAATAGGCGACGATCAAATCTATAACGTAGTCGTTACCGCCCACGCCTTCGTAATAATTTTCTTCATAGTCATACCGATTATAATCGGTGGGTTTGGTAACTGACTAGTTCCACTAATAATTGGAGCCCCAGATATAGCCTTCCCACGAATAAATAACATAAGCTTCTGACTTCTTCCACCGTCCTTCCTACTCCTACTAGCCTCGGCAGGAGTCGAAGCTGGAGCCGGCACAGGATGAACAGTTTATCCACCCCTGGCCGGAAACTTAGCACACGCCGGAGCCTCTGTCGACTTAACCATTTTCTCCCTACACCTAGCC…
>gi|359742918|gb|JN989158.1| Potamotrygon motoro voucher LBPV-36977 cytochrome oxidase subunit 1 (COI) gene, partial cds; mitochondrial
TTAGTCTTTGGTGCATGAGCAGGGATAGTGGGGACCGGCCTTAGCATGCTAATCCGAACAGAATTAAGCCAACCAGGAGCAATAATAGGCGACGATCAAATCTATAACGTAGTCGTTACCGCCCACGCCTTCGTAATAATTTTCTTCATAGTCATACCGATTATAATCGGTGGGTTTGGTAACTGACTAGTTCCACTAATAATTGGAGCCCCAGATATAGCCTTCCCACGAATAAATAACATAAGCTTCTGACTTCTTCCACCGTCCTTCCTACTCCTACTAGCCTCGGCAGGAGTCGAAGCTGGAGCCGGCACAGGATGAACAGTTTATCCACCCCTGGCCGGAAACTTAGCACACGCCGGAGCCTCTGTCGACTTAACCATTTTCTCCCTACACCTA…
>gi|359742916|gb|JN989157.1| Potamotrygon motoro voucher LBPV-36973 cytochrome oxidase subunit 1 (COI) gene, partial cds; mitochondrial
GCATGAGCAGGGATAGTGGGCACCGGCCTTAGCATGCTAATCCGAACAGAATTAAGCCAACCAGGAGCAATAATAGGCGACGATCAAATCTATAACGTAGTCGTTACTGCCCACGCCTTCGTAATAATTTTCTTCATAGTCATACCGATTATAATCGGTGGGTTTGGTAACTGACTAGTTCCACTAATAATTGGAGCCCCAGATATAGCCTTCCCACGAATAAATAACATAAGCTTCTGACTTCTCCCACCGTCCTTCCTACTCCTACTAGCCTCGGCAGGAGTCGAAGCTGGAGCCGGCACAGGATGAACAGTTTATCCACCCCTGGCCGGAAACTTAGCACACGCCGGAGCCTCTGTCGACTTAACCATTTTCTCCCTACACCTAGCCGGCATCTCT…
>gi|359742914|gb|JN989156.1| Potamotrygon motoro voucher LBPV-36981 cytochrome oxidase subunit 1 (COI) gene, partial cds; mitochondrial
AAAGACATTGGCACCCTTTACTTAGTCTTTGGTGCATGAGCAGGGATAGTGGGCACCGGCCTTAGCATGCTAATCCGAACAGAATTAAGCCAACCAGGAGCAATAATAGGCGACGATCAAATCTATAACGTAGTCGTTACCGCCCACGCCTTCGTAATAATTTTCTTCATAGTCATACCGATTATAATCGGTGGGTTTGGTAACTGACTAGTTCCACTAATAATTGGAGCCCCAGATATAGCCTTCCCACGAATAAATAACATAAGCTTCTGACTTCTTCCACCGTCCTTCCTACTCCTACTAGCCTCGGCAGGAGTCGAAGCTGGAGCCGGCACAGGATGAACAGTTTATCCACCCCTGGCCGGAAACTTAGCACACGCCGGAGCCTCTGTCGACTTA…
>gi|359742912|gb|JN989155.1| Potamotrygon motoro voucher LBPV-36980 cytochrome oxidase subunit 1 (COI) gene, partial cds; mitochondrial
CACAAAGACATTGGCACCCTTTACTTAGTCTTTGGTGCATGAGCAGGGATAGTGGGCACCGGCCTTAGCATGCTAATCCGAACAGAATTAAGCCAACCAGGAGCAATAATAGGCGACGATCAAATCTATAACGTAGTCGTTACCGCCCACGCCTTCGTAATAATTTTCTTCATAGTCATACCGATTATAATCGGTGGGTTTGGTAACTGACTAGTTCCACTAATAATTGGAGCCCCAGATATAGCCTTCCCACGAATAAATAACATAAGCTTCTGACTTCTTCCACCGTCCTTCCTACTCCTACTAGCCTCGGCAGGAGTCGAAGCTGGAGCCGGCACAGGATGAACAGTTTATCCACCCCTGGCCGGAAACTTAGCACACGCCGGAGCCTCTGTCGAC…
>gi|359742910|gb|JN989154.1| Potamotrygon motoro voucher LBPV-36978 cytochrome oxidase subunit 1 (COI) gene, partial cds; mitochondrial
AAAGACATTGGCACCCTTTACTTAGTCTTTGGTGCATGAGCAGGGATAGTGGGCACCGGCCTTAGCATGCTAATCCGAACAGAATTAAGCCAACCAGGAGCAATAATAGGCGACGATCAAATCTATAACGTAGTCGTTACCGCCCACGCCTTCGTAATAATTTTCTTCATAGTCATACCGATTATAATCGGTGGGTTTGGTAACTGACTAGTTCCACTAATAATTGGAGCCCCAGATATAGCCTTCCCACGAATAAATAACATAAGCTTCTGACTTCTTCCACCGTCCTTCCTACTCCTACTAGCCTCGGCAGGAGTCGAAGCTGGAGCCGGCACAGGATGAACAGTTTATCCACCCCTGGCCGGAAACTTAGCACACGCCGGAGCCTCTGTCGACTTA…
>gi|359742908|gb|JN989153.1| Potamotrygon motoro voucher LBPV-36971 cytochrome oxidase subunit 1 (COI) gene, partial cds; mitochondrial
AAAGACATTGGCACCCTTTACTTAGTCTTTGGTGCATGAGCAGGGATAGTGGGCACCGGCCTTAGCATGCTAATCCGAACAGAATTAAGCCAACCAGGAGCAATAATAGGCGACGATCAAATCTATAACGTAGTCGTTACCGCCCACGCCTTCGTAATAATTTTCTTCATAGTCATACCGATTATAATCGGTGGGTTTGGTAACTGACTAGTTCCACTAATAATTGGAGCCCCAGATATAGCCTTCCCACGAATAAATAACATAAGCTTCTGACTTCTTCCACCGTCCTTCCTACTCCTACTAGCCTCGGCAGGAGTCGAAGCTGGAGCCGGCACAGGATGAACAGTTTATCCACCCCTGGCCGGAAACTTAGCACACGCCGGAGCCTCTGTCGACTTA…
>gi|359742906|gb|JN989152.1| Potamotrygon motoro voucher LBPV-36967 cytochrome oxidase subunit 1 (COI) gene, partial cds; mitochondrial
TTTGGTGCATGAGCAGGGATAGTGGGCACCGGCCTTAGCATGCTAATCCGAACAGAATTAAGCCAACCAGGAGCAATAATAGGCGACGATCAAATCTATAACGTAGTCGTTACCGCCCACGCCTTCGTAATAATTTTCTTCATAGTCATACCGATTATAATCGGTGGGTTTGGTAACTGACTAGTTCCACTAATAATTGGAGCCCCAGATATAGCCTTCCCACGAATAAATAACATAAGCTTCTGACTTCTTCCACCGTCCTTCCTACTCCTACTAGCCTCGGCAGGAGTCGAAGCTGGAGCCGGCACAGGATGAACAGTTTATCCACCCCTGGCCGGAAACTTAGCACACGCCGGAGCCTCTGTCGACTTAACCATTTTCTCCCTACACCTAGCCGGC…
>gi|359742904|gb|JN989151.1| Potamotrygon motoro voucher LBPV-36961 cytochrome oxidase subunit 1 (COI) gene, partial cds; mitochondrial
AAAGACATTGGCACCCTTTACTTAGTCTTTGGTGCATGAGCAGGGATAGTGGGCACCGGCCTTAGCATGCTAATCCGAACAGAATTAAGCCAACCAGGAGCAATAATAGGCGACGATCAAATCTATAACGTAGTCGTTACCGCCCACGCCTTCGTAATAATTTTCTTCATAGTCATACCGATTATAATCGGTGGGTTTGGTAACTGACTAGTTCCACTAATAATTGGAGCCCCAGATATAGCCTTCCCACGAATAAATAACATAAGCTTCTGACTTCTTCCACCGTCCTTCCTACTCCTACTAGCCTCGGCAGGAGTCGAAGCTGGAGCCGGCACAGGATGAACAGTTTATCCACCCCTGGCCGGAAACTTAGCACACGCCGGAGCCTCTGTCGACTTA…
>gi|359742902|gb|JN989150.1| Potamotrygon motoro voucher LBPV-36955 cytochrome oxidase subunit 1 (COI) gene, partial cds; mitochondrial
ACCCTTTACTTAGTCTTTGGTGCATGAGCAGGGATAGTGGGCACCGGCCTTAGCATGCTAATCCGAACAGAATTAAGCCAACCAGGAGCAATAATAGGCGACGATCAAATCTATAACGTAGTCGTTACCGCCCACGCCTTCGTAATAATTTTCTTCATAGTCATACCGATTATAATCGGTGGGTTTGGTAACTGACTAGTTCCACTAATAATTGGAGCCCCAGATATAGCCTTCCCACGAATAAATAACATAAGCTTCTGACTTCTTCCACCGTCCTTCCTACTCCTACTAGCCTCGGCAGGAGTCGAAGCTGGAGCCGGCACAGGATGAACAGTTTATCCACCCCTGGCCGGAAACTTAGCACACGCCGGAGCCTCTGTCGACTTAACCATTTTCTCC…
>gi|359742900|gb|JN989149.1| Potamotrygon motoro voucher LBPV-36953 cytochrome oxidase subunit 1 (COI) gene, partial cds; mitochondrial
AAAGACATTGGCACCCTTTACTTAGTCTTTGGTGCATGAGCAGGGATAGTGGGCACCGGCCTTAGCATGCTAATCCGAACAGAATTAAGCCAACCAGGAGCAATAATAGGCGACGATCAAATCTATAACGTAGTCGTTACCGCCCACGCCTTCGTAATAATTTTCTTCATAGTCATACCGATTATAATCGGTGGGTTTGGTAACTGACTAGTTCCACTAATAATTGGAGCCCCAGATATAGCCTTCCCACGAATAAATAACATAAGCTTCTGACTTCTTCCACCGTCCTTCCTACTCCTACTAGCCTCGGCAGGAGTCGAAGCTGGAGCCGGCACAGGATGAACAGTTTATCCACCCCTGGCCGGAAACTTAGCACACGCCGGAGCCTCTGTCGACTTA…
>gi|359742898|gb|JN989148.1| Potamotrygon motoro voucher LBPV-36952 cytochrome oxidase subunit 1 (COI) gene, partial cds; mitochondrial
ATTGGCACCCTTTACTTAGTCTTTGGTGCATGAGCAGGGATAGTGGGCACCGGCCTTAGCATGCTAATCCGAACAGAATTAAGCCAACCAGGAGCAATAATAGGCGACGATCAAATCTATAACGTAGTCGTTACCGCCCACGCCTTCGTAATAATTTTCTTCATAGTCATACCGATTATAATCGGTGGGTTTGGTAACTGACTAGTTCCACTAATAATTGGAGCCCCAGATATAGCCTTCCCACGAATAAATAACATAAGCTTCTGACTTCTTCCACCGTCCTTCCTACTCCTACTAGCCTCGGCAGGAGTCGAAGCTGGAGCCGGCACAGGATGAACAGTTTATCCACCCCTGGCCGGAAACTTAGCACACGCCGGAGCCTCTGTCGACTTAACCATT…
>gi|359742896|gb|JN989147.1| Potamotrygon motoro voucher LBPV-36951 cytochrome oxidase subunit 1 (COI) gene, partial cds; mitochondrial
GACATTGGCACCCTTTACTTAGTCTTTGGTGCATGAGCAGGGATAGTGGGCACCGGCCTTAGCATGCTAATCCGAACAGAATTAAGCCAACCAGGAGCAATAATAGGCGACGATCAAATCTATAACGTAGTCGTTACCGCCCACGCCTTCGTAATAATTTTCTTCATAGTCATACCGATTATAATCGGTGGGTTTGGTAACTGACTAGTTCCACTAATAATTGGAGCCCCAGATATAGCCTTCCCACGAATAAATAACATAAGCTTCTGACTTCTTCCACCGTCCTTCCTACTCCTACTAGCCTCGGCAGGAGTCGAAGCTGGAGCCGGCACAGGATGAACAGTTTATCCACCCCTGGCCGGAAACTTAGCACACGCCGGAGCCTCTGTCGACTTAACC…
>gi|359742894|gb|JN989146.1| Potamotrygon falkneri voucher LBPV-23292 cytochrome oxidase subunit 1 (COI) gene, partial cds; mitochondrial
AAAGACATTGGCACCCTTTACTTAGTCTTTGGTGCATGAGCAGGGATAGTGGGCACCGGCCTTAGCATGCTAATCCGAACAGAATTAAGCCAACCAGGAGCAATAATAGGCGACGATCAAATCTATAACGTAGTCGTTACTGCCCACGCCTTCGTAATAATTTTCTTCATAGTCATACCGATCATAATCGGTGGGTTTGGTAACTGGCTAGTTCCACTAATAATTGGGGCCCCAGACATAGCCTTCCCACGAATAAATAACATAAGCTTCTGACTCCTCCCCCCGTCCTTCCTACTCCTACTAGCCTCGGCAGGAGTCGAAGCTGGAGCTGGCACAGGATGAACAGTTTATCCACCCCTGGCCGGAAACTTAGCACACGCCGGAGCCTCTGTCGACTTA…
>gi|359742892|gb|JN989145.1| Potamotrygon falkneri voucher LBPV-23279 cytochrome oxidase subunit 1 (COI) gene, partial cds; mitochondrial
ACCAACCACAAAGACATTGGCACCCTTTACTTAGTCTTTGGTGCATGAGCAGGGATAGTGGGCACCGGCCTTAGCATGCTAATCCGAACAGAATTAAGCCAACCAGGAGCAATAATAGGCGACGATCAAATCTATAACGTAGTCGTTACTGCCCACGCCTTCGTAATAATTTTCTTCATAGTCATACCGATCATAATCGGTGGGTTTGGTAACTGGCTAGTTCCACTAATAATTGGGGCCCCAGACATAGCCTTCCCACGAATAAATAACATAAGCTTCTGACTCCTCCCCCCGTCCTTCCTACTCCTACTAGCCTCGGCAGGAGTCGAAGCTGGAGCTGGCACAGGATGAACAGTTTATCCACCCCTGGCCGGAAACTTAGCACACGCCGGAGCCTCT…
>gi|359742890|gb|JN989144.1| Potamotrygon falkneri voucher LBPV-23269 cytochrome oxidase subunit 1 (COI) gene, partial cds; mitochondrial
CTTTACTTAGTCTTTGGTGCATGAGCAGGGATAGTGGGCACCGGCCTTAGCATGCTAATCCGAACAGAATTAAGCCAACCAGGAGCAATAATAGGCGACGATCAAATCTATAACGTAGTCGTTACTGCCCACGCCTTCGTAATAATTTTCTTCATAGTCATACCGATCATAATCGGTGGGTTTGGTAACTGGCTAGTTCCACTAATAATTGGGGCCCCAGACATAGCCTTCCCACGAATAAATAACATAAGCTTCTGACTCCTCCCCCCGTCCTTCCTACTCCTACTAGCCTCGGCAGGAGTCGAAGCTGGAGCTGGCACAGGATGAACAGTTTATCCACCCCTGGCCGGAAACTTAGCACACGCCGGAGCCTCTGTCGACTTAACCATTTTCTCCCTA…
>gi|359742888|gb|JN989143.1| Potamotrygon falkneri voucher LBPV-23266 cytochrome oxidase subunit 1 (COI) gene, partial cds; mitochondrial
AAAGACATTGGCACCCTTTACTTAGTCTTTGGTGCATGAGCAGGGATAGTGGGCACCGGCCTTAGCATGCTAATCCGAACAGAATTAAGCCAACCAGGAGCAATAATAGGCGACGATCAAATCTATAACGTAGTCGTTACTGCCCACGCCTTCGTAATAATTTTCTTCATAGTCATACCGATCATAATCGGTGGGTTTGGTAACTGGCTAGTTCCACTAATAATTGGGGCCCCAGACATAGCCTTCCCACGAATAAATAACATAAGCTTCTGACTCCTCCCCCCGTCCTTCCTACTCCTACTAGCCTCGGCAGGAGTCGAAGCTGGAGCTGGCACAGGATGAACAGTTTATCCACCCCTGGCCGGAAACTTAGCACACGCCGGAGCCTCTGTCGACTTA…
>gi|1559905648|gb|MK214301.1| Potamotrygon motoro haplotype L cytochrome oxidase subunit I (COI) gene, partial cds; mitochondrial
CGCCTTCGTAATAATTTTCTTCATAGTCATACCGATTATAATCGGTGGGTTTGGTAACTGACTAGTTCCACTAATAATTGGGGCCCCAGACATAGCCTTCCCACGAATAAATAACATAAGCTTCTGACTCCTTCCACCATCCTTCCTACTCCTACTAGCCTCGGCAGGAGTCGAAGCTGGAGCTGGCACAGGATGAACAGTTTATCCACCCCTAGCCGGAAACTTAGCACACGCCGGAGCCTCTGTCGACTTAACCATTTTCTCCCTACACCTAGCCGGCATCTCTTCCATTCTAGCATCCATTAACTTCATCACCACAATCATTAACATGAAACCACCAGCAATCTCTCAATACCAAACACCACTATTTGTTTGATCTATCCTCATCACAACCATCCT…
>gi|1559905646|gb|MK214300.1| Potamotrygon motoro haplotype K cytochrome oxidase subunit I (COI) gene, partial cds; mitochondrial
AGGAGCAATGATAGGCGACGATCAAATCTATAACGTGGTCGTTACTGCCCACGCCTTCGTAATAATTTTCTTCATAGTCATACCGATTATAATCGGTGGGTTTGGTAATTGACTAGTTCCACTAATAATTGGAGCCCCAGACATAGCCTTCCCACGAATAAATAACATAAGCTTCTGACTCCTTCCACCATCCTTCCTACTCCTACTAGCCTCAGCAGGAGTCGAAGCTGGGGCCGGCACAGGATGAACAGTTTATCCACCCCTGGCCGGAAACTTAGCACACGCCGGAGCCTCTGTCGACTTAACCATTTTCTCTCTACACCTAGCCGGCATCTCTTCCATTCTAGCATCCATTAACTTCATCACCACAATCATTAACATAAAACCACCAGCAATCTC…
>gi|1559905644|gb|MK214299.1| Potamotrygon motoro haplotype J cytochrome oxidase subunit I (COI) gene, partial cds; mitochondrial
AGGAGCAATAATAGGCGACGATCAAATCTATAACGTAGTCGTTACTGCCCACGCCTTCGTAATAATTTTCTTCATAGTCATACCAATTATAATCGGTGGGTTTGGTAACTGGCTAGTTCCACTAATAATTGGAGCCCCAGACATAGCCTTCCCACGAATAAATAACATAAGCTTCTGACTCCTCCCACCGTCCTTCCTACTCCTACTAGCCTCGGCAGGAGTCGAAGCTGGAGCTGGCACAGGATGAACAGTTTATCCACCCCTGGCCGGAAACTTAGCACACGCCGGAGCCTCTGTCGACTTAACCATTTTCTCCCTACACCTAGCCGGCATCTCTTCCATTCTAGCATCCATTAACTTCATTACCACAACCATTAACATAAAACCACCAGCAATCTC…
>gi|1559905642|gb|MK214298.1| Potamotrygon motoro haplotype I cytochrome oxidase subunit I (COI) gene, partial cds; mitochondrial
AGGAGCAATAATAGGCGACGATCAAATCTATAACGTAGTCGTTACTGCCCACGCCTTCGTAATAATTTTCTTCATAGTCATACCGATTATAATCGGTGGGTTTGGTAACTGACTAGTTCCACTAATAATTGGGGCCCCAGACATAGCCTTCCCACGAATAAATAACATAAGCTTCTGACTCCTTCCACCATCCTTCCTACTCCTACTAGCCTCGGCAGGAGTCGAAGCTGGAGCTGGCACAGGATGAACAGTTTATCCACCCCTAGCCGGAAACTTAGCACACGCCGGAGCCTCTGTCGACTTAACCATTTTCTCTCTACACCTAGCCGGCATCTCTTCCATTCTAGCATCCATTAACTTCATCACCACAATCATCAACATAAAACCACCAGCAATCTC…
>gi|1559905640|gb|MK214297.1| Potamotrygon motoro haplotype H cytochrome oxidase subunit I (COI) gene, partial cds; mitochondrial
AGGAGCAATGATAGGCGACGATCAAATCTATAACGTAGTCGTTACTGCCCACGCCTTCGTAATAATTTTCTTCATAGTCATACCGATTATAATCGGTGGGTTTGGTAATTGACTAGTTCCACTAATAATTGGAGCCCCAGACATAGCCTTCCCACGAATAAATAACATAAGCTTCTGACTCCTTCCACCATCCTTCCTACTCCTACTAGCCTCAGCAGGAGTCGAAGCTGGAGCCGGCACAGGATGAACAGTTTATCCACCCCTAGCCGGAAACTTAGCACACGCCGGAGCCTCTGTCGACTTAACCATTTTCTCTCTACACCTAGCCGGCATCTCTTCCATTCTAGCGTCCATTAACTTCATCACCACAATCATTAACATAAAACCACCAGCAATCTC…
>gi|1559905638|gb|MK214296.1| Potamotrygon motoro haplotype G cytochrome oxidase subunit I (COI) gene, partial cds; mitochondrial
AGGAGCAATGATAGGCGACGATCAAATCTATAACGTGGTCGTTACTGCCCACGCCTTCGTAATAATTTTCTTCATAGTTATACCGATTATAATCGGTGGGTTTGGTAATTGACTAGTTCCACTAATAATTGGAGCCCCAGACATAGCCTTCCCACGAATAAATAACATAAGCTTCTGACTCCTTCCACCATCCTTCCTACTCCTACTAGCCTCAGCAGGAGTCGAAGCTGGAGCCGGCACAGGATGAACAGTTTATCCACCCCTGGCCGGAAACTTAGCACACGCCGGAGCCTCTGTCGACTTAACCATTTTCTCTCTACACCTAGCCGGCATCTCTTCCATTCTAGCATCCATTAACTTCATCACCACAATCATTAACATAAAACCACCAGCAATCTC…
>gi|1559905636|gb|MK214295.1| Potamotrygon motoro haplotype F cytochrome oxidase subunit I (COI) gene, partial cds; mitochondrial
AGGAGCAATAATAGGCGACGATCAAATCTATAACGTAGTCGTTACTGCCCACGCCTTCGTAATAATTTTCTTCATAGTCATACCGATTATAATCGGTGGGTTTGGTAACTGACTAGTTCCACTAATAATTGGGGCCCCAGACATAGCCTTCCCACGAATAAATAACATAAGCTTCTGACTCCTTCCACCATCCTTCCTACTCCTACTAGCCTCGGCAGGAGTCGAAGCTGGAGCTGGCACAGGATGAACAGTTTATCCACCCCTAGCCGGAAACTTAGCACACGCCGGAGCCTCTGTCGACTTAACCATTTTCTCTCTACACCTAGCCGGCATCTCTTCCATTCTAGCATCCATTAACTTCATCACCACAATCATTAACATAAAACCACCAGCAATCTC…
>gi|1559905634|gb|MK214294.1| Potamotrygon motoro haplotype E cytochrome oxidase subunit I (COI) gene, partial cds; mitochondrial
AGGAGCAATGATAGGCGACGATCAAATCTATAACGTAGTCGTTACTGCCCACGCCTTCGTAATAATTTTCTTCATAGTCATACCGATTATAATCGGTGGGTTTGGTAATTGACTAGTTCCACTAATAATTGGAGCCCCAGACATAGCCTTCCCACGAATAAATAACATAAGCTTCTGACTCCTTCCACCATCCTTCCTACTCCTACTAGCCTCAGCAGGAGTCGAAGCTGGAGCCGGCACAGGATGAACAGTTTATCCACCCCTAGCCGGAAACTTAGCACACGCCGGAGCCTCTGTCGACTTAACCATTTTCTCTCTACACCTAGCCGGCATCTCTTCCATTCTAGCGTCCATTAACTTCATCACCACAATCATTAACATAAAACCACCAGCAATCTC…
>gi|1559905632|gb|MK214293.1| Potamotrygon motoro haplotype D cytochrome oxidase subunit I (COI) gene, partial cds; mitochondrial
AGGAGCAATGATAGGCGACGATCAAATCTATAACGTAGTCGTTACTGCCCACGCCTTCGTAATAATTTTCTTCATAGTCATACCGATTATAATCGGTGGGTTTGGTAATTGACTAGTTCCACTAATAATTGGAGCCCCAGACATAGCCTTCCCACGAATAAATAACATAAGCTTCTGACTCCTTCCACCATCCTTCCTACTCCTACTAGCCTCAGCAGGAGTCGAAGCTGGAGCCGGCACAGGATGAACAGTTTATCCACCCCTAGCCGGAAACTTAGCACACGCCGGAGCCTCTGTCGACTTAACCATTTTCTCTCTACACCTAGCCGGCATCTCTTCCATTCTAGCGTCCATTAACTTCATCACCACAATCATTAACATAAAACCACCAGCAATCTC…
>gi|1559905630|gb|MK214292.1| Potamotrygon motoro haplotype C cytochrome oxidase subunit I (COI) gene, partial cds; mitochondrial
AAAGACATTGGCACCCTTTACTTAGTCTTTGGTGCATGAGCAGGGATAGTGGGCACCGGCCTTAGCATGCTAATCCGAACAGAATTAAGCCAACCAGGAGCAATAATAGGCGACGATCAAATCTATAACGTAGTCGTTACTGCCCACGCCTTCGTAATAATTTTCTTCATAGTCATACCGATTATAATCGGTGGGTTTGGTAACTGGCTAGTTCCACTAATAATTGGAGCCCCAGACATAGCCTTCCCACGAATAAATAACATAAGCTTCTGACTCCTCCCACCGTCCTTCCTACTCCTACTAGCCTCGGCAGGAGTCGAAGCTGGAGCTGGCACAGGATGAACAGTTTATCCACCCCTGGCCGGAAACTTAGCACACGCCGGAGCCTCTGTCGACTTA…
>gi|1559905628|gb|MK214291.1| Potamotrygon motoro haplotype B cytochrome oxidase subunit I (COI) gene, partial cds; mitochondrial
AACCCAACCACAAAGACATTGGCACCCTTTACTTAGTCTTTGGTGCATGAGCAGGGATAGTGGGCACCGGCCTTAGCATGCTAATCCGAACAGAATTAAGCCAACCAGGAGCAATAATAGGCGACGATCAAATCTATAACGTAGTCGTTACTGCCCACGCCTTCGTAATAATTTTCTTCATAGTCATACCAATTATAATCGGTGGGTTTGGTAACTGGCTAGTTCCACTAATAATTGGAGCCCCAGACATAGCCTTCCCACGAATAAATAACATAAGCTTCTGACTCCTCCCACCGTCCTTCCTACTCCTACTAGCCTCGGCAGGAGTCGAAGCTGGAGCTGGCACAGGATGAACAGTTTATCCACCCCTGGCCGGAAACTTAGCACACGCCGGAGCCT…
>gi|1559905626|gb|MK214290.1| Potamotrygon motoro haplotype A cytochrome oxidase subunit I (COI) gene, partial cds; mitochondrial
AGGAGCAATAATAGGCGACGATCAAATCTATAACGTAGTCGTTACTGCCCACGCCTTCGTAATAATTTTCTTCATAGTCATACCGATTATAATCGGTGGGTTTGGTAACTGACTAGTTCCACTAATAATTGGGGCCCCAGACATAGCCTTCCCACGAATAAATAACATAAGCTTCTGACTCCTTCCACCATCCTTCCTACTCCTACTAGCCTCGGCAGGAGTCGAAGCTGGAGCTGGCACAGGATGAACAGTTTATCCACCCCTAGCCGGAAACTTAGCACACGCCGGAGCCTCTGTCGACTTAACCATTTTCTCCCTACACCTAGCCGGCATCTCTTCCATTCTAGCATCCATTAACTTCATCACCACAATCATTAACATGAAACCACCAGCAATCTC…
>gi|342161011|gb|JN020037.1| Potamotrygon motoro isolate PTG41 cytochrome oxidase subunit I (COI) gene, partial cds; mitochondrial
TTTGGTTACATGGGAATAGTCTGAGCAATAATGGCAATCGGCCTCCTAGGTTTCATTGTATGAGCCCACCATATATTTACGGTTGGAATGGACGTAGATACCCGAGCCTATTTTACCTCAGCAACCATAATTATTGCCATCCCAACCGGAGTAAAAGTATTCAGCTGATTAGCCACCCTACACGGAGGATCTATTAAGTGAGAAACACCTATACTCTGAGCCCTGGGCTTTATTTTCCTATTTACCATCGGAGGACTAACTGGCATCGTACTAGCAAACTCCTCCCTTGACATTGTACTCCACGACACTTACTACGTTGTAGCCCACTTCCACTACGTACTGTCCATAGGAGCAGTATTTGCTATTATAGCTGGCTTTGTCCACTGATTCCCACTTATC…
>gi|342161009|gb|JN020036.1| Potamotrygon motoro isolate PTG11 cytochrome oxidase subunit I (COI) gene, partial cds; mitochondrial
TTTGGTTACATGGGAATAGTCTGAGCAATAATGGCAATCGGCCTCCTAGGTTTCATTGTATGAGCCCACCATATATTTACGGTTGGAATGGACGTAGATACCCGAGCCTATTTTACCTCAGCAACCATAATTATTGCCATCCCAACCGGAGTAAAAGTATTCAGCTGATTAGCCACCCTACACGGAGGATCTATTAAGTGAGAAACACCTATACTCTGAGCCCTGGGCTTTATTTTCCTATTTACCATCGGAGGACTAACTGGCATCGTACTAGCAAACTCCTCCCTTGACATTGTACTCCACGACACTTACTACGTTGTAGCCCACTTCCACTACGTACTGTCCATAGGAGCAGTATTTGCTATTATAGCTGGCTTTGTCCACTGATTCCCACTTATC…
>gi|342161007|gb|JN020035.1| Potamotrygon motoro isolate PTG65 cytochrome oxidase subunit I (COI) gene, partial cds; mitochondrial
TTTGGTTACATGGGAATAGTCTGAGCAATAATGGCAATCGGCCTCCTAGGTTTCATTGTATGAGCCCACCATATATTTACGGTTGGAATGGACGTAGATACCCGAGCCTATTTTACCTCAGCAACCATAATTATTGCCATCCCAACCGGAGTAAAAGTATTCAGCTGATTAGCCACCCTACACGGAGGATCTATTAAGTGAGAAACACCTATACTCTGAGCCCTGGGCTTTATTTTCCTATTTACCATCGGAGGACTAACTGGCATCGTACTAGCAAACTCCTCCCTTGACATTGTATTCCACGACACTTACTACGTTGTAGCCCACTTCCACTACGTACTGTCCATAGGACCAGTATTTGCTATTATAGCTGGCTTTGTCCACTGATTCCCACTTATC…
>gi|342161005|gb|JN020034.1| Potamotrygon motoro isolate PTG52 cytochrome oxidase subunit I (COI) gene, partial cds; mitochondrial
TTTGGTTACATGGGAATAGTCTGAGCAATAATGGCAATCGGCCTCCTAGGTTTCATTGTATGAGCCCACCATATATTTACGGTTGGAATGGACGTAGATACCCGAGCCTATTTTACCTCAGCAACCATAATTATTGCCATCCCAACCGGAGTAAAAGTATTCAGCTGATTAGCCACCCTACACGGAGGATCTATTAAGTGAGAAACACCTATACTCTGAGCCCTGGGCTTTATTTTCCTATTTACCATCGGAGGACTAACTGGCATCGTACTAGCAAACTCCTCCCTTGACATTGTACTCCACGACACTTACTACGTTGTAGCCCACTTCCACTACGTACTGTCCATAGGAGCAGTATTTGCTATTATAGCTGGCTTTGTCCACTGATTCCCACTTATC…
>gi|342161003|gb|JN020033.1| Potamotrygon motoro isolate PTG12 cytochrome oxidase subunit I (COI) gene, partial cds; mitochondrial
TTTGGTTACATGGGAATAGTCTGAGCAATAATGGCAATCGGCCTCCTAGGTTTCATTGTATGAGCCCACCATATATTTACGGTTGGAATGGACGTAGATACCCGAGCCTATTTTACCTCAGCAACCATAATTATTGCCATCCCAACCGGAGTAAAAGTATTCAGCTGATTAGCCACCCTACACGGAGGATCTATTAAGTGAGAAACACCTATACTCTGAGCCCTGGGCTTTATTTTCCTATTTACCATCGGAGGACTAACTGGCATCGTACTAGCAAACTCCTCCCTTGACATTGTACTCCACGACACTTACTACGTTGTAGCCCACTTCCACTACGTACTGTCCATAGGAGCAGTATTTGCTATTATAGCTGGCTTTGTCCACTGATTCCCACTTATC…
>gi|1205917219|gb|KX688094.1| Potamotrygon orbignyi isolate 21830 cytochrome c oxidase subunit I (COI) gene, partial cds; mitochondrial
TCCTTCCTACTCCTACTGGCCTCAGCAGGAGTAGAAGCTGGAGCCGGTACAGGATGAACAGTTTATCCACCACTAGCTGGAAACTTAGCACACGCCGGGGCCTCTGTTGACTTAACCATTTTCTCCCTACACCTAGCTGGCATCTCCTCAATCCTAGCATCCATTAACTTCATCACTACAATTATCAACATAAAACCACCCGCAATTTCTCAATACCAAACACCACTATTCGTTTGATCCATCCTCATTACAACCATCCTCCTATTACTATCTCTTCCCGTCTTAGCAGCAGGCATCACAATACTTTTAACTGACCGCAACCTCAACACAACTTTCTTTGATCCAGCAGGAGGGGGTGACCCAATTCTATACCAACATCTCTTCTGATTCTTCGGCCAC…
>gi|973742895|gb|KU288993.1| Potamotrygon motoro voucher MG ZV-P 208-4 cytochrome oxidase subunit I (COI) gene, partial cds; mitochondrial
CCTTTACTTAGTCTTTGGTGCATGAGCAGGGATAGTGGGCACCGGCCTTAGCATACTAATCCGAACAGAATTAAGCCAGCCAGGAGCAATAATAGGCGACGACCAAATCTATAACGTAGTCGTCACTGCCCACGCCTTCGTAATAATTTTCTTCATAGTCATACCGATTATAATCGGTGGGTTTGGTAACTGACTAGTTCCACTAATAATTGGGGCCCCAGACATAGCCTTCCCACGAATAAATAATATAAGCTTCTGACTCCTCCCCCCATCCTTCCTACTCCTACTAGCTTCGGCAGGAGTCGAAGCTGGAGCTGGCACAGGATGAACAGTTTATCCACCCCTGGCCGGAAACCTGGCACACGCCGGAGCCTCTGTCGACTTAACCATTTTCTCCCT…
>gi|973742893|gb|KU288992.1| Potamotrygon motoro voucher MG ZV-P 208-3 cytochrome oxidase subunit I (COI) gene, partial cds; mitochondrial
CCTTTACTTAGTCTTTGGTGCATGAGCAGGGATAGTGGGCACCGGCCTTAGCATACTAATCCGAACAGAATTAAGCCAGCCAGGAGCAATAATAGGCGACGACCAAATCTATAACGTAGTCGTCACTGCCCACGCCTTCGTAATAATTTTCTTCATAGTCATACCGATTATAATCGGTGGGTTTGGTAACTGACTAGTTCCACTAATAATTGGGGCCCCAGACATAGCCTTCCCACGAATAAATAATATAAGCTTCTGACTCCTCCCCCCATCCTTCCTACTCCTACTAGCTTCGGCAGGAGTCGAAGCTGGAGCTGGCACAGGATGAACAGTTTATCCACCCCTGGCCGGAAACCTGGCACACGCCGGAGCCTCTGTCGACTTAACCATTTTCTCCCT…
>gi|973742891|gb|KU288991.1| Potamotrygon motoro voucher MG ZV-P 208-2 cytochrome oxidase subunit I (COI) gene, partial cds; mitochondrial
CCTTTACTTAGTCTTTGGTGCATGAGCAGGGATAGTGGGCACCGGCCTTAGCATGCTAATCCGAACAGAATTAAGCCAACCAGGAGCAATAATAGGCGACGATCAAATCTATAACGTAGTCGTTACTGCCCACGCCTTCGTAATAATTTTCTTCATAGTCATACCGATTATAATCGGTGGGTTTGGTAACTGACTAGTTCCACTAATAATTGGAGCCCCAGATATAGCCTTCCCACGAATAAATAACATAAGCTTCTGACTTCTCCCACCGTCCTTCCTACTCCTACTAGCCTCGGCAGGAGTCGAAGCTGGAGCCGGCACAGGATGAACAGTTTATCCACCCCTGGCCGGAAACTTAGCACACGCCGGAGCCTCTGTCGACTTAACCATTTTCTCCCT…
>gi|973742889|gb|KU288990.1| Potamotrygon motoro voucher MG ZV-P 208-1 cytochrome oxidase subunit I (COI) gene, partial cds; mitochondrial
CCTTTACTTAGTCTTTGGTGCATGAGCAGGGATAGTGGGCACCGGCCTTAGCATACTAATCCGAACAGAATTAAGCCAGCCAGGAGCAATAATAGGCGACGACCAAATCTATAACGTAGTCGTCACTGCCCACGCCTTCGTAATAATTTTCTTCATAGTCATACCGATTATAATCGGTGGGTTTGGTAACTGACTAGTTCCACTAATAATTGGGGCCCCAGACATAGCCTTCCCACGAATAAATAATATAAGCTTCTGACTCCTCCCCCCATCCTTCCTACTCCTACTAGCTTCGGCAGGAGTCGAAGCTGGAGCTGGCACAGGATGAACAGTTTATCCACCCCTGGCCGGAAACCTGGCACACGCCGGAGCCTCTGTCGACTTAACCATTTTCTCCCT…
>gi|381146076|gb|JN813047.1| Potamotrygon motoro isolate PTG15m cytochrome oxidase subunit I (COI) gene, partial cds; mitochondrial
CGAACAGAATTAAGCCAACCAGGAGCAATAATAGGCGACGATCAAATCTATAACGTAGTCGTTACCGCCCACGCCTTCGTAATAATTTTCTTCATAGTCATACCGATTATAATCGGTGGGTTTGGTAACTGACTAGTTCCACTAATAATTGGAGCCCCAGATATAGCCTTCCCACGAATAAATAACATAAGCTTCTGACTTCTTCCACCGTCCTTCCTACTCCTACTAGCCTCGGCAGGAGTCGAAGCTGGAGCCGGCACAGGATGAACAGTTTATCCACCCCTGGCCGGAAACTTAGCACACGCCGGAGCCTCTGTCGACTTAACCATTTTCTCCCTACACCTAGCCGGCATCTCTTCCATTCTAGCATCCATTAACTTCATTACCACAATCATTAAC…
>gi|381146074|gb|JN813046.1| Potamotrygon motoro isolate PTGm12 cytochrome oxidase subunit I (COI) gene, partial cds; mitochondrial
CGAACAGAATTAAGCCAACCAGGAGCAATAATAGGCGACGATCAAATCTATAACGTAGTCGTTACCGCCCACGCCTTCGTAATAATTTTCTTCATAGTCATACCGATTATAATCGGTGGGTTTGGTAACTGACTAGTTCCACTAATAATTGGAGCCCCAGATATAGCCTTCCCACGAATAAATAACATAAGCTTCTGACTTCTTCCACCGTCCTTCCTACTCCTACTAGCCTCGGCAGGAGTCGAAGCTGGAGCCGGCACAGGATGAACAGTTTATCCACCCCTGGCCGGAAACTTAGCACACGCCGGAGCCTCTGTCGACTTAACCATTTTCTCCCTACACCTAGCCGGCATCTCTTCCATTCTAGCATCCATTAACTTCATTACCACAATCATTAAC…
>gi|381146072|gb|JN813045.1| Potamotrygon motoro isolate PTGm48 cytochrome oxidase subunit I (COI) gene, partial cds; mitochondrial
CGAACAGAATTAAGCCAACCAGGAGCAATAATAGGCGACGATCAAATCTATAACGTAGTCGTTACTGCCCACGCCTTCGTAATAATTTTCTTCATAGTCATACCGATTATAATCGGTGGGTTTGGTAACTGACTAGTTCCACTAATAATTGGAGCCCCAGATATAGCCTTCCCACGAATAAATAACATAAGCTTCTGACTTCTCCCACCGTCCTTCCTACTCCTACTAGCCTCGGCAGGAGTCGAAGCTGGAGCCGGCACAGGATGAACAGTTTATCCACCCCTGGCCGGAAACTTAGCACACGCCGGAGCCTCTGTCGACTTAACCATTTTCTCCCTACACCTAGCCGGCATCTCTTCCATTCTAGCATCCATTAACTTCATTACCACAATCATTAAC…
>gi|381146070|gb|JN813044.1| Potamotrygon motoro isolate PTGm14 cytochrome oxidase subunit I (COI) gene, partial cds; mitochondrial
CGAACAGAATTAAGCCAACCAGGAGCAATAATAGGCGACGATCAAATCTATAACGTAGTCGTTACCGCCCACGCCTTCGTAATAATTTTCTTCATAGTCATACCGATTATAATCGGTGGGTTTGGTAACTGACTAGTTCCACTAATAATTGGAGCCCCAGATATAGCCTTCCCACGAATAAATAACATAAGCTTCTGACTTCTTCCACCGTCCTTCCTACTCCTACTAGCCTCGGCAGGAGTCGAAGCTGGAGCCGGCACAGGATGAACAGTTTATCCACCCCTGGCCGGAAACTTAGCACACGCCGGAGCCTCTGTCGACTTGACCATTTTCTCCCTACACCTAGCCGGCATCTCTTCCATTCTAGCATCCATTAACTTCATTACCACAATCATTAAC…
>gi|381146068|gb|JN813043.1| Potamotrygon motoro isolate PTGm27 cytochrome oxidase subunit I (COI) gene, partial cds; mitochondrial
CGAACAGAATTAAGCCAACCAGGAGCAATAATAGGCGACGATCAAATCTATAACGTAGTCGTTACCGCCCACGCCTTCGTAATAATTTTCTTCATAGTCATACCGATTATAATCGGTGGGTTTGGTAACTGACTAGTTCCACTAATAATTGGAGCCCCAGATATAGCCTTCCCACGAATAAATAACATAAGCTTCTGACTTCTTCCACCGTCCTTCCTACTCCTACTAGCCTCGGCAGGAGTCGAAGCTGGAGCCGGCACAGGATGAACAGTTTATCCACCCCTGGCCGGAAACTTAGCACACGCCGGAGCCTCTGTCGACTTAACCATTTTCTCCCTACACCTAGCCGGCATCTCTTCCATTCTAGCATCCATTAACTTCATTACCACAATCATTAAC…
>gi|381146066|gb|JN813042.1| Potamotrygon motoro isolate PTGm43 cytochrome oxidase subunit I (COI) gene, partial cds; mitochondrial
CGAACAGAATTAAGCCAACCAGGAGCAATAATAGGCGACGATCAAATCTATAACGTAGTCGTTACCGCCCACGCCTTCGTAATAATTTTCTTCATAGTCATACCGATTATAATCGGTGGGTTTGGTAACTGACTAGTTCCACTAATAATTGGAGCCCCAGATATAGCCTTCCCACGAATAAATAACATAAGCTTCTGACTTCTTCCACCGTCCTTCCTACTCCTACTAGCCTCGGCAGGAGTCGAAGCTGGAGCCGGCACAGGATGAACAGTTTATCCACCCCTGGCCGGAAACTTAGCACACGCCGGAGCCTCTGTCGACTTAACCATTTTCTCCCTACACCTAGCCGGCATCTCTTCCATTCTAGCATCCATTAACTTCATTACCACAATCATTAAC…
>gi|381146064|gb|JN813041.1| Potamotrygon motoro isolate PTGm11 cytochrome oxidase subunit I (COI) gene, partial cds; mitochondrial
CGAACAGAATTAAGCCAACCAGGAGCAATAATAGGCGACGATCAAATCTATAACGTAGTCGTTACCGCCCACGCCTTCGTAATAATTTTCTTCATAGTCATACCGATTATAATCGGTGGGTTTGGTAACTGACTAGTTCCACTAATAATTGGAGCCCCAGATATAGCCTTCCCACGAATAAATAACATAAGCTTCTGACTTCTTCCACCGTCCTTCCTACTCCTACTAGCCTCGGCAGGAGTCGAAGCTGGAGCCGGCACAGGATGAACAGTTTATCCACCCCTGGCCGGAAACTTAGCACACGCCGGAGCCTCTGTCGACTTAACCATTTTCTCCCTACACCTAGCCGGCATCTCTTCCATTCTAGCATCCATTAACTTCATTACCACAATCATTAAC…
>gi|381146062|gb|JN813040.1| Potamotrygon falkneri isolate PTGf58 cytochrome oxidase subunit I (COI) gene, partial cds; mitochondrial
CGAACAGAATTAAGCCAACCAGGAGCAATAATAGGCGACGATCAAATCTATAACGTAGTCGTTACTGCCCACGCCTTCGTAATAATTTTCTTCATAGTCATACCGATTATAATCGGTGGGTTTGGTAACTGACTAGTTCCACTAATAATTGGAGCCCCAGATATAGCCTTCCCACGAATAAATAACATAAGCTTCTGACTTCTCCCACCGTCCTTCCTACTCCTACTAGCCTCGGCAGGAGTCGAAGCTGGAGCCGGCACAGGATGAACAGTTTATCCACCCCTGGCCGGAAACTTAGCACACGCCGGAGCCTCTGTCGACTTAACCATTTTCTCCCTACACCTAGCCGGCATCTCTTCCATTCTAGCATCCATTAACTTCATTACCACAATCATTAAC…
>gi|381146060|gb|JN813039.1| Potamotrygon falkneri isolate PTGf13 cytochrome oxidase subunit I (COI) gene, partial cds; mitochondrial
CGAACAGAATTAAGCCAACCAGGAGCAATAATAGGCGACGATCAAATCTATAACGTAGTCGTTACTGCCCACGCCTTCGTAATAATTTTCTTCATAGTCATACCGATTATAATCGGTGGGTTTGGTAACTGACTAGTTCCACTAATAATTGGAGCCCCAGATATAGCCTTCCCACGAATAAATAACATAAGCTTCTGACTTCTCCCACCGTCCTTCCTACTCCTACTAGCCTCGGCAGGAGTCGAAGCTGGAGCCGGCACAGGATGAACAGTTTATCCACCCCTGGCCGGAAACTTAGCACACGCCGGAGCCTCTGTCGACTTAACCATTTTCTCCCTACACCTAGCCGGCATCTCTTCCATTCTAGCATCCATTAACTTCATTACCACAATCATTAAC…
>gi|381146058|gb|JN813038.1| Potamotrygon falkneri isolate PTGf36 cytochrome oxidase subunit I (COI) gene, partial cds; mitochondrial
CGAACAGAATTAAGCCAACCAGGAGCAATAATAGGCGACGATCAAATCTATAACGTAGTCGTTACTGCCCACGCCTTCGTAATAATTTTCTTCATAGTCATACCGATTATAATCGGTGGGTTTGGTAACTGACTAGTTCCACTAATAATTGGAGCCCCAGATATAGCCTTCCCACGAATAAATAACATAAGCTTCTGACTTCTCCCACCGTCCTTCCTACTCCTACTAGCCTCGGCAGGAGTCGAAGCTGGAGCCGGCACAGGATGAACAGTTTATCCACCCCTGGCCGGAAACTTAGCACACGCCGGAGCCTCTGTCGACTTAACCATTTTCTCCCTACACCTAGCCGGCATCTCTTCCATTCTAGCATCCATTAACTTCATTACCACAATCATTAAC…
>gi|381146056|gb|JN813037.1| Potamotrygon falkneri isolate PTGf49 cytochrome oxidase subunit I (COI) gene, partial cds; mitochondrial
CGAACAGAATTAAGCCAACCAGGAGCAATAATAGGCGACGATCAAATCTATAACGTAGTCGTTACTGCCCACGCCTTCGTAATAATTTTCTTCATAGTCATACCGATTATAATCGGTGGGTTTGGTAACTGACTAGTTCCACTAATAATTGGAGCCCCAGATATAGCCTTCCCACGAATAAATAACATAAGCTTCTGACTTCTCCCACCGTCCTTCCTACTCCTACTAGCCTCGGCAGGAGTCGAAGCTGGAGCCGGCACAGGATGAACAGTTTATCCACCCCTGGCCGGAAACTTAGCACACGCCGGAGCCTCTGTCGACTTAACCATTTTCTCCCTACACCTAGCCGGCATCTCTTCCATTCTAGCATCCATTAACTTCATTACCACAATCATTAAC…
>gi|381146054|gb|JN813036.1| Potamotrygon falkneri isolate PTGf53 cytochrome oxidase subunit I (COI) gene, partial cds; mitochondrial
CGAACAGAATTAAGCCAACCAGGAGCAATAATAGGCGACGATCAAATCTATAACGTAGTCGTTACTGCCCACGCCTTCGTAATAATTTTCTTCATAGTCATACCGATTATAATCGGTGGGTTTGGTAACTGACTAGTTCCACTAATAATTGGAGCCCCAGATATAGCCTTCCCACGAATAAATAACATAAGCTTCTGACTTCTCCCACCGTCCTTCCTACTCCTACTAGCCTCGGCAGGAGTCGAAGCTGGAGCCGGCACAGGATGAACAGTTTATCCACCCCTGGCCGGAAACTTAGCACACGCCGGAGCCTCTGTCGACTTAACCATTTTCTCCCTACACCTAGCCGGCATCTCTTCCATTCTAGCATCCATTAACTTCATTACCACAATCATTAAC…
>gi|381146052|gb|JN813035.1| Potamotrygon falkneri isolate PTGf38 cytochrome oxidase subunit I (COI) gene, partial cds; mitochondrial
CGAACAGAATTAAGCCAACCAGGAGCAATAATAGGCGACGATCAAATCTATAACGTAGTCGTTACTGCCCACGCCTTCGTAATAATTTTCTTCATAGTCATACCGATTATAATCGGTGGGTTTGGTAACTGACTAGTTCCACTAATAATTGGAGCCCCAGATATAGCCTTCCCACGAATAAATAACATAAGCTTCTGACTTCTCCCACCGTCCTTCCTACTCCTACTAGCCTCGGCAGGAGTCGAAGCTGGAGCCGGCACAGGATGAACAGTTTATCCACCCCTGGCCGGAAACTTAGCACACGCCGGAGCCTCTGTCGACTTAACCATTTTCTCCCTACACCTAGCCGGCATCTCTTCCATTCTAGCATCCATTAACTTCATTACCACAATCATTAAC…
>gi|381146050|gb|JN813034.1| Potamotrygon falkneri isolate PTGf47 cytochrome oxidase subunit I (COI) gene, partial cds; mitochondrial
CGAACAGAATTAAGCCAACCAGGAGCAATAATAGGCGACGATCAAATCTATAACGTAGTCGTTACTGCCCACGCCTTCGTAATAATTTTCTTCATAGTCATACCGATTATAATCGGTGGGTTTGGTAACTGACTAGTTCCACTAATAATTGGAGCCCCAGATATAGCCTTCCCACGAATAAATAACATAAGCTTCTGACTTCTCCCACCGTCCTTCCTACTCCTACTAGCCTCGGCAGGAGTCGAAGCTGGAGCCGGCACAGGATGAACAGTTTATCCACCCCTGGCCGGAAACTTAGCACACGCCGGAGCCTCTGTCGACTTAACCATTTTCTCCCTACACCTAGCCGGCATCTCTTCCATTCTAGCATCCATTAACTTCATTACCACAATCATTAAC…
>Abalistes stellaris | GBGCA4900-13 | COI-5P | KF025667
CTTTACCTAATTTTTGGTGCTTGAGCTGGGATAGTAGGTACAGCCTTAAGCTTGCTAATCCGAGCAGAATTAAGCCAACCCGGCGCTCTCTTAGGCGACGATCAAATTTATAATGTTATCGTCACAGCACATGCTTTCGTAATAATTTTCTTTATAGTAATACCAATTATGATTGGAGGCTTTGGAAATTGATTAATTCCATTAATGATTGGAGCCCCTGATATAGCATTTCCCCGAATAAATAATATGAGCTTTTGACTTTTACCTCCCTCACTCCTTCTTCTACTCGCTTCTTCAAGCGTAGAAGCCGGGGCCGGAACTGGATGAACAGTGTATCCCCCTCTTGCTGGTAATTTAGCCCATGCAGGGGCTTCCGTAGACCTAACTATTTTTTCTCTT…
>Abalistes stellaris | GBMTG1244-16 | COI-5P | NC_011943
GTGGCAATTACACGTTGATTCTTCTCAACTAACCATAAAGACATCGGCACCCTTTACCTAATTTTTGGTGCTTGAGCTGGGATAGTAGGTACAGCCTTAAGCTTGCTAATCCGAGCAGAATTAAGCCAACCCGGCGCTCTCTTAGGCGACGATCAAATTTATAATGTTATCGTCACAGCACATGCTTTCGTAATAATTTTCTTTATAGTAATACCAATTATGATTGGAGGCTTTGGAAATTGATTAATTCCATTAATGATTGGAGCCCCTGATATAGCATTTCCCCGAATAAATAATATGAGCTTTTGACTTTTACCTCCCTCACTCCTCCTTCTACTCGCTTCTTCAAGCGTAGAAGCCGGGGCCGGAACTGGATGAACAGTGTATCCCCCTCTTGCT…
>Abalistes stellaris | NNPF141-10 | COI-5P | HQ149782
GGCACAGCTTTAAGCTTGCTAATCCGAGCAGAATTAAGCCAACCCGGCGCTCTCTTAGGCGACGATCAAATTTATAATGTCATCGTCACAGCACATGCTTTCGTAATAATTTTCTTTATAGTAATACCAATTATGATTGGAGGCTTTGGAAATTGATTAATCCCATTAATGATTGGAGCCCCTGACATAGCATTTCCCCGAATAAACAACATGAGCTTTTGACTTTTACCCCCCTCACTCCTTCTCCTACTCGCTTCTTCAAGCGTAGAGGCCGGGGCCGGAACTGGGTGAACAGTGTACCCCCCTCTTGCCGGCAATCTAGCCCATGCAGGGGCTTCCGTAGACCTGACTATTTTTTCTCTTCACCTAGCAGGAATTTCGTCAATCCTTGGAGCAATT…
>Abalistes stellatus | DSFSF624-09 | COI-5P | JF492756
CCTTTACCTAATTTTTGGTGCTTGAGCTGGGATAGTAGGCACAGCTTTAAGCTTGCTAATCCGAGCAGAATTAAGCCAACCCGGCGCTCTCTTAGGCGACGATCAAATTTATAATGTCATCGTCACAGCACATGCTTTCGTAATAATTTTCTTTATAGTAATACCAATTATGATTGGAGGCTTTGGAAATTGATTAATTCCATTAATGATTGGAGCCCCTGACATAGCATTTCCCCGAATAAACAACATGAGCTTTTGACTTTTACCCCCCTCCCTCCTTCTCCTACTCGCTTCTTCAAGCGTAGAGGCCGGGGCCGGAACTGGGTGAACAGTGTACCCCCCTCTTGCCGGCAATCTAGCCCATGCAGGGGCTTCCGTAGACCTGACTATTTTTTCTCT…
>Abalistes stellatus | FGBOF063-14 | COI-5P |
CTTTACCTAATTTTTGGTGCTTGAGCTGGGATAGTAGGCACAGCTTTAAGCTTGCTAATCCGAGCAGAATTAAGCCAACCCGGCGCTCTCTTAGGCGACGATCAAATTTATAATGTCATCGTCACAGCACATGCTTTCGTAATAATTTTCTTTATAGTAATACCAATTATGATTGGAGGCTTTGGAAATTGATTAATTCCATTAATGATTGGAGCCCCTGACATAGCATTTCCCCGAATAAACAACATGAGCTTTTGACTTTTACCCCCCTCCCTCCTTCTCCTACTCGCTTCTTCAAGCGTAGAGGCCGGGGCCGGAACTGGGTGAACAGTGTACCCCCCTCTTGCCGGCAATCTAGCCCATGCAGGGGCTTCCGTAGACCTGACTATTTTTTCTCTT…
>Abalistes stellatus | FGBOF064-14 | COI-5P |
CTTTACCTAATTTTTGGTGCTTGAGCTGGGATAGTAGGCACAGCTTTAAGCTTGCTAATCCGAGCAGAATTAAGCCAACCCGGCGCTCTCTTAGGCGACGATCAAATTTATAATGTCATCGTCACAGCACATGCTTTCGTAATAATTTTCTTTATAGTAATACCAATTATGATTGGAGGCTTTGGAAATTGATTAATTCCATTAATGATTGGAGCCCCTGACATAGCATTTCCCCGAATAAACAACATGAGCTTTTGACTTTTACCCCCCTCCCTCCTTCTCCTACTCGCTTCTTCAAGCGTAGAGGCCGGGGCCGGAACTGGGTGAACAGTGTACCCCCCTCTTGCCGGCAATCTAGCCCATGCAGGGGCTTCCGTAGACCTGACTATTTTTTCTCTT…
>Abalistes stellatus | FGBOF065-14 | COI-5P |
CTTTACCTAATTTTTGGTGCTTGAGCTGGGATAGTAGGCACAGCTTTAAGCTTGCTAATCCGAGCAGAATTAAGCCAACCCGGCGCTCTCTTAGGCGACGATCAAATTTATAATGTCATCGTCACAGCACATGCTTTCGTAATAATTTTCTTTATAGTAATACCAATTATGATTGGAGGCTTTGGAAATTGATTAATTCCATTAATGATTGGAGCCCCTGACATAGCATTTCCCCGAATAAACAACATGAGCTTTTGACTTTTACCCCCCTCCCTCCTTCTCCTACTCGCTTCTTCAAGCGTAGAGGCCGGGGCCGGAACTGGGTGAACAGTGTACCCCCCTCTTGCCGGCAATCTAGCCCATGCAGGGGCTTCCGTAGACCTGACTATTTTTTCTCTT…
>Abalistes stellatus | FGBOF066-14 | COI-5P |
CTTTACCTAATTTTTGGTGCTTGAGCTGGGATAGTAGGCACAGCTTTAAGCTTGCTAATCCGAGCAGAATTAAGCCAACCCGGCGCTCTCTTAGGCGACGATCAAATTTATAATGTCATCGTCACAGCACATGCTTTCGTAATAATTTTCTTTATAGTAATACCAATTATGATTGGAGGCTTTGGAAATTGATTAATTCCATTAATGATTGGAGCCCCTGACATAGCATTTCCCCGAATAAACAACATGAGCTTTTGACTTTTACCCCCCTCCCTCCTTCTCCTACTCGCTTCTTCAAGCGTAGAGGCCGGGGCCGGAACTGGGTGAACAGTGTACCCCCCTCTTGCCGGCAATCTAGCCCATGCAGGGGCTTCCGTAGACCTGACTATTTTTTCTCTT…
>Abalistes stellatus | FGBOF067-14 | COI-5P |
CTTTACCTAATTTTTGGTGCTTGAGCTGGGATAGTAGGCACAGCTTTAAGCTTGCTAATCCGAGCAGAATTAAGCCAACCCGGCGCTCTCTTAGGCGACGATCAAATTTATAATGTCATCGTCACAGCACATGCTTTCGTAATAATTTTCTTTATAGTAATACCAATTATGATTGGAGGCTTTGGAAATTGATTAATTCCATTAATGATTGGAGCCCCTGACATAGCATTTCCCCGAATAAACAACATGAGCTTTTGACTTTTACCCCCCTCCCTCCTTCTCCTACTCGCTTCTTCAAGCGTAGAGGCCGGGGCCGGAACTGGGTGAACAGTGTACCCCCCTCTTGCCGGCAATCTAGCCCATGCAGGGGCTTCCGTAGACCTGACTATTTTTTCTCTT…
>Abalistes stellatus | FGBOF068-14 | COI-5P |
CTTTACCTAATTTTTGGTGCTTGAGCTGGGATAGTAGGCACAGCTTTAAGCTTGCTAATCCGAGCAGAATTAAGCCAACCCGGCGCTCTCTTAGGCGACGATCAAATTTATAATGTCATCGTCACAGCACATGCTTTCGTAATAATTTTCTTTATAGTAATACCAATTATGATTGGAGGCTTTGGAAATTGATTAATTCCATTAATGATTGGAGCCCCTGACATAGCATTTCCCCGAATAAACAACATGAGCTTTTGACTTTTACCCCCCTCACTCCTTCTCCTACTCGCTTCTTCAAGCGTAGAGGCCGGGGCCGGAACTGGGTGAACAGTGTACCCCCCTCTTGCCGGCAATCTAGCCCATGCAGGGGCTTCCGTAGACCTGACTATTTTTTCTCTT…
>Abalistes stellatus | FGBOF069-14 | COI-5P |
CTTTACCTAATTTTTGGTGCTTGAGCTGGGATAGTAGGCACAGCTTTAAGCTTGCTAATCCGAGCAGAATTAAGCCAACCCGGCGCTCTCTTAGGCGACGATCAAATTTATAATGTCATCGTCACAGCACATGCTTTCGTAATAATTTTCTTTATAGTAATACCAATTATGATTGGAGGCTTTGGAAATTGATTAATTCCATTAATGATTGGAGCCCCTGACATAGCATTTCCCCGAATAAACAACATGAGCTTTTGACTTTTACCCCCCTCCCTCCTTCTCCTACTCGCTTCTTCAAGCGTAGAGGCCGGGGCCGGAACTGGGTGAACAGTGTACCCCCCTCTTGCCGGCAATCTAGCCCATGCAGGGGCTTCCGTAGACCTGACTATTTTTTCTCTT…
>Abalistes stellatus | GBGCA13269-15 | COI-5P | KJ128992
CTTTACCTAATTTTTGGTGCTTGAGCTGGGATAGTAGGCACAGCTTTAAGCTTGCTAATCCGAGCAGAATTAAGCCAACCCGGCGCTCTCTTAGGCGACGATCAAATTTATAATGTCATCGTCACAGCACATGCTTTCGTAATAATTTTCTTTATAGTAATACCAATTATGATTGGAGGCTTTGGAAATTGATTAATTCCATTAATGATTGGAGCCCCTGACATAGCATTTCCCCGAATAAACAACATGAGCTTTTGACTTTTACCCCCCTCCCTCCTTCTCCTACTCGCTTCTTCAAGCGTAGAGGCCGGGGCCGGAACTGGGTGAACAGTGTACCCCCCTCTTGCCGGCAATCTAGCCCATGCAGGGGCTTCCGTAGACCTGACTATTTTTTCTCTT…
>Abalistes stellatus | GBGCA13270-15 | COI-5P | KJ128993
CTTTACCTAATTTTTGGTGCTTGAGCTGGGATAGTAGGCACAGCTTTAAGCTTGCTAATCCGAGCAGAATTAAGCCAACCCGGCGCTCTCTTAGGCGACGATCAAATTTATAATGTCATCGTCACAGCACATGCTTTCGTAATAATTTTCTTTATAGTAATACCAATTATGATTGGAGGCTTTGGAAATTGATTAATTCCATTAATGATTGGAGCCCCTGACATAGCATTTCCCCGAATAAACAACATGAGCTTTTGACTTTTACCCCCCTCCCTCCTTCTCCTACTCGCTTCTTCAAGCGTAGAGGCCGGGGCCGGAACTGGGTGAACAGTGTACCCCCCTCTTGCCGGCAATCTAGCCCATGCAGGGGCTTCCGTAGACCTGACTATTTTTTCTCTT…
>Abalistes stellatus | GBGCA13271-15 | COI-5P | KJ128994
CTTTACCTAATTTTTGGTGCTTGAGCTGGGATAGTAGGCACAGCTTTAAGCTTGCTAATCCGAGCAGAATTAAGCCAACCCGGCGCTCTCTTAGGCGACGATCAAATTTATAATGTCATCGTCACAGCACATGCTTTCGTAATAATTTTCTTTATAGTAATACCAATTATGATTGGAGGCTTTGGAAATTGATTAATTCCATTAATGATTGGAGCCCCTGACATAGCATTTCCCCGAATAAACAACATGAGCTTTTGACTTTTACCCCCCTCCCTCCTTCTCCTACTCGCTTCTTCAAGCGTAGAGGCCGGGGCCGGAACTGGGTGAACAGTGTACCCCCCTCTTGCCGGCAATCTAGCCCATGCAGGGGCTTCCGTAGACCTGACTATTTTTTCTCTT…
>Abalistes stellatus | GBGCA13272-15 | COI-5P | KJ128995
CTTTACCTAATTTTTGGTGCTTGAGCTGGGATAGTAGGCACAGCTTTAAGCTTGCTAATCCGAGCAGAATTAAGCCAACCCGGCGCTCTCTTAGGCGACGATCAAATTTATAATGTCATCGTCACAGCACATGCTTTCGTAATAATTTTCTTTATAGTAATACCAATTATGATTGGAGGCTTTGGAAATTGATTAATTCCATTAATGATTGGAGCCCCTGACATAGCATTTCCCCGAATAAACAACATGAGCTTTTGACTTTTACCCCCCTCCCTCCTTCTCCTACTCGCTTCTTCAAGCGTAGAGGCCGGGGCCGGAACTGGGTGAACAGTGTACCCCCCTCTTGCCGGCAATCTAGCCCATGCAGGGGCTTCCGTAGACCTGACTATTTTTTCTCTT…
>Abalistes stellatus | GBGCA13273-15 | COI-5P | KJ128996
CTTTACCTAATTTTTGGTGCTTGAGCTGGGATAGTAGGCACAGCTTTAAGCTTGCTAATCCGAGCAGAATTAAGCCAACCCGGCGCTCTCTTAGGCGACGATCAAATTTATAATGTCATCGTCACAGCACATGCTTTCGTAATAATTTTCTTTATAGTAATACCAATTATGATTGGAGGCTTTGGAAATTGATTAATTCCATTAATGATTGGAGCCCCTGACATAGCATTTCCCCGAATAAACAACATGAGCTTTTGACTTTTACCCCCCTCCCTCCTTCTCCTACTCGCTTCTTCAAGCGTAGAGGCCGGGGCCGGAACTGGGTGAACAGTGTACCCCCCTCTTGCCGGCAATCTAGCCCATGCAGGGGCTTCCGTAGACCTGACTATTTTTTCTCTT…
>Abalistes stellatus | GBGCA13274-15 | COI-5P | KJ128997
CTTTACCTAATTTTTGGTGCTTGAGCTGGGATAGTAGGCACAGCTTTAAGCTTGCTAATCCGAGCAGAATTAAGCCAACCCGGCGCTCTCTTAGGCGACGATCAAATTTATAATGTCATCGTCACAGCACATGCTTTCGTAATAATTTTCTTTATAGTAATACCAATTATGATTGGAGGCTTTGGAAATTGATTAATTCCATTAATGATTGGAGCCCCTGACATAGCATTTCCCCGAATAAACAACATGAGCTTTTGACTTTTACCCCCCTCACTCCTTCTCCTACTCGCTTCTTCAAGCGTAGAGGCCGGGGCCGGAACTGGGTGAACAGTGTACCCCCCTCTTGCCGGCAATCTAGCCCATGCAGGGGCTTCCGTAGACCTGACTATTTTTTCTCTT…
>Abalistes stellatus | GBGCA13275-15 | COI-5P | KJ128998
CTTTACCTAATTTTTGGTGCTTGAGCTGGGATAGTAGGCACAGCTTTAAGCTTGCTAATCCGAGCAGAATTAAGCCAACCCGGCGCTCTCTTAGGCGACGATCAAATTTATAATGTCATCGTCACAGCACATGCTTTCGTAATAATTTTCTTTATAGTAATACCAATTATGATTGGAGGCTTTGGAAATTGATTAATTCCATTAATGATTGGAGCCCCTGACATAGCATTTCCCCGAATAAACAACATGAGCTTTTGACTTTTACCCCCCTCCCTCCTTCTCCTACTCGCTTCTTCAAGCGTAGAGGCCGGGGCCGGAACTGGGTGAACAGTGTACCCCCCTCTTGCCGGCAATCTAGCCCATGCAGGGGCTTCCGTAGACCTGACTATTTTTTCTCTT…
>Abalistes stellatus | GBGCA4899-13 | COI-5P | KF025668
CTTTACCTAATTTTTGGTGCTTGAGCTGGGATAGTAGGCACAGCTTTAAGCTTGCTAATCCGAGCAGAATTAAGCCAACCCGGCGCTCTCTTAGGCGACGATCAAATTTATAATGTCATCGTCACAGCACATGCTTTCGTAATAATTTTCTTTATAGTAATACCAATTATGATTGGAGGCTTTGGAAATTGATTAATTCCATTAATGATTGGAGCCCCTGACATAGCATTTCCCCGAATAAACAACATGAGCTTTTGACTTTTACCCCCCTCCCTCCTTCTCCTACTCGCTTCTTCAAGCGTAGAGGCCGGGGCCGGAACTGGGTGAACAGTGTACCCCCCTCTTGCCGGCAATCTAGCCCATGCAGGGGCTTCCGTAGACCTGACTATTTTTTCTCTT…
>Abalistes stellatus | GBMIN123808-17 | COI-5P | KP856832
TGAGCTGGGATAGTAGGCACAGCTTTAAGCTTGCTAATCCGAGCAGAATTAAGCCAACCCGGCGCTCTCTTAGGCGACGATCAAATTTATAATGTCATCGTCACAGCACATGCTTTCGTAATAATTTTCTTTATAGTAATACCAATTATGATTGGAGGCTTTGGAAATTGATTAATTCCATTAATGATTGGAGCCCCTGACATAGCATTTCCCCGAATAAACAACATGAGCTTTTGACTTTTACCCCCCTCACTCCTTCTCCTACTCGCTTCTTCAAGCGTAGAGGCCGGGGCCGGAACTGGGTGAACAGTGTACCCCCCTCTTGCCGGCAATCTAGCCCATGCAGGGGCTTCCGTAGACCTGACTATTTTTTCTCTTCACCTAGCAGGAATTTCGTCA…
>Abalistes stellatus | LIFS222-08 | COI-5P | KP194847
CCTTTACCTAATTTTTGGTGCTTGAGCTGGGATAGTAGGTACAGCCTTAAGCTTGCTAATCCGAGCAGAATTAAGCCAACCCGGCGCTCTCTTAGGCGACGATCAAATTTATAATGTTATCGTCACAGCACATGCTTTCGTAATAATTTTCTTTATAGTAATACCAATTATGATTGGAGGCTTTGGAAATTGATTAATTCCATTAATGATTGGAGCCCCTGATATAGCATTTCCCCGAATAAATAATATGAGCTTTTGACTTTTACCTCCCTCACTCCTTCTTCTACTCGCTTCTTCAAGCGTAGAAGCCGGGGCCGGAACTGGATGAACAGTGTATCCCCCTCTTGCTGGTAATTTAGCCCATGCAGGGGCTTCCGTAGACCTAACTATTTTTTCTCT…
>Abbottina obtusirostris | CJDB001-15 | COI-5P | KR861722
ATAGTGGGAACTGCTTTAAGCCTTCTTATCCGAGCTGAACTTAGCCAACCCGGGTCACTTCTAGGCGATGATCAAATCTATAATGTTATCGTCACTGCCCACGCCTTCGTAATAATTTTCTTTATAGTAATACCGATTCTCATCGGGGGATTTGGGAATTGACTAGTACCACTAATGATTGGGGCACCCGATATAGCATTTCCACGAATGAATAATATAAGCTTTTGACTTCTCCCTCCATCCTTCCTCCTACTACTAGCCTCTTCTGGCGTTGAGGCCGGAGCAGGTACGGGGTGGACAGTTTACCCACCCCTTGCAGGCAATCTTGCCCACGCAGGAGCATCCGTAGATCTTACAATCTTCTCACTTCACTTAGCAGGTGTATCATCAATTTTAGGC…
>Abbottina obtusirostris | CJDB002-15 | COI-5P | KR861721
ATAGTGGGAACTGCTTTAAGCCTTCTTATCCGAGCTGAACTTAGCCAACCCGGGTCACTTCTAGGCGATGATCAAATCTATAATGTTATCGTCACTGCCCACGCCTTCGTAATAATTTTCTTTATAGTAATACCGATTCTCATCGGGGGATTTGGGAATTGACTAGTACCACTAATGATTGGAGCACCCGATATAGCATTTCCACGAATGAATAATATAAGCTTTTGACTTCTCCCTCCATCCTTCCTCCTACTACTAGCCTCTTCTGGCGTTGAGGCCGGAGCAGGTACAGGGTGGACAGTTTACCCACCCCTTGCAGGCAATCTTGCCCACGCAGGAGCATCCGTAGATCTTACAATCTTCTCACTTCACTTAGCAGGTGTATCATCAATTTTAGGC…
>Abbottina obtusirostris | GBMTG3568-16 | COI-5P | NC_026900
GTGGCAATTACACGCTGATTCTTTTCTACAAACCACAAAGACATTGGCACCCTTTATCTTGTATTTGGTGCCTGAGCCGGAATAGTGGGAACTGCTTTAAGCCTTCTTATCCGAGCTGAACTTAGCCAACCCGGGTCACTTCTAGGCGATGATCAAATCTATAATGTTATCGTCACTGCCCACGCCTTCGTAATAATTTTCTTTATAGTAATACCGATTCTCATCGGGGGATTTGGGAATTGACTAGTACCACTAATGATTGGAGCACCCGATATAGCATTTCCACGAATGAATAATATAAGCTTTTGACTTCTCCCTCCATCCTTCCTCCTACTACTAGCCTCTTCTGGCGTTGAGGCCGGAGCAGGTACAGGGTGGACAGTTTACCCACCCCTTGCA…
>Abbottina rivularis | ANGBF1330-12 | COI-5P | HQ536228
CACCCTTTATCTTATATTTGGTGCCTGGGCCGCGATAGTGGGGACTGCTTTAAGCCTCCTTATCCGGGCTGAGCTTGCCCAGCCCGGATCATTTCTAGGTGATGATCAAATTTATAATGTCATCGTTACTGCCCACGCCTTCGTAATAATTTTCTTTATAGTAATGCCTATTCTTATCGGCGGGTTCGGAAATTGACTCGTGCCACTTATAATCGGGGCACCCGACATGGCATTCCCTCGAATGAATAACATAAGCTTTTGGCTTCTCCCACCATCATTTCTTCTGCTACTAGCCTCTTCTGGTGTTGAAGCTGGAGCCGGGACGGGATGAACAGTTTACCCACCACTTGCAGGCAATCTCGCCCACGCAGGAGCATCCGTAGATCTTACAATTTTTTC…
>Abbottina rivularis | ANGBF1331-12 | COI-5P | HQ536229
CACCCTTTATCTTATATTTGGTGCCTGGGCCGCGATAGTGGGGACTGCTTTAAGCCTCCTTATCCGGGCTGAGCTTGCCCAGCCCGGATCATTTCTAGGTGATGATCAAATTTATAATGTCATCGTTACTGCCCACGCCTTCGTAATAATTTTCTTTATAGTAATGCCTATTCTTATCGGCGGGTTCGGAAATTGACTCGTGCCACTTATAATCGGGGCACCCGACATGGCATTCCCTCGAATGAATAACATAAGCTTTTGGCTTCTCCCACCATCATTTCTTCTGCTACTAGCCTCTTCTGGTGTTGAAGCTGGAGCCGGGACGGGATGAACAGTTTACCCACCACTTGCAGGCAATCTCGCCCACGCAGGAGCATCCGTAGATCTTACAATTTTTTC…
>Abbottina rivularis | ANGBF1332-12 | COI-5P | HQ536230
CACCCTTTATCTTATATTTGGTGCCTGGGCCGCGATAGTGGGGACTGCTTTAAGCCTCCTTATCCGGGCTGAGCTTGCCCAGCCCGGATCATTTCTAGGTGATGATCAAATTTATAATGTCATCGTTACTGCCCACGCCTTCGTAATAATTTTCTTTATAGTAATGCCTATTCTTATCGGCGGGTTCGGAAATTGACTCGTGCCACTTATAATCGGGGCACCCGACATGGCATTCCCTCGAATGAATAACATAAGCTTTTGGCTTCTCCCACCATCATTTCTTCTGCTACTAGCCTCTTCTGGTGTTGAAGCTGGAGCCGGGACGGGATGAACAGTTTACCCACCACTTGCAGGCAATCTCGCCCACGCAGGAGCATCCGTAGATCTTACAATTTTTTC…
>Abbottina rivularis | ANGBF1333-12 | COI-5P | HQ536231
CACCCTTTATCTTATATTTGGTGCCTGGGCCGCGATAGTGGGGACTGCTTTAAGCCTCCTTATCCGGGCTGAGCTTGCCCAGCCCGGATCATTTCTAGGTGATGATCAAATTTATAATGTCATCGTTACTGCCCACGCCTTCGTAATAATTTTCTTTATAGTAATGCCTATTCTTATCGGCGGGTTCGGAAATTGACTCGTGCCACTTATAATCGGGGCACCCGACATGGCATTCCCTCGAATGAATAACATAAGCTTTTGGCTTCTCCCACCATCATTTCTTCTGCTACTAGCCTCTTCTGGTGTTGAAGCTGGAGCCGGGACGGGATGAACAGTTTACCCACCACTTGCAGGCAATCTCGCCCACGCAGGAGCATCCGTAGATCTTACAATTTTTTC…
>Abbottina rivularis | ANGBF1334-12 | COI-5P | HQ536232
CACCCTTTATCTTATATTTGGTGCCTGGGCCGCGATAGTGGGGACTGCTTTAAGCCTCCTTATCCGGGCTGAGCTTGCCCAGCCCGGATCATTTCTAGGTGATGATCAAATTTATAATGTCATCGTTACTGCCCACGCCTTCGTAATAATTTTCTTTATAGTAATGCCTATTCTTATCGGCGGGTTCGGAAATTGACTCGTGCCACTTATAATCGGGGCACCCGACATGGCATTCCCTCGAATGAATAACATAAGCTTTTGGCTTCTCCCACCATCATTTCTTCTGCTACTAGCCTCTTCTGGTGTTGAAGCTGGAGCCGGGACGGGATGAACAGTTTACCCACCACTTGCAGGCAATCTCGCCCACGCAGGAGCATCCGTAGATCTTACAATTTTTTC…
>Abbottina rivularis | ANGBF1335-12 | COI-5P | HQ536233
CACCCTTTATCTTATATTTGGTGCCTGGGCCGCGATAGTGGGGACTGCTTTAAGCCTCCTTATCCGGGCTGAGCTTGCCCAGCCCGGATCATTTCTAGGTGATGATCAAATTTATAATGTCATCGTTACTGCCCACGCCTTCGTAATAATTTTCTTTATAGTAATGCCTATTCTTATCGGCGGGTTCGGAAATTGACTCGTGCCACTTATAATCGGGGCACCCGACATGGCATTCCCTCGAATGAATAACATAAGCTTTTGGCTTCTCCCACCATCATTTCTTCTGCTACTAGCCTCTTCTGGTGTTGAAGCTGGAGCCGGGACGGGATGAACAGTTTACCCACCACTTGCAGGCAATCTCGCCCACGCAGGAGCATCCGTAGATCTTACAATTTTTTC…
>Abbottina rivularis | ANGBF1336-12 | COI-5P | HQ536234
CACCCTTTATCTTATATTTGGTGCCTGGGCCGCGATAGTGGGGACTGCTTTAAGCCTCCTTATCCGGGCTGAGCTTGCCCAGCCCGGATCATTTCTAGGTGATGATCAAATTTATAATGTCATCGTTACTGCCCACGCCTTCGTAATAATTTTCTTTATAGTAATGCCTATTCTTATCGGCGGGTTCGGAAATTGACTCGTGCCACTTATAATCGGGGCACCCGACATGGCATTCCCTCGAATGAATAACATAAGCTTTTGGCTTCTCCCACCATCATTTCTTCTGCTACTAGCCTCTTCTGGTGTTGAAGCTGGAGCCGGGACGGGATGAACAGTTTACCCACCACTTGCAGGCAATCTCGCCCACGCAGGAGCATCCGTAGATCTTACAATTTTTTC…
>Abbottina rivularis | ANGBF1337-12 | COI-5P | HQ536235
CACCCTTTATCTTATATTTGGTGCCTGGGCCGCGATAGTGGGGACTGCTTTAAGCCTCCTTATCCGGGCTGAGCTTGCCCAGCCCGGATCATTTCTAGGTGATGATCAAATTTATAATGTCATCGTTACTGCCCACGCCTTCGTAATAATTTTCTTTATAGTAATGCCTATTCTTATCGGCGGGTTCGGAAATTGACTCGTGCCACTTATAATCGGGGCACCCGACATGGCATTCCCTCGAATGAATAACATAAGCTTTTGGCTTCTCCCACCATCATTTCTTCTGCTACTAGCCTCTTCTGGTGTTGAAGCTGGAGCCGGGACGGGATGAACAGTTTACCCACCACTTGCAGGCAATCTCGCCCACGCAGGAGCATCCGTAGATCTTACAATTTTTTC…
>Abbottina rivularis | ANGBF1338-12 | COI-5P | HQ536236
CACCCTTTATCTTATATTTGGTGCCTGGGCCGCGATAGTGGGGACTGCTTTAAGCCTCCTTATCCGGGCTGAGCTTGCCCAGCCCGGATCATTTCTAGGTGATGATCAAATTTATAATGTCATCGTTACTGCCCACGCCTTCGTAATAATTTTCTTTATAGTAATGCCTATTCTTATCGGCGGGTTCGGAAATTGACTCGTGCCACTTATAATCGGGGCACCCGACATGGCATTCCCTCGAATGAATAACATAAGCTTTTGGCTTCTCCCACCATCATTTCTTCTGCTACTAGCCTCTTCTGGTGTTGAAGCTGGAGCCGGGACGGGATGAACAGTTTACCCACCACTTGCAGGCAATCTCGCCCACGCAGGAGCATCCGTAGATCTTACAATTTTTTC…
>Abbottina rivularis | ANGBF1339-12 | COI-5P | HQ536237
CACCCTTTATCTTATATTTGGTGCCTGGGCCGCGATAGTGGGGACTGCTTTAAGCCTCCTTATCCGGGCTGAGCTTGCCCAGCCCGGATCATTTCTAGGTGATGATCAAATTTATAATGTCATCGTTACTGCCCACGCCTTCGTAATAATTTTCTTTATAGTAATGCCTATTCTTATCGGCGGGTTCGGAAATTGACTCGTGCCACTTATAATCGGGGCACCCGACATGGCATTCCCTCGAATGAATAACATAAGCTTTTGGCTTCTCCCACCATCATTTCTTCTGCTACTAGCCTCTTCTGGTGTTGAAGCTGGAGCCGGGACGGGATGAACAGTTTACCCACCACTTGCAGGCAATCTCGCCCACGCAGGAGCATCCGTAGATCTTACAATTTTTTC…
>Abbottina rivularis | ANGBF1340-12 | COI-5P | HQ536238
CACCCTTTATCTTATATTTGGTGCCTGGGCCGCGATAGTGGGGACTGCTTTAAGCCTCCTTATCCGGGCTGAGCTTGCCCAGCCCGGATCATTTCTAGGTGATGATCAAATTTATAATGTCATCGTTACTGCCCACGCCTTCGTAATAATTTTCTTTATAGTAATGCCTATTCTTATCGGCGGGTTCGGAAATTGACTCGTGCCACTTATAATCGGGGCACCCGACATGGCATTCCCTCGAATGAATAACATAAGCTTTTGGCTTCTCCCACCATCATTTCTTCTGCTACTAGCCTCTTCTGGTGTTGAAGCTGGAGCCGGGACGGGATGAACAGTTTACCCACCACTTGCAGGCAATCTCGCCCACGCAGGAGCATCCGTAGATCTTACAATTTTTTC…
>Abbottina rivularis | ANGBF1341-12 | COI-5P | HQ536239
CACCCTTTATCTTATATTTGGTGCCTGGGCCGCGATAGTGGGGACTGCTTTAAGCCTCCTTATCCGGGCTGAGCTTGCCCAGCCCGGATCATTTCTAGGTGATGATCAAATTTATAATGTCATCGTTACTGCCCACGCCTTCGTAATAATTTTCTTTATAGTAATGCCTATTCTTATCGGCGGGTTCGGAAATTGACTCGTGCCACTTATAATCGGGGCACCCGACATGGCATTCCCTCGAATGAATAACATAAGCTTTTGGCTTCTCCCACCATCATTTCTTCTGCTACTAGCCTCTTCTGGTGTTGAAGCTGGAGCCGGGACGGGATGAACAGTTTACCCACCACTTGCAGGCAATCTCGCCCACGCAGGAGCATCCGTAGATCTTACAATTTTTTC…
>Abbottina rivularis | ANGBF1342-12 | COI-5P | HQ536240
CACCCTTTATCTTATATTTGGTGCCTGGGCCGCGATAGTGGGGACTGCTTTAAGCCTCCTTATCCGGGCTGAGCTTGCCCAGCCCGGATCATTTCTAGGTGATGATCAAATTTATAATGTCATCGTTACTGCCCACGCCTTCGTAATAATTTTCTTTATAGTAATGCCTATTCTTATCGGCGGGTTCGGAAATTGACTCGTGCCACTTATAATCGGGGCACCCGACATGGCATTCCCTCGAATGAATAACATAAGCTTTTGGCTTCTCCCACCATCATTTCTTCTGCTACTAGCCTCTTCTGGTGTTGAAGCTGGAGCCGGGACGGGATGAACAGTTTACCCACCACTTGCAGGCAATCTCGCCCACGCAGGAGCATCCGTAGATCTTACAATTTTTTC…
>Abbottina rivularis | CJDB003-15 | COI-5P | KR861723
ATAGTGGGGACTGCCTTAAGCCTCCTTATCCGGGTTGAACTTAGCCAGCCCGGGGCATTTCTAGGCGATGATCAAATTTATAATGTTATCGTTACTGCCCACGCCTTCGTAATAATTTTCTTTATAGTAATGCCCATTCTTATTGGGGGATTCGGAAACTGACTTGTCCCACTCATAATTGGAGCACCTGATATAGCATTCCCTCGAATGAACAACATAAGCTTTTGGCTCCTTCCCCCATCATTTCTCCTGCTGCTAGCCTCTTCTGGTGTTGAAGCCGGAGCCGGGACAGGATGAACCGTCTACCCGCCACTTGCGGGTAATCTTGCCCACGCGGGAGCATCCGTAGACCTTACAATCTTCTCACTGCACTTAGCGGGTGTCTCCTCAATTCTAGGG…
>Abbottina rivularis | CJDB004-15 | COI-5P | KR861747
ATAGTGGGGACTGCCTTAAGCCTCCTTATCCGGGTTGAACTTAGCCAGCCCGGGGCATTTCTAGGCGATGATCAAATTTATAATGTTATCGTTACTGCCCACGCCTTCGTAATAATTTTCTTTATAGTAATGCCCATTCTTATTGGGGGATTCGGAAACTGACTTGTCCCACTCATAATTGGAGCACCTGATATAGCATTCCCTCGAATGAACAACATAAGCTTTTGGCTCCTTCCCCCATCATTTCTCCTGCTGCTAGCCTCTTCTGGTGTTGAAGCCGGAGCCGGGACAGGATGAACCGTCTACCCGCCACTTGCGGGTAATCTTGCCCACGCGGGAGCATCCGTAGACCTTACAATCTTCTCACTGCACTTAGCGGGTGTCTCCTCAATTCTAGGG…
>Abbottina rivularis | CJDB005-15 | COI-5P | KR861724
ATAGTGGGGACTGCCTTAAGCCTCCTTATCCGGGTTGAACTTAGCCAGCCCGGGGCATTTCTAGGCGATGATCAAATTTATAATGTTATCGTTACTGCCCACGCCTTCGTAATAATTTTCTTTATAGTAATGCCCATTCTTATTGGGGGATTCGGAAACTGACTTGTCCCACTCATAATTGGAGCACCTGATATAGCATTCCCTCGAATGAACAACATAAGCTTTTGGCTCCTTCCCCCATCATTTCTCCTGCTGCTAGCCTCTTCTGGTGTTGAAGCCGGAGCCGGGACAGGATGAACCGTCTACCCGCCACTTGCGGGTAATCTTGCCCACGCGGGAGCATCCGTAGACCTTACAATCTTCTCACTGCACTTAGCGGGTGTCTCCTCAATTCTAGGG…
>Abbottina rivularis | CJDB006-15 | COI-5P | KR861725
ATAGTGGGGACTGCCTTAAGCCTCCTTATCCGGGTTGAACTTAGCCAGCCCGGGGCATTTCTAGGCGATGATCAAATTTATAATGTTATCGTTACTGCCCACGCCTTCGTAATAATTTTCTTTATAGTAATGCCCATTCTTATTGGGGGATTCGGAAACTGACTTGTCCCACTCATAATTGGAGCACCTGATATAGCATTCCCTCGAATGAACAACATAAGCTTTTGGCTCCTTCCCCCATCATTTCTCCTGCTGCTAGCCTCTTCTGGTGTTGAAGCCGGAGCCGGGACAGGATGAACCGTCTACCCGCCACTTGCGGGTAATCTTGCCCACGCGGGAGCATCCGTAGACCTTACAATCTTCTCACTGCACTTAGCGGGTGTCTCCTCAATTCTAGGG…
>Abbottina rivularis | CJDB007-15 | COI-5P | KR861726
ATAGTGGGGACTGCCTTAAGCCTCCTTATCCGGGTTGAACTTAGCCAGCCCGGGGCATTTCTAGGCGATGATCAAATTTATAATGTTATCGTTACTGCCCACGCCTTCGTAATAATTTTCTTTATAGTAATGCCCATTCTTATTGGGGGATTCGGAAACTGACTTGTCCCACTCATAATTGGAGCACCTGATATAGCATTCCCTCGAATGAACAACATAAGCTTTTGGCTCCTTCCCCCATCATTTCTCCTGCTGCTAGCCTCTTCTGGTGTTGAAGCCGGAGCCGGGACAGGATGAACCGTCTACCCGCCACTTGCGGGTAATCTTGCCCACGCGGGAGCATCCGTAGACCTTACAATCTTCTCACTGCACTTAGCGGGTGTCTCCTCAATTCTAGGG…
>Abbottina rivularis | CJDB008-15 | COI-5P | KR861727
ATAGTGGGGACTGCCTTAAGCCTCCTTATCCGGGTTGAACTTAGCCAGCCCGGGGCATTTCTAGGCGATGATCAAATTTATAATGTTATCGTTACTGCCCACGCCTTCGTAATAATTTTCTTTATAGTAATGCCCATTCTTATTGGGGGATTCGGAAACTGACTTGTCCCACTCATAATTGGAGCACCTGATATAGCATTCCCTCGAATGAACAACATAAGCTTTTGGCTCCTTCCCCCATCATTTCTCCTGCTGCTAGCCTCTTCTGGTGTTGAAGCCGGAGCCGGGACAGGATGAACCGTCTACCCGCCACTTGCGGGTAATCTTGCCCACGCGGGAGCATCCGTAGACCTTACAATCTTCTCACTGCACTTAGCGGGTGTCTCCTCAATTCTAGGG…
>Abbottina rivularis | CJDB009-15 | COI-5P | KR861728
ATAGTGGGGACTGCCTTAAGCCTCCTTATCCGGGTTGAACTTAGCCAGCCCGGGGCATTTCTAGGCGATGATCAAATTTATAATGTTATCGTTACTGCCCACGCCTTCGTAATAATTTTCTTTATAGTAATGCCCATTCTTATTGGGGGATTCGGAAACTGACTTGTCCCACTCATAATTGGAGCACCTGATATAGCATTCCCTCGAATGAACAACATAAGCTTTTGGCTACTTCCCCCATCATTTCTCCTGCTGCTAGCCTCTTCTGGTGTTGAAGCCGGAGCCGGGACAGGATGAACCGTCTACCCGCCACTTGCGGGTAATCTTGCCCACGCGGGAGCATCCGTAGACCTTACAATCTTCTCACTGCACTTAGCGGGTGTCTCCTCAATTCTAGGG…
>Abbottina rivularis | CJDB010-15 | COI-5P | KR861729
ATAGTGGGGACTGCCTTAAGCCTCCTTATCCGGGTTGAACTTAGCCAGCCCGGGGCATTTCTAGGCGATGACCAAATTTATAATGTTATCGTTACTGCCCACGCCTTCGTAATAATTTTCTTTATAGTAATGCCCATTCTTATTGGGGGATTCGGAAACTGACTTGTCCCACTCATAATTGGAGCACCTGATATAGCATTCCCTCGAATGAACAACATAAGCTTTTGGCTCCTTCCCCCATCATTTCTCCTGCTGCTAGCCTCTTCTGGTGTTGAAGCCGGAGCCGGGACAGGATGAACCGTCTACCCGCCACTTGCGGGTAATCTTGCCCACGCGGGAGCATCCGTAGACCTTACAATCTTCTCACTGCACTTAGCGGGTGTCTCCTCAATTCTAGGG…
>Abbottina rivularis | CJDB011-15 | COI-5P | KR861730
ATAGTGGGGACTGCCTTAAGCCTCCTTATCCGGGTTGAACTTAGCCAGCCCGGGGCATTTCTAGGCGATGATCAAATTTATAATGTTATCGTTACTGCCCACGCCTTCGTAATAATTTTCTTTATAGTAATGCCCATTCTTATTGGGGGATTCGGAAACTGACTTGTCCCACTCATAATTGGAGCACCTGATATAGCATTCCCTCGAATGAACAACATAAGCTTTTGGCTCCTTCCCCCATCATTTCTCCTGCTGCTAGCCTCTTCTGGTGTTGAAGCCGGAGCCGGGACAGGATGAACCGTCTACCCGCCACTTGCGGGTAATCTTGCCCACGCGGGAGCATCCGTAGACCTTACAATCTTCTCACTGCACTTAGCGGGTGTCTCCTCAATTCTAGGG…
>Abbottina rivularis | CJDB012-15 | COI-5P | KR861731
ATAGTGGGGACTGCCTTAAGCCTCCTTATCCGGGTTGAACTTAGCCAGCCCGGGGCATTTCTAGGCGATGATCAAATTTATAATGTTATCGTTACTGCCCACGCCTTCGTAATAATTTTCTTTATAGTAATGCCCATTCTTATTGGGGGATTCGGAAACTGACTTGTCCCACTCATAATTGGAGCACCTGATATAGCATTCCCTCGAATGAACAACATAAGCTTTTGGCTCCTTCCCCCATCATTTCTCCTGCTGCTAGCCTCTTCTGGTGTTGAAGCCGGAGCCGGGACAGGATGAACCGTCTACCCGCCACTTGCGGGTAATCTTGCCCACGCGGGAGCATCCGTAGACCTTACAATCTTCTCACTGCACTTAGCGGGTGTCTCCTCAATTCTAGGG…
>Abbottina rivularis | CJDB013-15 | COI-5P | KR861732
ATAGTGGGGACTGCCTTAAGCCTCCTTATCCGGGTTGAACTTAGCCAGCCCGGGGCATTTCTAGGCGATGACCAAATTTATAATGTTATCGTTACTGCCCACGCCTTCGTAATAATTTTCTTTATAGTAATGCCCATTCTTATTGGGGGATTCGGAAACTGACTTGTCCCACTCATAATTGGAGCACCTGATATAGCATTCCCTCGAATGAACAACATAAGCTTTTGGCTCCTTCCCCCATCATTTCTCCTGCTGCTAGCCTCTTCTGGTGTTGAAGCCGGAGCCGGGACAGGATGAACCGTCTACCCGCCACTTGCGGGTAATCTTGCCCACGCGGGAGCATCCGTAGACCTTACAATCTTCTCACTGCACTTAGCGGGTGTCTCCTCAATTCTAGGG…
>Abbottina rivularis | CJDB014-15 | COI-5P | KR861733
ATAGTGGGGACTGCCTTAAGCCTCCTTATCCGGGTTGAACTTAGCCAGCCCGGGGCATTTCTAGGCGATGATCAAATTTATAATGTTATCGTTACTGCCCACGCCTTCGTAATAATTTTCTTTATAGTAATGCCCATTCTTATTGGGGGATTCGGAAACTGACTTGTCCCACTCATAATTGGAGCACCTGATATAGCATTCCCTCGAATGAACAACATAAGCTTTTGGCTCCTTCCCCCATCATTTCTCCTGCTGCTAGCCTCTTCTGGTGTTGAAGCCGGAGCCGGGACAGGATGAACCGTCTACCCGCCACTTGCGGGTAATCTTGCCCACGCGGGAGCATCCGTAGACCTTACAATCTTCTCACTGCACTTAGCGGGTGTCTCCTCAATTCTAGGG…
>Abbottina rivularis | CJDB015-15 | COI-5P | KR861734
ATAGTGGGGACTGCCTTAAGCCTCCTTATCCGGGTTGAACTTAGCCAGCCCGGGGCATTTCTAGGCGATGATCAAATTTATAATGTTATCGTTACTGCCCACGCCTTCGTAATAATTTTCTTTATAGTAATGCCCATTCTTATTGGGGGATTCGGAAACTGACTTGTCCCACTCATAATTGGAGCACCTGATATAGCATTCCCTCGAATGAACAACATAAGCTTTTGGCTCCTTCCCCCATCATTTCTCCTGCTGCTAGCCTCTTCTGGTGTTGAAGCCGGAGCCGGGACAGGATGAACCGTCTACCCGCCACTTGCGGGTAATCTTGCCCACGCGGGAGCATCCGTAGACCTTACAATCTTCTCACTGCACTTAGCGGGTGTCTCCTCAATTCTAGGG…
>Abbottina rivularis | CJDB016-15 | COI-5P | KR861735
ATAGTGGGGACTGCCTTAAGCCTCCTTATCCGGGTTGAACTTAGCCAGCCCGGGGCATTTCTAGGCGATGATCAAATTTATAATGTTATCGTTACTGCCCACGCCTTCGTAATAATTTTCTTTATAGTAATGCCCATTCTTATTGGGGGATTCGGAAACTGACTTGTCCCACTCATAATTGGAGCACCTGATATAGCATTCCCTCGAATGAACAACATAAGCTTTTGGCTCCTTCCCCCATCATTTCTCCTGCTGCTAGCCTCTTCTGGTGTTGAAGCCGGAGCCGGGACAGGATGAACCGTCTACCCGCCACTTGCGGGTAATCTTGCCCACGCGGGAGCATCCGTAGACCTTACAATCTTCTCACTGCACTTAGCGGGTGTCTCCTCAATTCTAGGG…
>Abbottina rivularis | CJDB017-15 | COI-5P | KR861736
ATAGTGGGGACTGCCTTAAGCCTCCTTATCCGGGTTGAACTTAGCCAGCCCGGGGCATTTCTAGGCGATGATCAAATTTATAATGTTATCGTTACTGCCCACGCCTTCGTAATAATTTTCTTTATAGTAATGCCCATTCTTATTGGGGGATTCGGAAACTGACTTGTCCCACTCATAATTGGAGCACCTGATATAGCATTCCCTCGAATGAACAACATAAGCTTTTGGCTCCTTCCCCCATCATTTCTCCTGCTGCTAGCCTCTTCTGGTGTTGAAGCCGGAGCCGGGACAGGATGAACCGTCTACCCGCCACTTGCGGGTAATCTTGCCCACGCGGGAGCATCCGTAGACCTTACAATCTTCTCACTGCACTTAGCGGGTGTCTCCTCAATTCTAGGG…
>Abbottina rivularis | CJDB018-15 | COI-5P | KR861737
ATAGTGGGGACTGCCTTAAGCCTCCTTATCCGGGTTGAACTTAGCCAGCCCGGGGCATTTCTAGGCGATGATCAAATTTATAATGTTATCGTTACTGCCCACGCCTTCGTAATAATTTTCTTTATAGTAATGCCCATTCTTATTGGGGGATTCGGAAACTGACTTGTCCCACTCATAATTGGAGCACCTGATATAGCATTCCCTCGAATGAACAACATAAGCTTTTGGCTCCTTCCCCCATCATTTCTCCTGCTGCTAGCCTCTTCTGGTGTTGAAGCCGGAGCCGGGACAGGATGAACCGTCTACCCGCCACTTGCGGGTAATCTTGCCCACGCGGGAGCATCCGTAGACCTTACAATCTTCTCACTGCACTTAGCGGGTGTCTCCTCAATTCTAGGG…
>Abbottina rivularis | CJDB019-15 | COI-5P | KR861738
ATAGTGGGGACTGCCTTAAGCCTCCTTATCCGGGTTGAACTTAGCCAGCCCGGGGCATTTCTAGGCGATGATCAAATTTATAATGTTATCGTTACTGCCCACGCCTTCGTAATAATTTTCTTTATAGTAATGCCCATTCTTATTGGGGGATTCGGAAACTGACTTGTCCCACTCATAATTGGAGCACCTGATATAGCATTCCCTCGAATGAACAACATAAGCTTTTGGCTCCTTCCCCCATCATTTCTCCTGCTGCTAGCCTCTTCTGGTGTTGAAGCCGGAGCCGGGACAGGATGAACCGTCTACCCGCCACTTGCGGGTAATCTTGCCCACGCGGGAGCATCCGTAGACCTTACAATCTTCTCACTGCACTTAGCGGGTGTCTCCTCAATTCTAGGG…
>Abbottina rivularis | CJDB020-15 | COI-5P | KR861739
ATAGTGGGGACTGCCTTAAGCCTCCTTATCCGGGTTGAACTTAGCCAGCCCGGGGCATTTCTAGGCGATGATCAAATTTATAATGTTATCGTTACTGCCCACGCCTTCGTAATAATTTTCTTTATAGTAATGCCCATTCTTATTGGGGGATTCGGAAACTGACTTGTCCCACTCATAATTGGAGCACCTGATATAGCATTCCCTCGAATGAACAACATAAGCTTTTGGCTCCTTCCCCCATCATTTCTCCTGCTGCTAGCCTCTTCTGGTGTTGAAGCCGGAGCCGGGACAGGATGAACCGTCTACCCGCCACTTGCGGGTAATCTTGCCCACGCGGGAGCATCCGTAGACCTTACAATCTTCTCACTGCACTTAGCGGGTGTCTCCTCAATTCTAGGG…
>Abbottina rivularis | CJDB021-15 | COI-5P | KR861740
ATAGTGGGGACTGCCTTAAGCCTCCTTATCCGGGTTGAACTTAGCCAGCCCGGGGCATTTCTAGGCGATGATCAAATTTATAATGTTATCGTTACTGCCCACGCCTTCGTAATAATTTTCTTTATAGTAATGCCCATTCTTATTGGGGGATTCGGAAACTGACTTGTCCCACTCATAATTGGAGCACCTGATATAGCATTCCCTCGAATGAACAACATAAGCTTTTGGCTCCTTCCCCCATCATTTCTCCTGCTGCTAGCCTCTTCTGGTGTTGAAGCCGGAGCCGGGACAGGATGAACCGTCTACCCGCCACTTGCGGGTAATCTTGCCCACGCGGGAGCATCCGTAGACCTTACAATCTTCTCACTGCACTTAGCGGGTGTCTCCTCAATTCTAGGG…
>Abbottina rivularis | CJDB022-15 | COI-5P | KR861741
ATAGTGGGGACTGCCTTAAGCCTCCTTATCCGGGTTGAACTTAGCCAGCCCGGGGCATTTCTAGGCGATGATCAAATTTATAATGTTATCGTTACTGCCCACGCCTTCGTAATAATTTTCTTTATAGTAATGCCCATTCTTATTGGGGGATTCGGAAACTGACTTGTCCCACTCATAATTGGAGCACCTGATATAGCATTCCCTCGAATGAACAACATAAGCTTTTGGCTCCTTCCCCCATCATTTCTCCTGCTGCTAGCCTCTTCTGGTGTTGAAGCCGGAGCCGGGACAGGATGAACCGTCTACCCGCCACTTGCGGGTAATCTTGCCCACGCGGGAGCATCCGTAGACCTTACAATCTTCTCACTGCACTTAGCGGGTGTCTCCTCAATTCTAGGG…
>Abbottina rivularis | CJDB023-15 | COI-5P | KR861742
ATAGTGGGGACTGCCTTAAGCCTCCTTATCCGGGTTGAACTTAGCCAGCCCGGGGCATTTCTAGGCGATGATCAAATTTATAATGTTATCGTTACTGCCCACGCCTTCGTAATAATTTTCTTTATAGTAATGCCCATTCTTATTGGGGGATTCGGAAACTGACTTGTCCCACTCATAATTGGAGCACCTGATATAGCATTCCCTCGAATGAACAACATAAGCTTTTGGCTCCTTCCCCCATCATTTCTCCTGCTGCTAGCCTCTTCTGGTGTTGAAGCCGGAGCCGGGACAGGATGAACCGTCTACCCGCCACTTGCGGGTAATCTTGCCCACGCGGGAGCATCCGTAGACCTTACAATCTTCTCACTGCACTTAGCGGGTGTCTCCTCAATTCTAGGG…
>Abbottina rivularis | CJDB024-15 | COI-5P | KR861743
ATAGTGGGGACTGCCTTAAGCCTCCTTATCCGGGTTGAACTTAGCCAGCCCGGGGCATTTCTAGGCGATGATCAAATTTATAATGTTATCGTTACTGCCCACGCCTTCGTAATAATTTTCTTTATAGTAATGCCCATTCTTATTGGGGGATTCGGAAACTGACTTGTCCCACTCATAATTGGAGCACCTGATATAGCATTCCCTCGAATGAACAACATAAGCTTTTGGCTCCTTCCCCCATCATTTCTCCTGCTGCTAGCCTCTTCTGGTGTTGAAGCCGGAGCCGGGACAGGATGAACCGTCTACCCGCCACTTGCGGGTAATCTTGCCCACGCGGGAGCATCCGTAGACCTTACAATCTTCTCACTGCACTTAGCGGGTGTCTCCTCAATTCTAGGG…
>Abbottina rivularis | CJDB025-15 | COI-5P | KR861744
ATAGTGGGGACTGCCTTAAGCCTCCTTATCCGGGTTGAACTTAGCCAGCCCGGGGCATTTCTAGGCGATGATCAAATTTATAATGTTATCGTTACTGCCCACGCCTTCGTAATAATTTTCTTTATAGTAATGCCCATTCTTATTGGGGGATTCGGAAACTGACTTGTCCCACTCATAATTGGAGCACCTGATATAGCATTCCCTCGAATGAACAACATAAGCTTTTGGCTCCTTCCCCCATCATTTCTCCTGCTGCTAGCCTCTTCTGGTGTTGAAGCCGGAGCCGGGACAGGATGAACCGTCTACCCGCCACTTGCGGGTAATCTTGCCCACGCGGGAGCATCCGTAGACCTTACAATCTTCTCACTGCACTTAGCGGGTGTCTCCTCAATTCTAGGG…
>Abbottina rivularis | CJDB026-15 | COI-5P | KR861746
ATAGTGGGGACTGCCTTAAGCCTCCTTATCCGGGTTGAACTTAGCCAGCCCGGGGCATTTCTAGGCGATGATCAAATTTATAATGTTATCGTTACTGCCCACGCCTTCGTAATAATTTTCTTTATAGTAATGCCCATTCTTATTGGGGGATTCGGAAACTGACTTGTCCCACTCATAATTGGAGCACCTGATATAGCATTCCCTCGAATGAACAACATAAGCTTTTGGCTCCTTCCCCCATCATTTCTCCTGCTGCTAGCCTCTTCTGGTGTTGAAGCCGGAGCCGGGACAGGATGAACCGTCTACCCGCCACTTGCGGGTAATCTTGCCCACGCGGGAGCATCCGTAGACCTTACAATCTTCTCACTGCACTTAGCGGGTGTCTCCTCAATTCTAGGG…
>Abbottina rivularis | CJDB027-15 | COI-5P | KR861745
ATAGTGGGGACTGCCTTAAGCCTCCTTATCCGGGTTGAACTTAGCCAGCCCGGGGCATTTCTAGGCGATGATCAAATTTATAATGTTATCGTTACTGCCCACGCCTTCGTAATAATTTTCTTTATAGTAATGCCCATTCTTATTGGGGGATTCGGAAACTGACTTGTCCCACTCATAATTGGAGCACCTGATATAGCATTCCCTCGAATGAACAACATAAGCTTTTGGCTACTTCCCCCATCATTTCTCCTGCTGCTAGCCTCTTCTGGTGTTGAAGCCGGAGCCGGGACAGGATGAACCGTCTACCCGCCACTTGCGGGTAATCTTGCCCACGCGGGAGCATCCGTAGACCTTACAATCTTCTCACTGCACTTAGCGGGTGTCTCCTCAATTCTAGGG…
>Abbottina rivularis | GBGCA10515-15 | COI-5P | KM081703
GTGGCAATTACACGCTGATTCTTTTCTACCAACCACAAAGACATTGGCACCCTCTATTTTATATTTGGTGCCTGAGCTGCAATAGTGGGGACTGCCTTAAGCCTCCTTATCCGGGTTGAACTTAGCCAGCCCGGGGCATTTCTAGGCGATGATCAAATTTATAATGTTATCGTTACTGCCCACGCCTTCGTAATAATTTTCTTTATAGTAATGCCCATTCTTATTGGGGGATTCGGAAACTGACTTGTCCCACTCATAATTGGAGCACCTGATATAGCATTCCCTCGAATGAACAACATAAGCTTTTGGCTCCTTCCCCCATCATTTCTCCTGCTGCTAGCCTCTTCTGGTGTTGAAGCCGGAGCCGGGACAGGGTGAACCGTCTACCCGCCACTTGCG…
>Abbottina rivularis | GBGCA1413-13 | COI-5P | JN003353
CACCCTTTATTTTATATTTGGTGCCTGAGCTGCAATAGTGGGGACTTCTTTAAGCGTCCTCATCCGGGCCGAACTTAACCAGCCCGGCTCAGTTCTAGGCGATGATCAAATTTATAACGTTATCGTCACTGCCCACGCCTTCGTGATAATTTTCTTTATAGTAATGCCTATTCTTATTGGCGGGTTCGGAAATTGACTTGTCCCACTTATAATCGGAGCGCCTGACATAGCATTCCCTCGAATAAATAACATAAGCTTTTGGCTCCTTCCCCCCTCACTTCTTCTATTACTAGCCTCTTCTGGTGTTGAGGCTGGAGCTGGAACTGGATGAACAGTCTACCCACCACTTGCAGGCAATCTTGCCCACGCAGGAGCATCCGTAGACCTTACAATTTTTTC…
>Abbottina rivularis | GBMIN122154-17 | COI-5P | LC098216
TTTGGTGCCTGAGCCGCGATAGTGGGGACTGCTTTAAGCCTCCTTATCCGGGCCGAGCTTGCCCAGCCCGGATCATTTCTAGGTGACGATCAAATTTATAATGTTATCGTCACTGCCCACGCCTTCGTAATAATTTTCTTTATAGTAATGCCTATTCTTATCGGCGGGTTCGGAAATTGACTCGTACCACTTATAATCGGAGCACCTGACATGGCATTCCCTCGAATAAATAACATAAGCTTTTGGCTTCTCCCACCATCGTTTGTCCTACTACTAGCCTCTTCTGGCGTTGAGGCTGGGGCCGGGACTGGATGGACAGTCTACCCGCCACTTGCGGGTAATCTTGCCCACGCAGGAGCATCCGTAGACCTTACAATTTTTTCTCTGCACTTAGCGGGT…
>Abbottina rivularis | GBMTG4668-16 | COI-5P | NC_023781
GTGGCAATTACACGCTGATTCTTTTCTACCAACCACAAAGACATTGGCACCCTCTATTTTATATTTGGTGCCTGAGCTGCAATAGTGGGGACTGCCTTAAGCCTCCTTATCCGGGTTGAACTTAGCCAGCCCGGGGCATTTCTAGGCGATGATCAAATTTATAATGTTATCGTTACTGCCCACGCCTTCGTAATAATTTTCTTTATAGTAATGCCCATTCTTATTGGGGGATTCGGAAACTGACTTGTCCCACTCATAATTGGAGCACCTGATATAGCATTCCCTCGAATGAACAACATAAGCTTTTGGCTCCTTCCCCCATCATTTCTCCTGCTGCTAGCCTCTTCTGGTGTTGAAGCCGGAGCCGGGACAGGATGAACCGTCTACCCACCACTTGCG…
>Abbottina rivularis | SDP132008-14 | COI-5P | MF172853
CCCTTAGCCTCCTCATTCGAGCCGAATTAAGCCAGCCTGGAGCCCTTCTGGGCGACGACCAAATTTATAATGTAATCGTAACAGCTCATGCTTTCGTAATAATTTTCTTTATAGTAATACCAATCATAATTGGAGGGTTTGGAAACTGACTTATCCCACTAATGATTGGTGCCCCCGATATGGCCTTCCCCCGAATAAACAATATGAGCTTTTGACTCCTGCCCCCTTCCTTCCTACTCCTATTAGCTTCTTCAGGGGTTGAAGCCGGGGCAGGTACCGGGTGAACTGTTTACCCCCCACTCGCCGGAAATCTCGCCCATGCCGGCGCATCTGTTGACCTAACTATCTTCTCCCTCCACTTGGCAGGTATTTCCTCTATCCTGGGGGCTATCAACTTCA…
>Ablabys binotatus | DSFSE690-08 | COI-5P | JF492757
CCTATATTTAGTATTTGGTGCTTGAGCTGCAATAGTAGGTACAGCCCTAAGTCTTCTTATCCGAGCAGAACTCTCCCAACCCGGTAGTCTTCTAGGAGACGACCAAATTTATAACGTAATTGTTACCGCACATGCTTTCGTCATGATTTTCTTTATAGTAATACCAATCATGATTGGAGGTTTCGGAAATTGATTAATTCCTTTAATAATTGGAGCGCCTGATATAGCATTTCCTCGAATAAACAATATAAGCTTTTGACTTCTCCCTCCTTCTTTCCTGCTTCTCCTAGCATCTTCAGGCGTTGAAGCCGGAGCAGGTACGGGATGAACCGTCTACCCCCCTCTAGCAGGTAACCTAGCTCACGCAGGAGCCTCCGTAGACTTAACAATTTTCTCTCT…
>Ablabys binotatus | DSLAR153-08 | COI-5P |
CCTATATTTAGTATTTGGTGCTTGAGCTGCAATAGTAGGTACAGCCCTAAGTCTTCTTATCCGAGCAGAACTCTCCCAACCCGGTAGTCTTCTAGGAGACGACCAAATTTATAACGTAATTGTTACCGCACATGCTTTCGTCATGATTTTCTTTATAGTAATACCAATCATGATTGGAGGTTTCGGAAATTGATTAATTCCTTTAATAATTGGAGCGCCTGATATAGCATTTCCTCGAATAAACAATATAAGCTTTTGACTTCTCCCTCCTTCTTTCCTGCTTCTCCTAGCATCTTCAGGCGTTGAAGCCGGAGCAGGTACGGGATGAACCGTCTACCCCCCTCTAGCAGGTAACCTAGCTCACGCAGGAGCCTCCGTAGACTTAACAATTTTCTCTCT…
>Ablabys binotatus | DSLAR579-09 | COI-5P |
CCTATATTTAGTATTTGGTGCTTGAGCTGCAATAGTAGGTACAGCCCTAAGTCTTCTTATTCGAGCAGAACTCTCCCAACCCGGTAGTCTTCTAGGAGACGACCAAATTTATAACGTAATTGTTACCGCACATGCTTTCGTCATGATTTTCTTTATAGTAATACCAATCATGATTGGAGGTTTCGGAAATTGATTAATTCCTTTAATAATTGGAGCACCTGATATAGCATTTCCTCGAATAAACAATATAAGCTTTTGACTTCTCCCTCCTTCTTTCCTGCTTCTCCTAGCATCTTCAGGCGTTGAAGCCGGAGCAGGTACGGGATGAACCGTCTACCCCCCTCTAGCAGGTAACCTAGCTCACGCAGGAGCCTCCGTAGACTTAACAATTTTCTCTCT…
>Ablabys binotatus | DSLAR580-09 | COI-5P |
CCTATATTTAGTATTTGGTGCTTGAGCTGCAATAGTAGGTACAGCCCTAAGTCTTCTTATTCGAGCAGAACTCTCCCAACCCGGTAGTCTTCTAGGAGACGACCAAATTTATAACGTAATTGTTACCGCACATGCTTTCGTCATGATTTTCTTTATAGTAATACCAATCATGATTGGAGGTTTCGGAAATTGATTAATTCCTTTAATAATTGGAGCACCTGATATAGCATTTCCTCGAATAAACAATATAAGCTTTTGACTTCTCCCTCCTTCTTTCCTGCTTCTCCTAGCATCTTCAGGCGTTGAAGCCGGAGCAGGTACGGGATGAACCGTCTACCCCCCTCTAGCAGGTAACCTAGCTCACGCAGGAGCCTCCGTAGACTTAACAATTTTCTCTCT…
>Ablabys binotatus | DSLAR581-09 | COI-5P |
CCTATATTTAGTATTTGGTGCTTGAGCTGCAATAGTAGGTACAGCCCTAAGTCTTCTTATTCGAGCAGAACTCTCCCAACCCGGTAGTCTTCTAGGAGACGACCAAATTTATAACGTAATTGTTACCGCACATGCTTTCGTCATGATTTTCTTTATAGTAATACCAATCATGATTGGAGGTTTCGGAAATTGATTAATTCCTTTAATAATTGGAGCACCTGATATAGCATTTCCTCGAATAAACAATATAAGCTTTTGACTTCTCCCTCCTTCTTTCCTGCTTCTCCTAGCATCTTCAGGCGTTGAAGCCGGAGCAGGTACGGGATGAACCGTCTACCCCCCTCTAGCAGGTAACCTAGCTCACGCAGGAGCCTCCGTAGACTTAACAATTTTCTCTCT…
>Ablabys binotatus | DSLAR582-09 | COI-5P |
CCTATATTTAGTATTTGGTGCTTGAGCTGCAATAGTAGGTACAGCCCTAAGTCTTCTTATTCGAGCAGAACTCTCCCAACCCGGTAGTCTTCTAGGAGACGACCAAATTTATAACGTAATTGTTACCGCACATGCTTTCGTTATGATTTTCTTTATAGTAATACCAATCATGATTGGAGGTTTCGGAAATTGATTAATTCCTTTAATAATTGGAGCACCTGATATAGCATTTCCTCGAATAAACAATATAAGCTTTTGACTTCTCCCTCCTTCTTTCCTGCTTCTCCTAGCATCTTCAGGCGTTGAAGCCGGAGCAGGTACGGGATGAACCGTCTACCCCCCTCTAGCAGGTAACCTAGCTCACGCAGGAGCCTCCGTAGACTTAACAATTTTCTCTCT…
>Ablabys binotatus | DSLAR583-09 | COI-5P |
CCTATATTTAGTATTTGGTGCTTGAGCTGCAATAGTAGGTACAGCCCTAAGTCTTCTTATCCGAGCAGAACTCTCCCAACCCGGTAGTCTTCTAGGAGACGACCAAATTTATAACGTAATTGTTACCGCACATGCTTTCGTCATGATTTTCTTTATAGTAATACCAATCATGATTGGAGGTTTCGGAAATTGATTAATTCCTTTAATAATTGGAGCACCTGATATAGCATTTCCTCGAATAAACAATATAAGCTTTTGACTTCTCCCTCCTTCTTTCCTGCTTCTCCTAGCATCTTCAGGCGTTGAAGCCGGAGCAGGTACGGGATGAACCGTCTACCCCCCTCTAGCAGGTAACCTAGCTCACGCAGGAGCCTCCGTAGACTTAACAATTTTCTCTCT…
>Ablabys binotatus | DSLAR584-09 | COI-5P |
CCTATATTTAGTATTTGGTGCTTGAGCTGCAATAGTAGGTACAGCCCTAAGTCTTCTTATCCGAGCAGAACTCTCCCAACCCGGTAGTCTTCTAGGAGACGACCAAATTTATAACGTAATTGTTACCGCACATGCTTTCGTCATGATTTTCTTTATAGTAATACCAATCATGATTGGAGGTTTCGGAAATTGATTAATTCCTTTAATAATTGGAGCACCTGATATAGCATTTCCTCGAATAAACAATATAAGCTTTTGACTTCTCCCTCCTTCTTTCCTGCTTCTCCTAGCATCTTCAGGCGTTGAAGCCGGAGCAGGTACGGGATGAACCGTCTACCCCCCTCTAGCAGGTAACCTAGCTCACGCAGGAGCCTCCGTAGACTTAACAATTTTCTCTCT…
>Ablabys binotatus | DSLAR585-09 | COI-5P |
CCTATATTTAGTATTTGGTGCTTGAGCTGCAATAGTAGGTACAGCCCTAAGTCTTCTTATTCGAGCAGAACTCTCCCAACCCGGTAGTCTTCTAGGAGACGACCAAATTTATAACGTAATTGTTACCGCACATGCTTTCGTCATGATTTTCTTTATAGTAATACCAATCATGATTGGAGGTTTCGGAAATTGATTAATTCCTTTAATAATTGGAGCACCTGATATAGCATTTCCTCGAATAAACAATATAAGCTTTTGACTTCTCCCTCCTTCTTTCCTGCTTCTCCTAGCATCTTCAGGCGTTGAAGCCGGAGCAGGTACGGGATGAACCGTCTACCCCCCTCTAGCAGGTAACCTAGCTCACGCAGGAGCCTCCGTAGACTTAACAATTTTCTCTCT…
>Ablabys binotatus | DSLAR586-09 | COI-5P |
CCTATATTTAGTATTTGGTGCTTGAGCTGCAATAGTAGGTACAGCCCTAAGTCTTCTTATTCGAGCAGAACTCTCCCAACCCGGTAGTCTTCTAGGAGACGACCAAATTTATAACGTAATTGTTACCGCACATGCTTTCGTCATGATTTTCTTTATAGTAATACCAATCATGATTGGAGGTTTCGGAAATTGATTAATTCCTTTAATAATTGGAGCACCTGATATAGCATTTCCTCGAATAAACAATATAAGCTTTTGACTTCTCCCTCCTTCTTTCCTGCTTCTCCTAGCATCTTCAGGCGTTGAAGCCGGAGCAGGTACGGGATGAACCGTCTACCCCCCTCTAGCAGGTAACCTAGCTCACGCAGGAGCCTCCGTAGACTTAACAATTTTCTCTCT…
>Ablabys binotatus | DSLAR587-09 | COI-5P |
CCTATATTTAGTATTTGGTGCTTGAGCTGCAATAGTAGGTACAGCCCTAAGTCTTCTTATCCGAGCAGAACTCTCCCAACCCGGTAGTCTTCTAGGAGACGACCAAATTTATAACGTAATTGTTACCGCACATGCTTTCGTCATGATTTTCTTTATAGTAATACCAATCATGATTGGAGGTTTCGGAAATTGATTAATTCCTTTAATAATTGGAGCACCTGATATAGCATTTCCTCGAATAAACAATATAAGCTTTTGACTTCTCCCTCCTTCTTTCCTGCTTCTCCTAGCATCTTCAGGCGTTGAAGCCGGAGCAGGTACGGGATGAACCGTCTACCCCCCTCTAGCAGGTAACCTAGCTCACGCAGGAGCCTCCGTAGACTTAACAATTTTCTCTCT…
>Ablabys binotatus | TZSAN031-06 | COI-5P |
TCGAATAAACAATATAAGCTTTTGACTTCTCCCTCCTTCTTTCCTGCTTCTCCTAGCATCTTCAGGCGTTGAAGCCGGAGCAGGTACGGGATGAACCGTCTACCCCCCTCTAGCAGGTAATCTAGCTCACGCAGGAGCCTCCGTAGACTTAACAATTTTCTCTCTACATTTAGCAGGAATTTCATCAATTTTAGGTGCTATTAACTTCATTACAACAATTATTAACATAAAACCTCCCGCCATTTCCCAATACCAAACCCCCCTTTTCGTATGAGCTGTTCTCATTACAGCAGTTCTACTTCTTCTTTCCCTGCCCGTACTAGCTGCCGGTATTACCATGCTTTTAACAGATCGTAATCTTAACACCACTTTCTTTGACCCAGCGGGCGGAGGTGATCC…
>Ablabys taenianotus | GBMIN125642-17 | COI-5P | KX230162
GTATTTGGTGCTTGAGCTGCAATAGTAGGCACAGCTTTAAGCCTTCTTATCCGAGCAGAGCTCTCCCAGCCCGGTAGTCTTTTAGGAGACGACCAAATTTACAACGTAATTGTTACCGCACATGCTTTTGTTATGATTTTCTTTATAGTAATACCAATCATGATCGGGGGCTTTGGAAATTGATTAATCCCTTTAATAATTGGAGCACCTGATATAGCATTCCCTCGAATAAATAATATAAGCTTTTGACTCCTTCCCCCTTCCTTCCTACTGCTTCTAGCATCCTCAGGCGTTGAAGCCGGGGCTGGCACGGGGTGGACCGTTTACCCCCCACTAGCAGGTAATCTTGCCCATGCAGGAGCCTCTGTAGATTTAACAATTTTTTCCCTACATTTAGCA…
>Ablennes hians | ABFJ238-07 | COI-5P | JF952659
CCTTTATCTGGTATTTGGTGCTTGAGCTGGAATAGTAGGCACTGCCTTAAGCCTCCTCATTCGAGCAGAACTAAGCCAACCTGGCTCCCTTTTAGGTGATGATCAAATTTATAATGTTATCGTTACAGCACATGCCTTTGTAATGATTTTCTTTATAGTTATACCAATTATAATTGGAGGCTTTGGAAACTGATTGGTACCATTAATAATTGGAGCCCCTGACATAGCATTCCCCCGAATGAACAACATAAGCTTCTGACTCTTACCTCCATCATTTCTTCTCCTTTTAGCCTCATCTGGGGTCGAAGCAGGTGCAGGAACCGGGTGAACTGTTTACCCCCCTCTAGCCGGAAACCTAGCCCATGCTGGAGCATCCGTAGACCTAACAATCTTTTCTTT…
>Ablennes hians | ABFJ239-07 | COI-5P | JF952660
CCTTTATCTGGTATTTGGTGCTTGAGCTGGAATAGTAGGCACTGCCTTAAGCCTCCTCATTCGAGCAGAACTAAGCCAACCTGGCTCCCTTTTAGGTGATGATCAAATTTATAATGTTATCGTTACAGCACATGCCTTTGTAATGATTTTCTTTATAGTTATACCAATTATAATTGGAGGCTTTGGAAACTGATTGGTACCATTAATAATTGGAGCCCCTGACATAGCATTCCCCCGAATGAACAACATAAGCTTCTGACTCTTACCTCCATCATTTCTTCTCCTTTTAGCCTCATCTGGGGTCGAAGCAGGTGCAGGAACCGGGTGAACTGTTTACCCCCCTCTAGCCGGAAACCTAGCCCATGCTGGAGCATCCGTAGACCTAACAATCTTTTCTTT…
>Ablennes hians | GBMTG1336-16 | COI-5P | NC_011180
GTGGCAATCACACGCTGATTCTTCTCAACTAATCATAAAGACATCGGCACCCTTTATCTTGTATTCGGTGCTTGAGCTGGAATAGTAGGCACTGCCTTAAGCCTCCTTATTCGAGCGGAACTAAGCCAACCTGGCTCCCTTTTAGGTGATGATCAAATTTATAATGTTATCGTCACAGCACATGCTTTTGTAATAATTTTCTTTATAGTAATACCAATTATAATTGGAGGCTTTGGAAACTGGTTGGTACCACTAATAATCGGAGCCCCTGATATAGCATTCCCCCGAATAAATAACATAAGCTTCTGACTCTTGCCCCCCTCATTTCTTCTCCTTTTGGCTTCATCTGGAGTCGAAGCAGGTGCAGGAACCGGGTGGACTGTTTACCCTCCTTTAGCC…
>Ablennes hians | NNPF162-10 | COI-5P | HQ149783
GTGCTTGAGCTGGAATAGTAGGCACTGCCTTAAGCCTCCTTATTCGAGCGGAACTAAGCCAACCTGGCTCCCTTTTAGGTGATGATCAAATTTATAATGTTATCGTTACAGCACATGCTTTTGTAATAATTTTCTTTATAGTAATACCAATTATAATTGGGGGCTTTGGAAACTGATTGGTACCGCTAATAATTGGAGCCCCTGATATAGCATTCCCCCGAATGAATAACATAAGCTTCTGACTCTTACCTCCCTCATTTCTTCTCCTTTTAGCTTCATCTGGGGTCGAAGCAGGTGCAGGGACCGGGTGGACTGTCTACCCCCCTTTGGCCGGAAACCTAGCTCATGCTGGAGCATCCGTAGACCTAACAATTTTTTCTCTACATTTAGCAGGAATTT…
>Ablennes hians | TZMSB045-04 | COI-5P | JF492760
CCTTTATCTGGTATTTGGTGCTTGAGCTGGAATAGTAGGCACTGCCTTAAGCCTCCTCATTCGAGCAGAACTAAGCCAACCTGGCTCCCTTTTAGGTGATGATCAAATTTATAATGTTATCGTTACAGCACATGCCTTTGTAATGATTTTCTTTATAGTTATGCCAATTATAATTGGAGGCTTTGGAAACTGATTGGTACCATTAATAATTGGAGCCCCTGACATAGCATTCCCCCGAATGAACAACATAAGCTTCTGACTCTTACCTCCATCATTTCTTCTCCTTTTAGCCTCATCTGGGGTCGAAGCAGGTGCAGGAACCGGGTGAACTGTTTACCCCCCTCTAGCCGGAAACCTAGCCCATGCTGGAGCATCCGTAGACCTAACAATCTTTTCTTT…
>Ablennes hians | TZMSB046-04 | COI-5P | JF492758
CCTTTATCTGGTATTTGGTGCTTGAGCTGGAATAGTAGGCACTGCCTTAAGCCTCCTCATTCGAGCAGAACTAAGCCAACCTGGCTCCCTTTTAGGTGATGATCAAATTTATAATGTTATCGTTACAGCACATGCCTTTGTAATGATTTTCTTTATAGTTATACCAATTATAATTGGAGGCTTTGGAAACTGATTGGTACCATTAATAATTGGAGCCCCTGACATAGCATTCCCCCGAATGAACAACATAAGCTTCTGACTCTTACCTCCATCATTTCTTCTCCTTTTAGCCTCATCTGGGGTCGAAGCAGGTGCAGGAACCGGGTGAACTGTTTACCCCCCTCTAGCCGGAAACCTAGCCCATGCTGGAGCATCCGTAGACCTAACAATCTTTTCTTT…
>Ablennes hians | TZMSB047-04 | COI-5P | JF492762
CCTTTATCTGGTATTTGGTGCTTGAGCTGGAATAGTAGGCACTGCCTTAAGCCTCCTCATTCGAGCAGAACTAAGCCAACCTGGCTCCCTTTTAGGTGATGATCAAATTTATAATGTTATCGTTACAGCACATGCCTTTGTAATGATTTTCTTTATAGTTATACCAATTATAATTGGAGGCTTTGGAAACTGATTGGTACCATTAATAATTGGAGCCCCTGACATAGCATTCCCCCGAATGAACAACATAAGCTTCTGACTCTTACCTCCATCATTTCTTCTCCTTTTAGCCTCATCTGGGGTCGAAGCAGGTGCAGGAACCGGGTGAACTGTTTACCCCCCTCTAGCCGGAAACCTAGCCCATGCTGGAGCATCCGTAGACCTAACAATCTTTTCTTT…
>Ablennes hians | TZMSC004-05 | COI-5P | JF492761
CCTTTATCTGGTATTTGGTGCTTGAGCTGGAATAGTAGGCACTGCCTTAAGCCTCCTCATTCGAGCAGAACTAAGCCAACCTGGCTCCCTTTTAGGTGATGATCAAATTTATAATGTTATCGTTACAGCACATGCCTTTGTAATGATTTTCTTTATAGTTATACCAATTATAATTGGAGGCTTTGGAAACTGATTGGTACCATTAATAATTGGAGCCCCTGACATAGCATTCCCCCGAATGAACAACATAAGCTTCTGACTCTTACCTCCATCATTTCTTCTCCTTTTAGCCTCATCTGGGGTCGAAGCAGGTGCAGGAACCGGGTGAACTGTTTACCCCCCTCTAGCCGGAAACCTAGCCCATGCTGGAGCATCCGTAGACCTAACAATCTTTTCTTT…
>Ablennes hians | TZMSC005-05 | COI-5P | JF492759
CCTTTATCTGGTATTTGGTGCTTGAGCTGGAATAGTAGGCACTGCCTTAAGCCTCCTCATTCGAGCAGAACTAAGCCAACCTGGCTCCCTTTTAGGTGATGATCAAATTTATAATGTTATCGTTACAGCACATGCCTTTGTAATGATTTTCTTTATAGTTATACCAATTATAATTGGAGGCTTTGGAAACTGATTGGTACCATTAATAATTGGAGCCCCTGACATAGCATTCCCCCGAATGAACAACATAAGCTTCTGACTCTTACCTCCATCATTTCTTCTCCTTTTAGCCTCATCTGGGGTCGAAGCAGGTGCAGGAACCGGGTGAACTGTTTACCCCCCTCTAGCCGGAAACCTAGCCCATGCTGGAGCATCCGTAGACCTAACAATCTTTTCTTT…
>Aborichthys cf. denisoni | GBMIN121059-17 | COI-5P | KX384790
AGCCAGCCAGGATCTCTCCTAGGCGATGACCAAATTTATAATGTAATTGTTACCGCACACGCTTTCGTCATAATTTTCTTTATAGTAATGCCCATTCTTATTGGAGGGTTTGGCAACTGACTTGTGCCACTAATAATCGGAGCCCCTGATATGGCATTCCCACGAATAAACAACATAAGCTTCTGACTCCTCCCGCCCTCCTTTCTCTTACTCTTAGCCTCATCTGGCGTAGAAGCCGGGGCCGGAACAGGGTGAACAGTTTATCCGCCGTTAGCGGGGAATCTAGCCCACGCAGGTGCATCAGTAGACTTGACCATCTTCTCCCTGCACCTAGCAGGTGTCTCATCCATCTTGGGTGCAATTAACTTTATTACAACAACCATTAACATAAAACCCCCA…
>Aborichthys cf. denisoni | GBMIN121060-17 | COI-5P | KX384791
AGCCAGCCAGGGTCACTCTTAGGCGATGACCAAATTTATAATGTAATTGTTACCGCACACGCTTTTGTCATAATTTTCTTTATAGTAATGCCTATTCTTATCGGAGGGTTTGGAAACTGACTCGTACCACTAATAATTGGGGCCCCCGATATAGCATTCCCACGAATAAACAACATAAGCTTCTGACTCCTTCCACCCTCCTTTCTATTACTCCTAGCCTCATCTGGCGTAGAAGCCGGAGCCGGAACAGGGTGAACAGTCTATCCCCCCTTAGCAGGGAATCTAGCCCACGCAGGTGCATCAGTAGACCTAACTATTTTCTCGCTACATCTGGCAGGTGTTTCATCTATCTTAGGTGCAATTAACTTTATTACAACAACCATTAACATAAAACCCCCA…
>Aborichthys cf. denisoni | GBMIN121061-17 | COI-5P | KX384792
AGCCAACCAGGATCTCTCCTAGGCGATGACCAAATTTATAATGTAATTGTTACCGCACACGCTTTCGTCATAATTTTCTTTATAGTAATGCCCATTCTTATTGGAGGGTTTGGCAACTGACTTGTGCCACTAATAATCGGAGCCCCTGATATGGCATTCCCACGAATAAACAACATAAGCTTCTGACTCCTCCCGCCCTCCTTTCTCTTACTCCTAGCCTCATCTGGCGTAGAAGCCGGGGCCGGAACAGGGTGAACAGTTTATCCACCGTTAGCGGGAAATCTAGCCCACGCAGGCGCATCAGTAGACTTGACCATCTTCTCGCTGCACCTAGCAGGTGTCTCATCCATCTTGGGTGCAATCAACTTTATTACAACAACCATCAACATAAAACCCCCA…
>Aborichthys cf. denisoni | GBMIN121062-17 | COI-5P | KX384793
AGCCAGCCAGGATCTCTCCTAGGCGATGACCAAATTTATAACGTAATCGTTACCGCACACGCTTTTGTCATAATTTTCTTTATAGTAATGCCCATTCTTATTGGAGGGTTCGGCAACTGACTTGTGCCACTAATAATTGGAGCCCCTGATATAGCATTCCCACGAATAAACAACATAAGCTTCTGACTCCTCCCACCCTCCTTTCTCTTACTCCTAGCCTCATCTGGGGTAGAAGCCGGGGCCGGAACAGGGTGAACAGTCTATCCGCCATTAGCAGGGAACCTAGCCCACGCAGGTGCATCAGTAGACTTAACTATTTTCTCGTTACACCTAGCAGGTGTCTCATCCATCTTGGGTGCAATTAACTTTATTACAACAACCATCAACATAAAACCCCCG…
>Aborichthys cf. denisoni | GBMIN125409-17 | COI-5P | KU948316
GGTACCGCTCTTAGCCTTCTAATCCGAGCTGAACTAAGCCAACCAGGGTCCCTCCTAGGCGATGATCAAATTTATAATGTAATTGTTACCGCACACGCTTTTGTTATAATTTTCTTTATAGTAATGCCCATCCTCATTGGGGGATTTGGAAACTGACTTGTGCCACTAATGATTGGAGCCCCCGACATGGCATTCCCGCGAATGAATAACATAAGTTTCTGACTACTCCCACCCTCCTTCCTCCTGCTACTAGCTTCATCCGGCGTAGAAGCCGGAGCCGGAACAGGGTGAACCGTCTATCCGCCTTTAGCTGGAAACTTAGCCCATGCAGGCGCATCCGTAGACTTAACCATCTTCTCACTGCATCTGGCAGGTGTCTCATCCATTTTAGGGGCAATT…
>Aborichthys cf. denisoni | GBMIN125768-17 | COI-5P | KX384794
AGTCAACCAGGGTCTCTCCTGGGGGATGACCAAATTTATAACGTAATTGTTACCGCACACGCTTTTGTCATAATTTTCTTTATAGTAATGCCCATCCTTATCGGAGGGTTTGGAAACTGACTGGTCCCACTAATAATTGGGGCTCCTGACATGGCATTCCCGCGGATAAACAACATAAGCTTCTGACTCCTTCCGCCCTCCTTTCTCCTACTCCTGGCCTCATCCGGCGTAGAAGCCGGCGCCGGAACAGGGTGAACAGTCTACCCCCCGTTAGCGGGAAATCTAGCCCACGCAGGTGCATCAGTAGACCTAACTATCTTCTCCCTACATCTAGCTGGTGTTTCATCTATCTTGGGTGCAATTAACTTTATTACAACAACCATCAACATAAAACCTCCA…
>Aborichthys cf. denisoni | GBMIN125769-17 | COI-5P | KX384796
AGCCAGCCAGGATCTCTCCTAGGCGATGACCAAATTTATAATGTAATTGTTACCGCACACGCTTTCGTCATAATTTTCTTTATAGTAATGCCCATTCTTATTGGAGGGTTTGGCAACTGACTTGTGCCACTAATAATCGGAGCCCCTGATATGGCATTCCCACGAATAAACAACATAAGCTTCTGACTCCTCCCGCCCTCCTTTCTCTTACTCCTAGCCTCATCTGGCGTAGAAGCCGGGGCCGGAACAGGGTGAACAGTTTATCCGCCGTTAGCGGGGAATCTAGCCCACGCAGGTGCATCAGTAGACTTGACCATCTTCTCGCTGCACCTAGCAGGTGTCTCATCCATCTTGGGTGCAATTAACTTTATTACAACAACCATCAACATAAAACCCCCA…
>Aborichthys cf. denisoni | GBMIN130826-17 | COI-5P | KU948318
GGTACCGCTCTTAGCCTTCTAATCCGAGCTGAACTAAGCCAACCAGGGTCCCTCCTAGGCGATGATCAAATTTATAATGTAATTGTTACCGCACACGCTTTTGTTATAATTTTCTTTATAGTAATGCCCATCCTCATTGGGGGATTTGGAAACTGACTTGTGCCACTAATGATTGGAGCCCCCGACATGGCATTCCCGCGAATGAATAACATAAGTTTCTGACTACTCCCACCCTCCTTCCTCCTGCTACTAGCTTCATCCGGCGTAGAAGCCGGAGCCGGAACAGGGTGAACCGTCTATCCGCCTTTAGCTGGAAACTTAGCCCATGCAGGCGCATCCGTAGACTTAACCATCTTCTCACTGCATCTGGCAGGTGTCTCATCCATTTTAGGGGCAATT…
>Aborichthys cf. denisoni | GBMIN131335-17 | COI-5P | KX384799
AGCCAGCCAGGATCTCTCCTAGGCGATGACCAAATTTATAATGTAATTGTTACCGCACACGCTTTCGTCATAATTTTCTTTATAGTAATGCCCATTCTTATTGGAGGGTTTGGCAACTGACTTGTGCCACTAATAATCGGAGCCCCTGATATGGCATTCCCACGAATAAACAACATAAGCTTCTGACTCCTCCCGCCCTCCTTTCTCTTACTCTTAGCCTCATCTGGCGTAGAAGCCGGGGCCGGAACAGGGTGAACAGTTTATCCGCCGTTAGCGGGGAATCTAGCCCACGCAGGTGCATCAGTAGACTTGACCATCTTCTCGCTGCACCTAGCAGGTGTCTCATCCATCTTGGGTGCAATTAACTTTATTACAACAACCATCAACATAAAACCCCCA…
>Aborichthys cf. denisoni | GBMIN131336-17 | COI-5P | KX384800
AGCCAGCCAGGATCTCTCCTAGGCGATGACCAAATTTATAATGTAATTGTTACCGCACACGCTTTCGTCATAATTTTCTTTATAGTAATGCCCATTCTTATTGGAGGGTTTGGCAACTGACTTGTGCCACTAATAATCGGAGCCCCTGATATGGCATTCCCACGAATAAACAACATAAGCTTCTGACTCCTCCCGCCCTCCTTTCTCTTACTCTTAGCCTCATCTGGCGTAGAAGCCGGGGCCGGAACAGGGTGAACAGTTTATCCGCCGTTAGCGGGGAATCTAGCCCACGCAGGTGCATCAGTAGACTTGACCATCTTCTCGCTGCACCTAGCAGGTGTCTCATCCATCTTGGGTGCAATTAACTTTATTACAACAACCATCAACATAAAACCCCCA…
>Aborichthys cf. denisoni | GBMIN96046-17 | COI-5P | KU948317
GGTACCGCTCTTAGCCTTCTAATCCGAGCTGAACTAAGCCAACCAGGGTCCCTCCTAGGCGATGATCAAATTTATAATGTAATTGTTACCGCACACGCTTTTGTTATAATTTTCTTTATAGTAATGCCCATCCTCATTGGGGGATTTGGAAACTGACTTGTGCCACTAATGATTGGAGCCCCCGACATGGCATTCCCGCGAATGAATAACATAAGTTTCTGACTACTCCCACCCTCCTTCCTCCTGCTACTAGCTTCATCCGGCGTAGAAGCCGGAGCCGGAACAGGGTGAACCGTCTATCCGCCTTTAGCTGGAAACTTAGCCCATGCAGGCGCATCCGTAGACTTAACCATCTTCTCACTGCATCTGGCAGGTGTCTCATCCATTTTAGGGGCAATT…
>Aborichthys cf. denisoni | GBMIN96388-17 | COI-5P | KX384798
AGCCAGCCAGGATCTCTCCTAGGCGATGACCAAATTTATAACGTAATCGTTACCGCACATGCTTTTGTCATAATTTTCTTTATAGTAATGCCCATTCTTATTGGAGGGTTTGGTAACTGACTTGTGCCACTAATGATTGGAGCCCCTGATATAGCATTCCCACGAATAAACAACATAAGCTTCTGACTCCTCCCACCCTCCTTTCTCTTACTCTTAGCCTCATCTGGGGTAGAAGCCGGGGCCGGAACAGGGTGAACAGTTTATCCGCCATTAGCAGGAAACCTAGCCCACGCAGGTGCATCAGTAGACTTAACTATCTTCTCGCTACACCTAGCAGGTGTCTCATCCATCTTGGGTGCAATTAACTTTATTACAACAACCATCAACATAAAACCCCCA…
>Abramis brama | AQM001-16 | COI-5P |
AACCCCAAAGACATTGGCACCCTTTATCTTGTATTTGGTGCCTGAGCTGGAATAGTGGGGACTGCCCTAAGCCTCCTTATTCGGGCCGAACTAAGCCAACCCGGGTCACTTTTAGGCGATGACCAAATTTATAACGTCATCGTTACTGCCCACGCCTTCGTAATAATTTTCTTTATAGTAATGCCAATTCTTATTGGAGGGTTTGGAAACTGACTCGTCCCACTAATAATTGGTGCGCCTGATATGGCATTCCCACGAATAAACAATATAAGCTTCTGACTTCTACCCCCATCGTTCCTACTACTACTAGCCTCTTCTGGTGTTGAAGCTGGCGCTGGAACAGGATGAACAGTATACCCACCACTTGCAGGCAATCTCGCCCACGCAGGAGCATCAGTA…
>Abramis brama | AQM002-16 | COI-5P |
AACCCCAAAGACATTGGCACCCTTTATCTTGTATTTGGTGCCTGAGCTGGAATAGTGGGGACTGCCCTAAGCCTCCTTATTCGGGCCGAACTAAGCCAACCCGGGTCACTTTTAGGCGATGACCAAATTTATAACGTCATCGTTACTGCCCACGCCTTCGTAATAATTTTCTTTATAGTAATGCCAATTCTTATTGGAGGGTTTGGAAACTGACTCGTCCCACTAATAATTGGTGCGCCTGATATGGCATTCCCACGAATAAACAATATAAGCTTCTGACTTCTACCCCCATCGTTCCTACTACTACTAGCCTCTTCTGGTGTTGAAGCTGGCGCTGGAACAGGATGAACAGTATACCCACCACTTGCAGGCAATCTCGCCCACGCAGGAGCATCAGTA…
>Abramis brama | AQM003-16 | COI-5P |
AACCCCAAAGACATTGGCACCCTTTATCTTGTATTTGGTGCCTGAGCTGGAATAGTGGGGACTGCCCTAAGCCTCCTTATTCGGGCCGAACTAAGCCAACCCGGGTCACTTTTAGGCGATGACCAAATTTATAACGTCATCGTTACTGCCCACGCCTTCGTAATAATTTTCTTTATAGTAATGCCAATTCTTATTGGAGGGTTTGGAAACTGACTCGTCCCACTAATAATTGGTGCGCCTGATATGGCATTCCCACGAATAAACAATATAAGCTTCTGACTTCTACCCCCATCGTTCCTACTACTACTAGCCTCTTCTGGTGTTGAAGCTGGCGCTGGAACAGGATGAACAGTATACCCACCACTTGCAGGCAATCTCGCCCACGCAGGAGCATCAGTA…
>Abramis brama | AQM004-16 | COI-5P |
AACCCCAAAGACATTGGCACCCTTTATCTTGTATTTGGTGCCTGAGCTGGAATAGTGGGGACTGCCCTAAGCCTCCTTATTCGGGCCGAACTAAGCCAACCCGGGTCACTTTTAGGCGATGACCAAATTTATAACGTCATCGTTACTGCCCACGCCTTCGTAATAATTTTCTTTATAGTAATGCCAATTCTTATTGGAGGGTTTGGAAACTGACTCGTCCCACTAATAATTGGTGCGCCTGATATGGCATTCCCACGAATAAACAATATAAGCTTCTGACTTCTACCCCCATCGTTCCTACTACTACTAGCCTCTTCTGGTGTTGAAGCTGGCGCTGGAACAGGATGAACAGTATACCCACCACTTGCAGGCAATCTCGCCCACGCAGGAGCATCAGTA…
>Abramis brama | AQM005-16 | COI-5P |
AACCCCAAAGACATTGGCACCCTTTATCTTGTATTTGGTGCCTGAGCTGGAATAGTGGGGACTGCCCTAAGCCTCCTTATTCGGGCCGAACTAAGCCAACCCGGGTCACTTTTAGGCGATGACCAAATTTATAACGTCATCGTTACTGCCCACGCCTTCGTAATAATTTTCTTTATAGTAATGCCAATTCTTATTGGAGGGTTTGGAAACTGACTCGTCCCACTAATAATTGGTGCGCCTGATATGGCATTCCCACGAATAAACAATATAAGCTTCTGACTTCTACCCCCATCGTTCCTACTACTACTAGCCTCTTCTGGTGTTGAAGCTGGCGCTGGAACAGGATGAACAGTATACCCACCACTTGCAGGCAATCTCGCCCACGCAGGAGCATCAGTA…
>Abramis brama | FBPIS001-10 | COI-5P | HM391984
CCTTTATCTTGTATTTGGTGCCTGAGCTGGAATAGTGGGGACTGCCCTAAGCCTCCTTATTCGGGCCGAACTAAGCCAACCCGGGTCACTTTTAGGCGATGACCAAATTTATAACGTCATCGTTACTGCCCACGCCTTCGTAATAATTTTCTTTATAGTAATGCCAATTCTTATTGGAGGGTTTGGAAACTGACTCGTCCCACTAATAATTGGTGCGCCTGATATGGCATTCCCACGAATAAACAATATAAGCTTCTGACTTCTACCCCCATCGTTCCTACTACTACTAGCCTCTTCTGGTGTTGAAGCTGGCGCTGGAACAGGATGAACAGTATACCCACCACTTGCAGGCAATCTCGCCCACGCAGGAGCATCAGTAGATTTAACAATCTTCTCCCT…
>Abramis brama | FBPIS002-10 | COI-5P | HM391985
CCTTTATCTTGTATTTGGTGCCTGAGCTGGAATAGTGGGGACTGCCCTAAGCCTCCTTATTCGGGCCGAACTAAGCCAACCCGGGTCACTTTTAGGCGATGACCAAATTTATAACGTCATCGTTACTGCCCACGCCTTCGTAATAATTTTCTTTATAGTAATGCCAATTCTTATTGGAGGGTTTGGAAACTGACTCGTCCCACTAATAATTGGTGCGCCTGATATGGCATTCCCACGAATAAACAATATAAGCTTCTGACTTCTACCCCCATCGTTCCTACTACTACTAGCCTCTTCTGGTGTTGAAGCTGGCGCTGGAACAGGATGAACAGTATACCCACCACTTGCAGGCAATCTCGCCCACGCAGGAGCATCAGTAGATTTAACAATCTTCTCCCT…
>Abramis brama | FBPIS003-10 | COI-5P | HM391986
CCTTTATCTTGTATTTGGTGCCTGAGCTGGAATAGTGGGGACTGCCCTAAGCCTCCTTATTCGGGCCGAACTAAGCCAACCCGGGTCACTTTTAGGCGATGACCAAATTTATAACGTCATCGTTACTGCCCACGCCTTCGTAATAATTTTCTTTATAGTAATGCCAATTCTTATTGGAGGGTTTGGAAACTGACTCGTCCCGCTAATAATTGGTGCGCCTGATATGGCATTCCCACGAATAAACAATATAAGCTTCTGACTTCTACCCCCATCGTTCCTACTACTACTAGCCTCTTCTGGTGTTGAAGCTGGCGCTGGAACAGGATGAACAGTATACCCACCACTTGCAGGCAATCTCGCCCACGCAGGAGCATCAGTAGATTTAACAATCTTCTCCCT…
>Abramis brama | FBPIS004-10 | COI-5P | HM391987
CCTTTATCTTGTATTTGGTGCCTGAGCTGGAATAGTGGGGACTGCCCTAAGCCTCCTTATTCGGGCCGAACTAAGCCAACCCGGGTCACTTTTAGGCGATGACCAAATTTATAACGTCATCGTTACTGCCCACGCCTTCGTAATAATTTTCTTTATAGTAATGCCAATTCTTATTGGAGGGTTTGGAAACTGACTCGTCCCACTAATAATTGGTGCGCCTGATATGGCATTCCCACGAATAAACAATATAAGCTTCTGACTTCTACCCCCATCGTTCCTACTACTACTAGCCTCTTCTGGTGTTGAAGCTGGCGCTGGAACAGGATGAACAGTATACCCACCACTTGCAGGCAATCTCGCCCACGCAGGAGCATCAGTAGATTTAACAATCTTCTCCCT…
>Abramis brama | FBPIS005-10 | COI-5P | HM391988
CCTTTATCTTGTATTTGGTGCCTGAGCTGGAATAGTGGGGACTGCCCTAAGCCTCCTTATTCGGGCCGAACTAAGCCAACCCGGGTCACTTTTAGGCGATGACCAAATTTATAACGTCATCGTTACTGCCCACGCCTTCGTAATAATTTTCTTTATAGTAATGCCAATTCTTATTGGAGGGTTTGGAAACTGACTCGTCCCACTAATAATTGGTGCGCCTGATATGGCATTCCCACGAATAAACAATATAAGCTTCTGACTTCTACCCCCATCGTTCCTACTACTACTAGCCTCTTCTGGTGTTGAAGCTGGCGCTGGAACAGGATGAACAGTATACCCACCACTTGCAGGCAATCTCGCCCACGCAGGAGCATCAGTAGATTTAACAATCTTCTCCCT…
>Abramis brama | FBPIS006-10 | COI-5P | HM391989
CTTTTATCTTGTATTTGGTGCCTGAGCTGGAATAGTGGGGACTGCCCTAAGCCTCCTTATTCGGGCCGAACTAAGCCAACCCGGGTCACTTTTAGGCGATGACCAAATTTATAACGTCATCGTTACTGCCCACGCCTTCGTAATAATTTTCTTTATAGTAATGCCAATTCTTATTGGAGGGTTTGGAAACTGACTCGTCCCACTAATAATTGGTGCGCCTGATATGGCATTCCCACGAATAAACAATATAAGCTTCTGACTTCTACCCCCATCGTTCCTACTACTACTAGCCTCTTCTGGTGTTGAAGCTGGCGCTGGAACAGGATGAACAGTATACCCACCACTTGCAGGCAATCTCGCCCACGCAGGAGCATCAGTAGATTTAACAATCTTCTCCCT…
>Abramis brama | FFMBH1563-14 | COI-5P | KJ552731
CCTTTATCTTGTATTTGGTGCCTGAGCTGGAATAGTGGGGACTGCCCTAAGCCTCCTTATTCGGGCCGAACTAAGCCAACCCGGGTCACTTTTAGGCGATGACCAAATTTATAACGTCATCGTTACTGCCCACGCCTTCGTAATAATTTTCTTTATAGTAATGCCAATTCTTATTGGAGGGTTTGGAAACTGACTCGTCCCACTAATAATTGGTGCGCCTGATATGGCATTCCCACGAATAAACAATATAAGCTTCTGACTTCTACCCCCATCGTTCCTACTACTACTAGCCTCTTCTGGTGTTGAAGCTGGCGCTGGAACAGGATGAACAGTATACCCACCACTTGCAGGCAATCTCGCCCACGCAGGAGCATCAGTAGATTTAACAATCTTCTCCCT…
>Abramis brama | FFMBH1564-14 | COI-5P | KJ552381
TCTTGKWTTTGGTGCCTGAGCTGGAATAGTGGGGACTGCCCTAAGCCTCCTTATTCGGGCCGAACTAAGCCAACCCGGGTCACTTTTAGGCGATGACCAAATTTATAACGTCATCGTTACTGCCCACGCCTTCGTAATAATTTTCTTTATAGTAATGCCAATTCTTATTGGAGGGTTTGGAAACTGACTCGTCCCACTAATAATTGGTGCGCCTGATATGGCATTCCCACGAATAAACAATATAAGCTTCTGACTTCTACCCCCATCGTTCCTACTACTACTAGCCTCTTCTGGTGTTGAAGCTGGCGCTGGAACAGGATGAACAGTATACCCACCACTTGCAGGCAATCTCGCCCACGCAGGAGCATCAGTAGATTTAACAATCTTCTCCCTCCACCT…
>Abramis brama | FFMBH1778-14 | COI-5P | KJ552484
CCTTTATCTTGTATTTGGTGCCTGAGCTGGAATAGTGGGGACTGCCCTAAGCCTCCTTATTCGGGCCGAACTAAGCCAACCCGGGTCACTTTTAGGCGATGACCAAATTTATAACGTCATCGTTACTGCCCACGCCTTCGTAATAATTTTCTTTATAGTAATGCCAATTCTTATTGGAGGGTTTGGAAACTGACTCGTCCCACTAATAATTGGTGCGCCTGATATGGCATTCCCACGAATAAACAATATAAGCTTCTGACTTCTACCCCCATCGTTCCTACTACTACTAGCCTCTTCTGGTGTTGAAGCTGGCGCTGGAACAGGATGAACAGTATACCCACCACTTGCAGGCAATCTCGCCCACGCAGGAGCATCAGTAGATTTAACAATCTTCTCCCT…
>Abramis brama | FFMBH1779-14 | COI-5P | KJ552523
CCTTTATCTTGTATTTGGTGCCTGAGCTGGAATAGTGGGGACTGCCCTAAGCCTCCTTATTCGGGCCGAACTAAGCCAACCCGGGTCACTTTTAGGCGATGACCAAATTTATAACGTCATCGTTACTGCCCACGCCTTCGTAATAATTTTCTTTATAGTAATGCCAATTCTTATTGGAGGGTTTGGAAACTGACTCGTCCCACTAATAATTGGTGCGCCTGATATGGCATTCCCACGAATAAACAATATAAGCTTCTGACTTCTACCCCCATCGTTCCTACTACTACTAGCCTCTTCTGGTGTTGAAGCTGGCGCTGGAACAGGATGAACAGTATACCCACCACTTGCAGGCAATCTCGCCCACGCAGGAGCATCAGTAGATTTAACAATCTTCTCCCT…
>Abramis brama | FFMBH1944-14 | COI-5P | KJ552674
CCTTTATCTTGTATTTGGTGCCTGAGCTGGAATAGTGGGGACTGCCCTAAGCCTCCTTATTCGGGCCGAACTAAGCCAACCCGGGTCACTTTTAGGCGATGACCAAATTTATAACGTCATCGTTACTGCCCACGCCTTCGTAATAATTTTCTTTATAGTAATGCCAATTCTTATTGGAGGGTTTGGAAACTGACTCGTCCCGCTAATAATTGGTGCGCCTGATATGGCATTCCCACGAATAAACAATATAAGCTTCTGACTTCTACCCCCATCGTTCCTACTACTACTAGCCTCTTCTGGTGTTGAAGCTGGCGCTGGAACAGGATGAACAGTATACCCACCACTTGCAGGCAATCTCGCCCACGCAGGAGCATCAGTAGATTTAACAATCTTCTCCCT…
>Abramis brama | FFMBH1948-14 | COI-5P | KJ552546
CCTTTATCTTGTATTTGGTGCCTGAGCTGGAATAGTGGGGACTGCCCTAAGCCTCCTTATTCGGGCCGAACTAAGCCAACCCGGGTCACTTTTAGGCGATGACCAAATTTATAACGTCATCGTTACTGCCCACGCCTTCGTAATAATTTTCTTTATAGTAATGCCAATTCTTATTGGAGGGTTTGGAAACTGACTCGTCCCGCTAATAATTGGTGCGCCTGATATGGCATTCCCACGAATAAACAATATAAGCTTCTGACTTCTACCCCCATCGTTCCTACTACTACTAGCCTCTTCTGGTGTTGAAGCTGGCGCTGGAACAGGATGAACAGTATACCCACCACTTGCAGGCAATCTCGCCCACGCAGGAGCATCAGTAGATTTAACAATCTTCTCCCT…
>Abramis brama | FFMBH888-14 | COI-5P | KJ552403
CCTTTATCTTGTATTTGGTGCCTGAGCTGGAATAGTGGGGACTGCCCTAAGCCTCCTTATTCGGGCCGAACTAAGCCAACCCGGGTCACTTTTAGGCGATGACCAAATTTATAACGTCATCGTTACTGCCCACGCCTTCGTAATAATTTTCTTTATAGTAATGCCAATTCTTATTGGAGGGTTTGGAAACTGACTCGTCCCACTAATAATTGGTGCGCCTGATATGGCATTCCCACGAATAAACAATATAAGCTTCTGACTTCTACCCCCATCGTTCCTACTACTACTAGCCTCTTCTGGTGTTGAAGCTGGCGCTGGAACAGGATGAACAGTATACCCACCACTTGCAGGCAATCTCGCCCACGCAGGAGCATCAGTAGATTTAACAATCTTCTCCCT…
>Abramis brama | FREU013-13 | COI-5P |
TTTTTGTTAAAAAACGGAGGCCAGTCAACCAACCACAAAGACATTGGCACCCTTTATCTTGTATTTGGTGCCTGAGCTGGAATAGTGGGGACTGCCCTAAGCCTCCTTATTCGGGCCGAACTAAGCCAACCCGGGTCACTTTTAGGCGATGACCAAATTTATAACGTCATCGTTACTGCCCACGCCTTCGTAATAATTTTCTTTATAGTAATGCCAATTCTTATTGGAGGGTTTGGAAACTGACTCGTCCCACTAATAATTGGTGCGCCTGATATGGCATTCCCACGAATAAACAATATAAGCTTCTGACTTCTACCCCCATCGTTCCTACTACTACTAGCCTCTTCTGGTGTTGAAGCTGGCGCTGGAACAGGATGAACAGTATACCCACCACTTGCA…
>Abramis brama | FREU026-13 | COI-5P |
TATTGTGTAAAACGGGCGCCAGTCAACCAACCACAAAGACATTGGCACCCTTTATCTTGTATTTGGTGCCTGAGCTGGAATAGTGGGGACTGCCCTAAGCCTCCTTATTCGGGCCGAACTAAGCCAACCCGGGTCACTTTTAGGCGATGACCAAATTTATAACGTCATCGTTACTGCCCACGCCTTCGTAATAATTTTCTTTATAGTAATGCCAATTCTTATTGGAGGGTTTGGAAACTGACTCGTCCCACTAATAATTGGTGCGCCTGATATGGCATTCCCACGAATAAACAATATAAGCTTCTGACTTCTACCCCCATCGTTCCTACTACTACTAGCCTCTTCTGGTGTTGAAGCTGGCGCTGGAACAGGATGAACAGTATACCCACCACTTGCAGG…
>Abramis brama | FREU042-13 | COI-5P |
TTTGTTAAAAAAGGAGCCAGTCAACCAACCACAAAGACATTGGCACCCTTTATCTTGTATTTGGTGCCTGAGCTGGAATAGTGGGGACTGCCCTAAGCCTCCTTATTCGGGCCGAACTAAGCCAACCCGGGTCACTTTTAGGCGATGACCAAATTTATAACGTCATCGTTACTGCCCACGCCTTCGTAATAATTTTCTTTATAGTAATGCCAATTCTTATTGGAGGGTTTGGAAACTGACTCGTCCCGCTAATAATTGGTGCGCCTGATATGGCATTCCCACGAATAAACAATATAAGCTTCTGACTTCTACCCCCATCGTTCCTACTACTACTAGCCTCTTCTGGTGTTGAAGCTGGCGCTGGAACAGGATGAACAGTATACCCACCACTTGCAGGCA…
>Abramis brama | FREU051-13 | COI-5P |
TTTCTTTTAAAAAAAGGGCGGCCAGTCAACCAACCACAAAGACATTGGCACCCTTTATCTTGTATTTGGTGCCTGAGCTGGAATAGTGGGGACTGCCCTAAGCCTCCTTATTCGGGCCGAACTAAGCCAACCCGGGTCACTTTTAGGCGATGACCAAATTTATAACGTCATCGTTACTGCCCACGCCTTCGTAATAATTTTCTTTATAGTAATGCCAATTCTTATTGGAGGGTTTGGAAACTGACTCGTCCCGCTAATAATTGGTGCGCCTGATATGGCATTCCCACGAATAAACAATATAAGCTTCTGACTTCTACCCCCATCGTTCCTACTACTACTAGCCTCTTCTGGTGTTGAAGCTGGCGCTGGAACAGGATGAACAGTATACCCACCACTTGC…
>Abramis brama | GBGCA5043-13 | COI-5P | KC894466
GTGGCAATTACGCGCTGATTCTTTTCTACAAACCACAAAGACATTGGTACCCTTTATCTTGTATTTGGTGCCTGAGCTGGAATAGTGGGGACTGCCCTAAGCCTCCTTATTCGGGCCGAACTAAGCCAACCCGGGTCACTTTTAGGCGATGACCAAATTTATAACGTCATCGTTACTGCCCACGCCTTCGTAATAATTTTCTTTATAGTAATGCCAATTCTTATTGGAGGGTTTGGAAACTGACTCGTCCCACTAATAATTGGTGCGCCTGATATGGCATTCCCACGAATAAACAATATAAGCTTCTGACTTCTACCCCCATCGTTCCTACTACTATTAGCCTCTTCTGGTGTTGAAGCTGGCGCTGGAACAGGATGAACAGTATACCCACCACTTGCA…
>Abramis brama | GBGCA7436-15 | COI-5P | KJ128399
CTTGTATTTGGTGCCTGAGCTGGAATAGTGGGGACTGCCCTAAGCCTCCTTATTCGGGCCGAACTAAGCCAACCCGGGTCACTTTTAGGCGATGACCAAATTTATAACGTCATCGTTACTGCCCACGCCTTCGTAATAATTTTCTTTATAGTAATGCCAATTCTTATTGGAGGGTTTGGAAACTGACTCGTCCCACTAATAATTGGTGCGCCTGATATGGCATTCCCACGAATAAACAATATAAGCTTCTGACTTCTACCCCCATCGTTCCTACTACTACTAGCCTCTTCTGGTGTTGAAGCTGGCGCTGGAACAGGATGAACAGTATACCCACCACTTGCAGGCAATCTCGCCCACGCAGGAGCATCAGTAGATTTAACAATCTTCTCCCTCCACCTA…
>Abramis brama | GBGCA7437-15 | COI-5P | KJ128400
CTTGTATTTGGTGCCTGAGCTGGAATAGTGGGGACTGCCCTAAGCCTCCTTATTCGGGCCGAACTAAGCCAACCCGGGTCACTTTTAGGCGATGACCAAATTTATAACGTCATCGTTACTGCCCACGCCTTCGTAATAATTTTCTTTATAGTAATGCCAATTCTTATTGGAGGGTTTGGAAACTGACTCGTCCCACTAATAATTGGTGCGCCTGATATGGCATTCCCACGAATAAACAATATAAGCTTCTGACTTCTACCCCCATCGTTCCTACTACTACTAGCCTCTTCTGGTGTTGAAGCTGGCGCTGGAACAGGATGAACAGTATACCCACCACTTGCAGGCAATCTCGCCCACGCAGGAGCATCAGTAGATTTAACAATCTTCTCCCTCCACCTA…
>Abramis brama | GBMAB563-15 | COI-5P | KR477144
CTGAGCTGGAATAGTGGGGACTGCCCTAAGCCTCCTTATTCGGGCCGAACTAAGCCAACCCGGGTCACTTTTAGGCGATGACCAAATTTATAACGTCATCGTTACTGCCCACGCCTTCGTAATAATTTTCTTTATAGTAATGCCAATTCTTATTGGAGGGTTTGGAAACTGACTCGTCCCGCTAATAATTGGTGCGCCTGATATGGCATTCCCACGAATAAACAATATAAGCTTCTGACTTCTACCCCCATCGTTCCTACTACTACTAGCCTCTTCTGGTGTTGAAGCTGGCGCTGGAACAGGATGAACAGTATACCCACCACTTGCAGGCAATCTCGCCCACGCAGGAGCATCAGTAGATTTAACAATCTTCTCCCTCCACCTAGCAGGTGTGTCATC…
>Abramis brama | GBMAB565-15 | COI-5P | KR477143
CTGAGCTGGAATAGTGGGGACTGCCCTAAGCCTCCTTATTCGGGCCGAACTAAGCCAACCCGGGTCACTTTTAGGCGATGACCAAATTTATAACGTCATCGTTACTGCCCACGCCTTCGTAATAATTTTCTTTATAGTAATGCCAATTCTTATTGGAGGGTTTGGAAACTGACTCGTCCCGCTAATAATTGGTGCGCCTGATATGGCATTCCCACGAATAAACAATATAAGCTTCTGACTTCTACCCCCATCGTTCCTACTACTACTAGCCTCTTCTGGTGTTGAAGCTGGCGCTGGAACAGGATGAACAGTATACCCACCACTTGCAGGCAATCTCGCCCACGCAGGAGCATCAGTAGATTTAACAATCTTCTCCCTCCACCTAGCAGGTGTGTCATC…
>Abramis brama | GBMAB567-15 | COI-5P | KR476989
TGGTGCCTGAGCTGGAATAGTGGGGACTGCCCTAAGCCTCCTTATTCGGGCCGAACTAAGCCAACCCGGGTCACTTTTAGGCGATGACCAAATTTATAACGTCATCGTTACTGCCCACGCCTTCGTAATAATTTTCTTTATAGTAATGCCAATTCTTATTGGAGGGTTTGGAAACTGACTCGTCCCGCTAATAATTGGTGCGCCTGATATGGCATTCCCACGAATAAACAATATAAGCTTCTGACTTCTACCCCCATCGTTCCTACTACTACTAGCCTCTTCTGGTGTTGAAGCTGGCGCTGGAACAGGATGAACAGTATACCCACCACTTGCAGGCAATCTCGCCCACGCAGGAGCATCAGTAGATTTAACAATCTTCTCCCTCCACCTAGCAGGTGT…
>Abramis brama | GBMAB569-15 | COI-5P | KR476988
TGTATTTGGTGCCTGAGCTGGAATAGTGGGGACTGCCCTAAGCCTCCTTATTCGGGCCGAACTAAGCCAACCCGGGTCACTTTTAGGCGATGACCAAATTTATAACGTCATCGTTACTGCCCACGCCTTCGTAATAATTTTCTTTATAGTAATGCCAATTCTTATTGGAGGGTTTGGAAACTGACTCGTCCCGCTAATAATTGGTGCGCCTGATATGGCATTCCCACGAATAAACAATATAAGCTTCTGACTTCTACCCCCATCGTTCCTACTACTACTAGCCTCTTCTGGTGTTGAAGCTGGCGCTGGAACAGGATGAACAGTATACCCACCACTTGCAGGCAATCTCGCCCACGCAGGAGCATCAGTAGATTTAACAATCTTCTCCCTCCACCTAGC…
>Abramis brama | GBMAB571-15 | COI-5P | KR476987
TATCTTGTATTTGGTGCCTGAGCTGGAATAGTGGGGACTGCCCTAAGCCTCCTTATTCGGGCCGAACTAAGCCAACCCGGGTCACTTTTAGGCGATGACCAAATTTATAACGTCATCGTTACTGCCCACGCCTTCGTAATAATTTTCTTTATAGTAATGCCAATTCTTATTGGAGGGTTTGGAAACTGACTCGTCCCGCTAATAATTGGTGCGCCTGATATGGCATTCCCACGAATAAACAATATAAGCTTCTGACTTCTACCCCCATCGTTCCTACTACTACTAGCCTCTTCTGGTGTTGAAGCTGGCGCTGGAACAGGATGAACAGTATACCCACCACTTGCAGGCAATCTCGCCCACGCAGGAGCATCAGTAGATTTAACAATCTTCTCCCTCCAC…
>Abramis brama | GBMIN124461-17 | COI-5P | KT716374
CTGAGCTGGAATAGTGGGGACTGCCCTAAGCCTCCTTATTCGGGCCGAACTAAGCCAACCCGGGTCACTTTTAGGCGATGACCAAATTTATAACGTCATCGTTACTGCCCACGCCTTCGTAATAATTTTCTTTATAGTAATGCCAATTCTTATTGGAGGGTTTGGAAACTGACTCGTCCCGCTAATAATTGGTGCGCCTGATATGGCATTCCCACGAATAAACAATATAAGCTTCTGACTTCTACCCCCATCGTTCCTACTACTACTAGCCTCTTCTGGTGTTGAAGCTGGCGCTGGAACAGGATGAACAGTATACCCACCACTTGCAGGCAATCTCGCCCACGCAGGAGCATCAGTAGATTTAACAATCTTCTCCCTCCACCTAGCAGGTGTGTCATC…
>Abramis brama | GBMIN129636-17 | COI-5P | KT716373
CTGAGCTGGAATAGTGGGGACTGCCCTAAGCCTCCTTATTCGGGCCGAACTAAGCCAACCCGGGTCACTTTTAGGCGATGACCAAATTTATAACGTCATCGTTACTGCCCACGCCTTCGTAATAATTTTCTTTATAGTAATGCCAATTCTTATTGGAGGGTTTGGAAACTGACTCGTCCCACTAATAATTGGTGCGCCTGATATGGCATTCCCACGAATAAACAATATAAGCTTCTGACTTCTACCCCCATCGTTCCTACTACTATTAGCCTCTTCTGGTGTTGAAGCTGGCGCTGGGACAGGATGAACAGTATACCCACCACTTGCAGGCAATCTCGCCCACGCAGGAGCATCAGTAGATTTAACAATCTTCTCCCTCCACCTAGCAGGTGTGTCATC…
>Abramis brama | GBMIN94927-17 | COI-5P | KT716372
CTGAGCTGGAATAGTGGGGACTGCCCTAAGCCTCCTTATTCGGGCCGAACTAAGCCAACCCGGGTCACTTTTAGGCGATGACCAAATTTATAACGTCATCGTTACTGCCCACGCCTTCGTAATAATTTTCTTTATAGTAATGCCAATTCTTATTGGAGGGTTTGGAAACTGACTCGTCCCACTAATAATTGGTGCGCCTGATATGGCATTCCCACGAATAAACAATATAAGCTTCTGACTTCTACCCCCATCGTTCCTACTACTATTAGCCTCTTCTGGTGTTGAAGCTGGCGCTGGAACAGGATGAACAGTATACCCACCACTTGCAGGCAATCTCGCCCACGCAGGAGCATCAGTAGATTTAACAATCTTCTCCCTCCACCTAGCAGGTGTGTCATC…
>Abramis brama | GBMIN95071-17 | COI-5P | KT989761
CCTTTATCTTGTATTTGGTGCCTGAGCTGGAATAGTGGGGACTGCCCTAAGCCTCCTTATTCGGGCCGAACTAAGCCAACCCGGGTCACTTTTAGGCGATGACCAAATTTATAACGTCATCGTTACTGCCCACGCCTTCGTAATAATTTTCTTTATAGTAATGCCAATTCTTATTGGAGGGTTTGGAAACTGACTCGTCCCACTAATAATTGGTGCGCCTGATATGGCATTCCCACGAATAAACAATATAAGCTTCTGACTTCTACCCCCATCGTTCCTACTACTACTAGCCTCTTCTGGTGTTGAAGCTGGCGCTGGAACAGGATGAACAGTATACCCACCACTTGCAGGCAATCTCGCCCACGCAGGAGCATCAGTAGATTTAACAATCTTCTCCCT…
>Abramis brama | GBMTG2949-16 | COI-5P | NC_020356
GTGGCAATTACGCGCTGATTCTTTTCTACAAACCACAAAGACATTGGTACCCTTTATCTTGTATTTGGTGCCTGAGCTGGAATAGTGGGGACTGCCCTAAGCCTCCTTATTCGGGCCGAACTAAGCCAACCCGGGTCACTTTTAGGCGATGACCAAATTTATAACGTCATCGTTACTGCCCACGCCTTCGTAATAATTTTCTTTATAGTAATGCCAATTCTTATTGGAGGGTTTGGAAACTGACTCGTCCCACTAATAATTGGTGCGCCTGATATGGCATTCCCACGAATAAACAATATAAGCTTCTGACTTCTACCCCCATCGTTCCTACTACTACTAGCCTCTTCTGGTGTTGAAGCTGGCGCTGGAACAGGATGAACAGTATACCCACCACTTGCA…
>Abramis brama | GERFW069-13 | COI-5P | KM286411
CTTTATCTTGTATTTGGTGCCTGAGCTGGAATAGTGGGGACTGCCCTAAGCCTCCTTATTCGGGCCGAACTAAGCCAACCCGGGTCACTTTTAGGCGATGACCAAATTTATAACGTCATCGTTACTGCCCACGCCTTCGTAATAATTTTCTTTATAGTAATGCCAATTCTTATTGGAGGGTTTGGAAACTGACTCGTCCCACTAATAATTGGTGCGCCTGATATGGCATTCCCACGAATAAACAATATAAGCTTCTGACTTCTACCCCCATCGTTCCTACTACTACTAGCCTCTTCTGGTGTTGAAGCTGGCGCTGGAACAGGATGAACAGTATACCCACCACTTGCAGGCAATCTCGCCCACGCAGGAGCATCAGTAGATTTAACAATCTTCTCCCTC…
>Abramis brama | GERFW070-13 | COI-5P | KM286410
NNNNNNNNNNNNNNNNNNNNNTGAGCTGGAATAGTGGGGACTGCCCTAAGCCTCCTTATTCGGGCCGAACTAAGCCAACCCGGGTCACTTTTAGGCGATGACCAAATTTATAACGTCATCGTTACTGCCCACGCCTTCGTAATAATTTTCTTTATAGTAATGCCAATTCTTATTGGAGGGTTTGGAAACTGACTCGTCCCACTAATAATTGGTGCGCCTGATATGGCATTCCCACGAATAAACAATATAAGCTTCTGACTTCTACCCCCATCGTTCCTACTACTACTAGCCTCTTCTGGTGTTGAAGCTGGCGCTGGAACAGGATGAACAGTATACCCACCACTTGCAGGCAATCTCGCCCACGCAGGAGCATCAGTAGATTTAACAATCTTCTCCCTC…
>Abramis brama | GERFW074-13 | COI-5P | KM286418
CTTTATCTTGTATTTGGTGCCTGAGCTGGAATAGTGGGGACTGCCCTAAGCCTCCTTATTCGGGCCGAACTAAGCCAACCCGGGTCACTTTTAGGCGATGACCAAATTTATAACGTCATCGTTACTGCCCACGCCTTCGTAATAATTTTCTTTATAGTAATGCCAATTCTTATTGGAGGGTTTGGAAACTGACTCGTCCCGCTAATAATTGGTGCGCCTGATATGGCATTCCCACGAATAAACAATATAAGCTTCTGACTTCTACCCCCATCGTTCCTACTACTACTAGCCTCTTCTGGTGTTGAAGCTGGCGCTGGAACAGGATGAACAGTATACCCACCACTTGCAGGCAATCTCGCCCACGCAGGAGCATCAGTAGATTTAACAATCTTCTCCCTC…
>Abramis brama | GERFW157-13 | COI-5P | KM286419
CTTTATCTTGTATTTGGTGCCTGAGCTGGAATAGTGGGGACTGCCCTAAGCCTCCTTATTCGGGCCGAACTAAGCCAACCCGGGTCACTTTTAGGCGATGACCAAATTTATAACGTCATCGTTACTGCCCACGCCTTCGTAATAATTTTCTTTATAGTAATGCCAATTCTTATTGGAGGGTTTGGAAACTGACTCGTCCCACTAATAATTGGTGCGCCTGATATGGCATTCCCACGAATAAACAATATAAGCTTCTGACTTCTACCCCCATCGTTCCTACTACTACTAGCCTCTTCTGGTGTTGAAGCTGGCGCTGGAACAGGATGAACAGTATACCCACCACTTGCAGGCAATCTCGCCCACGCAGGAGCATCAGTAGATTTAACAATCTTCTCCCTC…
>Abramis brama | GERFW161-13 | COI-5P | KM286417
CTTTATCTTGTATTTGGTGCCTGAGCTGGAATAGTGGGGACTGCCCTAAGCCTCCTTATTCGGGCCGAACTAAGCCAACCCGGGTCACTTTTAGGCGATGACCAAATTTATAACGTCATCGTTACTGCCCACGCCTTCGTAATAATTTTCTTTATAGTAATGCCAATTCTTATTGGAGGGTTTGGAAACTGACTCGTCCCACTAATAATTGGTGCGCCTGATATGGCATTCCCACGAATAAACAATATAAGCTTCTGACTTCTACCCCCATCGTTCCTACTACTACTAGCCTCTTCTGGTGTTGAAGCTGGCGCTGGAACAGGATGAACAGTATACCCACCACTTGCAGGCAATCTCGCCCACGCAGGAGCATCAGTAGATTTAACAATCTTCTCCCTC…
>Abramis brama | GERFW162-13 | COI-5P | KM286412
CTTTATCTTGTATTTGGTGCCTGAGCTGGAATAGTGGGGACTGCCCTAAGCCTCCTTATTCGGGCCGAACTAAGCCAACCCGGGTCACTTTTAGGCGATGACCAAATTTATAACGTCATCGTTACTGCCCACGCCTTCGTAATAATTTTCTTTATAGTAATGCCAATTCTTATTGGAGGGTTTGGAAACTGACTCGTCCCACTAATAATTGGTGCGCCTGATATGGCATTCCCACGAATAAACAATATAAGCTTCTGACTTCTACCCCCATCGTTCCTACTACTACTAGCCTCTTCTGGTGTTGAAGCTGGCGCTGGAACAGGATGAACAGTATACCCACCACTTGCAGGCAATCTCGCCCACGCAGGAGCATCAGTAGATTTAACAATCTTCTCCCTC…
>Abramis brama | GERFW366-13 | COI-5P | KM286413
CTTTATCTTGTATTTGGTGCCTGAGCTGGAATAGTGGGGACTGCCCTAAGCCTCCTTATTCGGGCCGAACTAAGCCAACCCGGGTCACTTTTAGGCGATGACCAAATTTATAACGTCATCGTTACTGCCCACGCCTTCGTAATAATTTTCTTTATAGTAATGCCAATTCTTATTGGAGGGTTTGGAAACTGACTCGTCCCACTAATAATTGGTGCGCCTGATATGGCATTCCCACGAATAAACAATATAAGCTTCTGACTTCTACCCCCATCGTTCCTACTACTACTAGCCTCTTCTGGTGTTGAAGCTGGCGCTGGAACAGGATGAACAGTATACCCACCACTTGCAGGCAATCTCGCCCACGCAGGAGCATCAGTAGATTTAACAATCTTCTCCCTC…
>Abramis brama | GERFW367-13 | COI-5P | KM286414
CTTTATCTTGTATTTGGTGCCTGAGCTGGAATAGTGGGGACTGCCCTAAGCCTCCTTATTCGGGCCGAACTAAGCCAACCCGGGTCACTTTTAGGCGATGACCAAATTTATAACGTCATCGTTACTGCCCACGCCTTCGTAATAATTTTCTTTATAGTAATGCCAATTCTTATTGGAGGGTTTGGAAACTGACTCGTCCCACTAATAATTGGTGCGCCTGATATGGCATTCCCACGAATAAACAATATAAGCTTCTGACTTCTACCCCCATCGTTCCTACTACTACTAGCCTCTTCTGGTGTTGAAGCTGGCGCTGGAACAGGATGAACAGTATACCCACCACTTGCAGGCAATCTCGCCCACGCAGGAGCATCAGTAGATTTAACAATCTTCTCCCTC…
>Abramis brama | GERFW368-13 | COI-5P | KM286415
CTTTATCTTGTATTTGGTGCCTGAGCTGGAATAGTGGGGACTGCCCTAAGCCTCCTTATTCGGGCCGAACTAAGCCAACCCGGGTCACTTTTAGGCGATGACCAAATTTATAACGTCATCGTTACTGCCCACGCCTTCGTAATAATTTTCTTTATAGTAATGCCAATTCTTATTGGAGGGTTTGGAAACTGACTCGTCCCACTAATAATTGGTGCGCCTGATATGGCATTCCCACGAATAAACAATATAAGCTTCTGACTTCTACCCCCATCGTTCCTACTACTACTAGCCTCTTCTGGTGTTGAAGCTGGCGCTGGAACAGGATGAACAGTATACCCACCACTTGCAGGCAATCTCGCCCACGCAGGAGCATCAGTAGATTTAACAATCTTCTCCCTC…
>Abramis brama | GERFW369-13 | COI-5P | KM286416
CTTTATCTTGTATTTGGTGCCTGAGCTGGAATAGTGGGGACTGCCCTAAGCCTCCTTATTCGGGCCGAACTAAGCCAACCCGGGTCACTTTTAGGCGATGACCAAATTTATAACGTCATCGTTACTGCCCACGCCTTCGTAATAATTTTCTTTATAGTAATGCCAATTCTTATTGGAGGGTTTGGAAACTGACTCGTCCCACTAATAATTGGTGCGCCTGATATGGCATTCCCACGAATAAACAATATAAGCTTCTGACTTCTACCCCCATCGTTCCTACTACTACTAGCCTCTTCTGGTGTTGAAGCTGGCGCTGGAACAGGATGAACAGTATACCCACCACTTGCAGGCAATCTCGCCCACGCAGGAGCATCAGTAGATTTAACAATCTTCTCCCTC…
>Abramis brama | GRFRF089-08 | COI-5P | HQ600664
CCTTTATCTTGTATTTGGTGCCTGAGCTGGAATAGTGGGGACTGCCCTAAGCCTCCTTATTCGGGCCGAACTAAGCCAACCCGGGTCACTTTTAGGCGATGACCAAATTTATAACGTCATCGTTACTGCCCACGCCTTCGTAATAATTTTCTTTATAGTAATGCCAATTCTTATTGGAGGGTTTGGAAACTGACTCGTCCCACTAATAATTGGTGCGCCTGATATGGCATTCCCACGAATAAACAATATAAGCTTCTGACTTCTACCCCCATCGTTCCTACTACTACTAGCCTCTTCTGGTGTTGAAGCTGGCGCTGGAACAGGATGAACAGTATACCCACCACTTGCAGGCAATCTCGCCCACGCAGGAGCATCAGTAGATTTAACAATCTTCTCCCT…
>Abramis brama | GRFRF090-08 | COI-5P | HQ600663
CCTTTATCTTGTATTTGGTGCGTGAGCTGGAATAGTGGGGACTGCCCTAAGCCTCCTTATTCGGGCCGAACTAAGCCAACCCGGGTCACTTTTAGGCGATGACCAAATTTATAACGTCATCGTTACTGCCCACGCCTTCGTAATAATTTTCTTTATAGTAATGCCAATTCTTATTGGAGGGTTTGGAAACTGACTCGTCCCACTAATAATTGGTGCGCCTGATATGGCATTCCCACGAATAAACAATATAAGCTTCTGACTTCTACCCCCATCGTTCCTACTACTACTAGCCTCTTCTGGTGTTGAAGCTGGCGCTGGAACAGGATGAACAGTATACCCACCACTTGCAGGCAATCTCGCCCACGCAGGAGCATCAGTAGATTTAACAATCTTCTCCCT…
>Abramis brama | GRFRF091-08 | COI-5P | HQ600662
CCTTTATCTTGTATTTGGTGCCTGAGCTGGAATAGTGGGGACTGCCCTAAGCCTCCTTATTCGGGCCGAACTAAGCCAACCCGGGTCACTTTTAGGCGATGACCAAATTTATAACGTCATCGTTACTGCCCACGCCTTCGTAATAATTTTCTTTATAGTAATGCCAATTCTTATTGGAGGGTTTGGAAACTGACTCGTCCCACTAATAATTGGTGCGCCTGATATGGCATTCCCACGAATAAACAATATAAGCTTCTGACTTCTACCCCCATCGTTCCTACTACTACTAGCCTCTTCTGGTGTTGAAGCTGGCGCTGGAACAGGATGAACAGTATACCCACCACTTGCAGGCAATCTCGCCCACGCAGGAGCATCAGTAGATTTAACAATCTTCTCCCT…
>Abramis brama | IFCZE025-10 | COI-5P | HQ960441
CCTTTATCTTGTATTTGGTGCCTGAGCTGGAATAGTGGGGACTGCCCTAAGCCTCCTTATTCGGGCCGAACTAAGCCAACCCGGGTCACTTTTAGGCGATGACCAAATTTATAACGTCATCGTTACTGCCCACGCCTTCGTAATAATTTTCTTTATAGTAATGCCAATTCTTATTGGAGGGTTTGGAAACTGACTCGTCCCACTAATAATTGGTGCGCCTGATATGGCATTCCCACGAATAAACAATATAAGCTTCTGACTTCTACCCCCATCGTTCCTACTACTACTAGCCTCTTCTGGTGTTGAAGCTGGCGCTGGAACAGGATGAACAGTATACCCACCACTTGCAGGCAATCTCGCCCACGCAGGAGCATCAGTAGATTTAACAATCTTCTCCCT…
>Abramis brama | IFCZE037-10 | COI-5P | HQ960453
CCTTTATCTTGTATTTGGTGCCTGAGCTGGAATAGTGGGGACTGCCCTAAGCCTCCTTATTCGGGCCGAACTAAGCCAACCCGGGTCACTTTTAGGCGATGACCAAATTTATAACGTCATCGTTACTGCCCACGCCTTCGTAATAATTTTCTTTATAGTAATGCCAATTCTTATTGGAGGGTTTGGAAACTGACTCGTCCCACTAATAATTGGTGCGCCTGATATGGCATTCCCACGAATAAACAATATAAGCTTCTGACTTCTACCCCCATCGTTCCTACTACTACTAGCCTCTTCTGGTGTTGAAGCTGGCGCTGGAACAGGATGAACAGTATACCCACCACTTGCAGGCAATCTCGCCCACGCAGGAGCATCAGTAGATTTAACAATCTTCTCCCT…
>Abramis brama | IFCZE038-10 | COI-5P | HQ960454
TCTTGTATTTGGTGCCTGAGCTGGAATAGTGGGGACTGCCCTAAGCCTCCTTATTCGGGCCGAACTAAGCCAACCCGGGTCACTTTTAGGCGATGACCAAATTTATAACGTCATCGTTACTGCCCACGCCTTCGTAATAATTTTCTTTATAGTAATGCCAATTCTTATTGGAGGGTTTGGAAACTGACTCGTCCCACTAATAATTGGTGCGCCTGATATGGCATTCCCACGAATAAACAATATAAGCTTCTGACTTCTACCCCCATCGTTCCTACTACTACTAGCCTCTTCTGGTGTTGAAGCTGGCGCTGGAACAGGATGAACAGTATACCCACCACTTGCAGGCAATCTCGCCCACGCAGGAGCATCAGTAGATTTAACAATCTTCTCCCTCCACCT…
>Abramis brama | IFCZE082-10 | COI-5P | HQ960496
CCTTTATCTTGTATTTGGTGCCTGAGCTGGAATAGTGGGGACTGCCCTAAGCCTCCTTATTCGGGCCGAACTAAGCCAACCCGGGTCACTTTTAGGCGATGACCAAATTTATAACGTCATCGTTACTGCCCACGCCTTCGTAATAATTTTCTTTATAGTAATGCCAATTCTTATTGGAGGGTTTGGAAACTGACTCGTCCCGCTAATAATTGGTGCGCCTGATATGGCATTCCCACGAATAAACAATATAAGCTTCTGACTTCTACCCCCATCGTTCCTACTACTACTAGCCTCTTCTGGTGTTGAAGCTGGCGCTGGAACAGGATGAACAGTATACCCACCACTTGCAGGCAATCTCGCCCACGCAGGAGCATCAGTAGATTTAACAATCTTCTCCCT…
>Abramis brama | IFCZE083-10 | COI-5P | HQ960497
CCTTTATCTTGTATTTGGTGCCTGAGCTGGAATAGTGGGGACTGCCCTAAGCCTCCTTATTCGGGCCGAACTAAGCCAACCCGGGTCACTTTTAGGCGATGACCAAATTTATAACGTCATCGTTACTGCCCACGCCTTCGTAATAATTTTCTTTATAGTAATGCCAATTCTTATTGGAGGGTTTGGAAACTGACTCGTCCCGCTAATAATTGGTGCGCCTGATATGGCATTCCCACGAATAAACAATATAAGCTTCTGACTTCTACCCCCATCGTTCCTACTACTACTAGCCTCTTCTGGTGTTGAAGCTGGCGCTGGAACAGGATGAACAGTATACCCACCACTTGCAGGCAATCTCGCCCACGCAGGAGCATCAGTAGATTTAACAATCTTCTCCCT…
>Abramis brama | IFCZE131-10 | COI-5P | HQ960543
CCTTTATCTTGTATTTGGTGCCTGAGCTGGAATAGTGGGGACTGCCCTAAGCCTCCTTATTCGGGCCGAACTAAGCCAACCCGGGTCACTTTTAGGCGATGACCAAATTTATAACGTCATCGTTACTGCCCACGCCTTCGTAATAATTTTCTTTATAGTAATGCCAATTCTTATTGGAGGGTTTGGAAACTGACTCGTCCCGCTAATAATTGGTGCGCCTGATATGGCATTCCCACGAATAAACAATATAAGCTTCTGACTTCTACCCCCATCGTTCCTACTACTACTAGCCTCTTCTGGTGTTGAAGCTGGCGCTGGAACAGGATGAACAGTATACCCACCACTTGCAGGCAATCTCGCCCACGCAGGAGCATCAGTAGATTTAACAATCTTCTCCCT…
>Abramis brama | IFCZE142-10 | COI-5P | HQ960554
CCTTTATCTTGTATTTGGTGCCTGAGCTGGAATAGTGGGGACTGCCCTAAGCCTCCTTATTCGGGCCGAACTAAGCCAACCCGGGTCACTTTTAGGCGATGACCAAATTTATAACGTCATCGTTACTGCCCACGCCTTCGTAATAATTTTCTTTATAGTAATGCCAATTCTTATTGGAGGGTTTGGAAACTGACTCGTCCCACTAATAATTGGTGCGCCTGATATGGCATTCCCACGAATAAACAATATAAGCTTCTGACTTCTACCCCCATCGTTCCTACTACTACTAGCCTCTTCTGGTGTTGAAGCTGGCGCTGGAACAGGATGAACAGTATACCCACCACTTGCAGGCAATCTCGCCCACGCAGGAGCATCAGTAGATTTAACAATCTTCTCCCT…
>Abramis brama | IFCZE143-10 | COI-5P | HQ960555
CCTTTATCTTGTATTTGGTGCCTGAGCTGGAATAGTGGGGACTGCCCTAAGCCTCCTTATTCGGGCCGAACTAAGCCAACCCGGGTCACTTTTAGGCGATGACCAAATTTATAACGTCATCGTTACTGCCCACGCCTTCGTAATAATTTTCTTTATAGTAATGCCAATTCTTATTGGAGGGTTTGGAAACTGACTCGTCCCACTAATAATTGGTGCGCCTGATATGGCATTCCCACGAATAAACAATATAAGCTTCTGACTTCTACCCCCATCGTTCCTACTACTACTAGCCTCTTCTGGTGTTGAAGCTGGCGCTGGAACAGGATGAACAGTATACCCACCACTTGCAGGCAATCTCGCCCACGCAGGAGCATCAGTAGATTTAACAATCTTCTCCCT…
>Abramis brama | IFCZE148-10 | COI-5P | HQ960560
CCTTTATCTTGTATTTGGTGCCTGAGCTGGAATAGTGGGGACTGCCCTAAGCCTCCTTATTCGGGCCGAACTAAGCCAACCCGGGTCACTTTTAGGCGATGACCAAATTTATAACGTCATCGTTACTGCCCACGCCTTCGTAATAATTTTCTTTATAGTAATGCCAATTCTTATTGGAGGGTTTGGAAACTGACTCGTCCCACTAATAATTGGTGCGCCTGATATGGCATTCCCACGAATAAACAATATAAGCTTCTGACTTCTACCCCCATCGTTCCTACTACTACTAGCCTCTTCTGGTGTTGAAGCTGGCGCTGGAACAGGATGAACAGTATACCCACCACTTGCAGGCAATCTCGCCCACGCAGGAGCATCAGTAGATTTAACAATCTTCTCCCT…
>Abramis brama | IFCZE203-10 | COI-5P | HQ960613
CCTTTATCTTGTATTTGGTGCCTGAGCTGGAATAGTGGGGACTGCCCTAAGCCTCCTTATTCGGGCCGAACTAAGCCAACCCGGGTCACTTTTAGGCGATGACCAAATTTATAACGTCATCGTTACTGCCCACGCCTTCGTAATAATTTTCTTTATAGTAATGCCAATTCTTATTGGAGGGTTTGGAAACTGACTCGTCCCACTAATAATTGGTGCGCCTGATATGGCATTCCCACGAATAAACAATATAAGCTTCTGACTTCTACCCCCATCGTTCCTACTACTACTAGCCTCTTCTGGTGTTGAAGCTGGCGCTGGAACAGGATGAACAGTATACCCACCACTTGCAGGCAATCTCGCCCACGCAGGAGCATCAGTAGATTTAACAATCTTCTCCCT…
>Abramis brama | IFCZE204-10 | COI-5P | HQ960614
CCTTTATCTTGTATTTGGTGCCTGAGCTGGAATAGTGGGGACTGCCCTAAGCCTCCTTATTCGGGCCGAACTAAGCCAACCCGGGTCACTTTTAGGCGATGACCAAATTTATAACGTCATCGTTACTGCCCACGCCTTCGTAATAATTTTCTTTATAGTAATGCCAATTCTTATTGGAGGGTTTGGAAACTGACTCGTCCCACTAATAATTGGTGCGCCTGATATGGCATTCCCACGAATAAACAATATAAGCTTCTGACTTCTACCCCCATCGTTCCTACTACTACTAGCCTCTTCTGGTGTTGAAGCTGGCGCTGGAACAGGATGAACAGTATACCCACCACTTGCAGGCAATCTCGCCCACGCAGGAGCATCAGTAGATTTAACAATCTTCTCCCT…
>Abramis brama | IFCZE218-10 | COI-5P | HQ960628
CCTTTATCTTGTATTTGGTGCCTGAGCTGGAATAGTGGGGACTGCCCTAAGCCTCCTTATTCGGGCCGAACTAAGCCAACCCGGGTCACTTTTAGGCGATGACCAAATTTATAACGTCATCGTTACTGCCCACGCCTTCGTAATAATTTTCTTTATAGTAATGCCAATTCTTATTGGAGGGTTTGGAAACTGACTCGTCCCACTAATAATTGGTGCGCCTGATATGGCATTCCCACGAATAAACAATATAAGCTTCTGACTTCTACCCCCATCGTTCCTACTACTACTAGCCTCTTCTGGTGTTGAAGCTGGCGCTGGAACAGGATGAACAGTATACCCACCACTTGCAGGCAATCTCGCCCACGCAGGAGCATCAGTAGATTTAACAATCTTCTCCCT…
>Abramis brama | IFCZE228-10 | COI-5P | HQ960634
CCTTTATCTTGTATTTGGTGCCTGAGCTGGAATAGTGGGGACTGCCCTAAGCCTCCTTATTCGGGCCGAACTAAGCCAACCCGGGTCACTTTTAGGCGATGACCAAATTTATAACGTCATCGTTACTGCCCACGCCTTCGTAATAATTTTCTTTATAGTAATGCCAATTCTTATTGGAGGGTTTGGAAACTGACTCGTCCCACTAATAATTGGTGCGCCTGATATGGCATTCCCACGAATAAACAATATAAGCTTCTGACTTCTACCCCCATCGTTCCTACTACTACTAGCCTCTTCTGGTGTTGAAGCTGGCGCTGGAACAGGATGAACAGTATACCCACCACTTGCAGGCAATCTCGCCCACGCAGGAGCATCAGTAGATTTAACAATCTTCTCCCT…
>Abramis brama | IFCZE229-10 | COI-5P | HQ960635
CCTTTATCGGGTATTTGGTGCCTGAGCTGGAATAGTGGGGACTGCCCTAAGCCTCCTTATTCGGGCCGAACTAAGCCAACCCGGGTCACTTTTAGGCGATGACCAAATTTATAACGTCATCGTTACTGCCCACGCCTTCGTAATAATTTTCTTTATAGTAATGCCAATTCTTATTGGAGGGTTTGGAAACTGACTCGTCCCACTAATAATTGGTGCGCCTGATATGGCATTCCCACGAATAAACAATATAAGCTTCTGACTTCTACCCCCATCGTTCCTACTACTACTAGCCTCTTCTGGTGTTGAAGCTGGCGCTGGAACAGGATGAACAGTATACCCACCACTTGCAGGCAATCTCGCCCACGCAGGAGCATCAGTAGATTTAACAATCTTCTCCCT…
>Abramis brama | IFCZE230-10 | COI-5P | HQ960636
CCTTTATCTTGTATTTGGTGCCTGAGCTGGAATAGTGGGGACTGCCCTAAGCCTCCTTATTCGGGCCGAACTAAGCCAACCCGGGTCACTTTTAGGCGATGACCAAATTTATAACGTCATCGTTACTGCCCACGCCTTCGTAATAATTTTCTTTATAGTAATGCCAATTCTTATTGGAGGGTTTGGAAACTGACTCGTCCCACTAATAATTGGTGCGCCTGATATGGCATTCCCACGAATAAACAATATAAGCTTCTGACTTCTACCCCCATCGTTCCTACTACTACTAGCCTCTTCTGGTGTTGAAGCTGGCGCTGGAACAGGATGAACAGTATACCCACCACTTGCAGGCAATCTCGCCCACGCAGGAGCATCAGTAGATTTAACAATCTTCTCCCT…
>Abramis brama | IFCZE276-10 | COI-5P | HQ960677
CCTTTATCTTGTATTTGGTGCCTGAGCTGGAATAGTGGGGACTGCCCTAAGCCTCCTTATTCGGGCCGAACTAAGCCAACCCGGGTCACTTTTAGGCGATGACCAAATTTATAACGTCATCGTTACTGCCCACGCCTTCGTAATAATTTTCTTTATAGTAATGCCAATTCTTATTGGAGGGTTTGGAAACTGACTCGTCCCGCTAATAATTGGTGCGCCTGATATGGCATTCCCACGAATAAACAATATAAGCTTCTGACTTCTACCCCCATCGTTCCTACTACTACTAGCCTCTTCTGGTGTTGAAGCTGGCGCTGGAACAGGATGAACAGTATACCCACCACTTGCAGGCAATCTCGCCCACGCAGGAGCATCAGTAGATTTAACAATCTTCTCCCT…
>Abramis brama | IFCZE338-10 | COI-5P | HQ960738
CCTTTATCTTGTATTTGGTGCCTGAGCTGGAATAGTGGGGACTGCCCTAAGCCTCCTTATTCGGGCCGAACTAAGCCAACCCGGGTCACTTTTAGGCGATGACCAAATTTATAACGTCATCGTTACTGCCCACGCCTTCGTAATAATTTTCTTTATAGTAATGCCAATTCTTATTGGAGGGTTTGGAAACTGACTCGTCCCGCTAATAATTGGTGCGCCTGATATGGCATTCCCACGAATAAACAATATAAGCTTCTGACTTCTACCCCCATCGTTCCTACTACTACTAGCCTCTTCTGGTGTTGAAGCTGGCGCTGGAACAGGATGAACAGTATACCCACCACTTGCAGGCAATCTCGCCCACGCAGGAGCATCAGTAGATTTAACAATCTTCTCCCT…
>Abramis brama | IFCZE339-10 | COI-5P | HQ960739
CCTTTATCTTGTATTTGGTGCCTGAGCTGGAATAGTGGGGACTGCCCTAAGCCTCCTTATTCGGGCCGAACTAAGCCAACCCGGGTCACTTTTAGGCGATGACCAAATTTATAACGTCATCGTTACTGCCCACGCCTTCGTAATAATTTTCTTTATAGTAATGCCAATTCTTATTGGAGGGTTTGGAAACTGACTCGTCCCGCTAATAATTGGTGCGCCTGATATGGCATTCCCACGAATAAACAATATAAGCTTCTGACTTCTACCCCCATCGTTCCTACTACTACTAGCCTCTTCTGGTGTTGAAGCTGGCGCTGGAACAGGATGAACAGTATACCCACCACTTGCAGGCAATCTCGCCCACGCAGGAGCATCAGTAGATTTAACAATCTTCTCCCT…
>Abramis brama | IFCZE340-10 | COI-5P | HQ960740
CCTTTATCTTGTATTTGGTGCCTGAGCTGGAATAGTGGGGACTGCCCTAAGCCTCCTTATTCGGGCCGAACTAAGCCAACCCGGGTCACTTTTAGGCGATGACCAAATTTATAACGTCATCGTTACTGCCCACGCCTTCGTAATAATTTTCTTTATAGTAATGCCAATTCTTATTGGAGGGTTTGGAAACTGACTCGTCCCGCTAATAATTGGTGCGCCTGATATGGCATTCCCACGAATAAACAATATAAGCTTCTGACTTCTACCCCCATCGTTCCTACTACTACTAGCCTCTTCTGGTGTTGAAGCTGGCGCTGGAACAGGATGAACAGTATACCCACCACTTGCAGGCAATCTCGCCCACGCAGGAGCATCAGTAGATTTAACAATCTTCTCCCT…
>Abramis brama | IFCZE341-10 | COI-5P | HQ960741
CCTTTATCTTGTATTTGGTGCCTGAGCTGGAATAGTGGGGACTGCCCTAAGCCTCCTTATTCGGGCCGAACTAAGCCAACCCGGGTCACTTTTAGGCGATGACCAAATTTATAACGTCATCGTTACTGCCCACGCCTTCGTAATAATTTTCTTTATAGTAATGCCAATTCTTATTGGAGGGTTTGGAAACTGACTCGTCCCACTAATAATTGGTGCGCCTGATATGGCATTCCCACGAATAAACAATATAAGCTTCTGACTTCTACCCCCATCGTTCCTACTACTACTAGCCTCTTCTGGTGTTGAAGCTGGCGCTGGAACAGGATGAACAGTATACCCACCACTTGCAGGCAATCTCGCCCACGCAGGAGCATCAGTAGATTTAACAATCTTCTCCCT…
>Abramis brama | IFCZE342-10 | COI-5P | HQ960742
CCTTTATCTTGTATTTGGTGCCTGAGCTGGAATAGTGGGGACTGCCCTAAGCCTCCTTATTCGGGCCGAACTAAGCCAACCCGGGTCACTTTTAGGCGATGACCAAATTTATAACGTCATCGTTACTGCCCACGCCTTCGTAATAATTTTCTTTATAGTAATGCCAATTCTTATTGGAGGGTTTGGAAACTGACTCGTCCCGCTAATAATTGGTGCGCCTGATATGGCATTCCCACGAATAAACAATATAAGCTTCTGACTTCTACCCCCATCGTTCCTACTACTACTAGCCTCTTCTGGTGTTGAAGCTGGCGCTGGAACAGGATGAACAGTATACCCACCACTTGCAGGCAATCTCGCCCACGCAGGAGCATCAGTAGATTTAACAATCTTCTCCCT…
>Abramis brama | IFCZE486-10 | COI-5P | HQ960882
CCTTTATCTTGTATTTGGTGCCTGAGCTGGAATAGTGGGGACTGCCCTAAGCCTCCTTATTCGGGCCGAACTAAGCCAACCCGGGTCACTTTTAGGCGATGACCAAATTTATAACGTCATCGTTACTGCCCACGCCTTCGTAATAATTTTCTTTATAGTAATGCCAATTCTTATTGGAGGGTTTGGAAACTGACTCGTCCCGCTAATAATTGGTGCGCCTGATATGGCATTCCCACGAATAAACAATATAAGCTTCTGACTTCTACCCCCATCGTTCCTACTACTACTAGCCTCTTCTGGTGTTGAAGCTGGCGCTGGAACAGGATGAACAGTATACCCACCACTTGCAGGCAATCTCGCCCACGCAGGAGCATCAGTAGATTTAACAATCTTCTCCCT…
>Abramis brama | IFCZE527-10 | COI-5P | HQ960921
CCTGAGCTGGAATAGTGGGGACTGCCCTAAGCCTCCTTATTCGGGCCGAACTAAGCCAACCCGGGTCACTTTTAGGCGATGACCAAATTTATAACGTCATCGTTACTGCCCACGCCTTCGTAATAATTTTCTTTATAGTAATGCCAATTCTTATTGGAGGGTTTGGAAACTGACTCGTCCCACTAATAATTGGTGCGCCTGATATGGCATTCCCACGAATAAACAATATAAGCTTCTGACTTCTACCCCCATCGTTCCTACTACTACTAGCCTCTTCTGGTGTTGAAGCTGGCGCTGGAACAGGATGAACAGTATACCCACCACTTGCAGGCAATCTCGCCCACGCAGGAGCATCAGTAGATTTAACAATCTTCTCCCTCCACCTAGCAGGTGTGTCAT…
>Abramis brama | IFCZE539-10 | COI-5P | HQ960933
CCTTTATCTTGTATTTGGTGCCTGAGCTGGAATAGTGGGGACTGCCCTAAGCCTCCTTATTCGGGCCGAACTAAGCCAACCCGGGTCACTTTTAGGCGATGACCAAATTTATAACGTCATCGTTACTGCCCACGCCTTCGTAATAATTTTCTTTATAGTAATGCCAATTCTTATTGGAGGGTTTGGAAACTGACTCGTCCCACTAATAATTGGTGCGCCTGATATGGCATTCCCACGAATAAACAATATAAGCTTCTGACTTCTACCCCCATCGTTCCTACTACTACTAGCCTCTTCTGGTGTTGAAGCTGGCGCTGGAACAGGATGAACAGTATACCCACCACTTGCAGGCAATCTCGCCCACGCAGGAGCATCAGTAGATTTAACAATCTTCTCCCT…
>Abramis brama | IFCZE593-10 | COI-5P | HQ960986
CCTTTATCTTGTATTTGGTGCCTGAGCTGGAATAGTGGGGACTGCCCTAAGCCTCCTTATTCGGGCCGAACTAAGCCAACCCGGGTCACTTTTAGGCGATGACCAAATTTATAACGTCATCGTTACTGCCCACGCCTTCGTAATAATTTTCTTTATAGTAATGCCAATTCTTATTGGAGGGTTTGGAAACTGACTCGTCCCACTAATAATTGGTGCGCCTGATATGGCATTCCCACGAATAAACAATATAAGCTTCTGACTTCTACCCCCATCGTTCCTACTACTACTAGCCTCTTCTGGTGTTGAAGCTGGCGCTGGAACAGGATGAACAGTATACCCACCACTTGCAGGCAATCTCGCCCACGCAGGAGCATCAGTAGATTTAACAATCTTCTCCCT…
>Abramis brama | IFCZE595-10 | COI-5P | HQ960988
CCTTTATCTTGTATTTGGTGCCTGAGCTGGAATAGTGGGGACTGCCCTAAGCCTCCTTATTCGGGCCGAACTAAGCCAACCCGGGTCACTTTTAGGCGATGACCAAATTTATAACGTCATCGTTACTGCCCACGCCTTCGTAATAATTTTCTTTATAGTAATGCCAATTCTTATTGGAGGGTTTGGAAACTGACTCGTCCCACTAATAATTGGTGCGCCTGATATGGCATTCCCACGAATAAACAATATAAGCTTCTGACTTCTACCCCCATCGTTCCTACTACTACTAGCCTCTTCTGGTGTTGAAGCTGGCGCTGGAACAGGATGAACAGTATACCCACCACTTGCAGGCAATCTCGCCCACGCAGGAGCATCAGTAGATTTAACAATCTTCTCCCT…
>Abramis brama | IFCZE607-10 | COI-5P | HQ961000
CCTTTATCTTGTATTTGGTGCCTGAGCTGGAATAGTGGGGACTGCCCTAAGCCTCCTTATTCGGGCCGAACTAAGCCAACCCGGGTCACTTTTAGGCGATGACCAAATTTATAACGTCATCGTTACTGCCCACGCCTTCGTAATAATTTTCTTTATAGTAATGCCAATTCTTATTGGAGGGTTTGGAAACTGACTCGTCCCGCTAATAATTGGTGCGCCTGATATGGCATTCCCACGAATAAACAATATAAGCTTCTGACTTCTACCCCCATCGTTCCTACTACTACTAGCCTCTTCTGGTGTTGAAGCTGGCGCTGGAACAGGATGAACAGTATACCCACCACTTGCAGGCAATCTCGCCCACGCAGGAGCATCAGTAGATTTAACAATCTTCTCCCT…
>Abramis brama | IFCZE683-10 | COI-5P | HQ961075
CCTTTATCTTGTATTTGGTGCCTGAGCTGGAATAGTGGGGACTGCCCTAAGCCTCCTTATTCGGGCCGAACTAAGCCAACCCGGGTCACTTTTAGGCGATGACCAAATTTATAACGTCATCGTTACTGCCCACGCCTTCGTAATAATTTTCTTTATAGTAATGCCAATTCTTATTGGAGGGTTTGGAAACTGACTCGTCCCACTAATAATTGGTGCGCCTGATATGGCATTCCCACGAATAAACAATATAAGCTTCTGACTTCTACCCCCATCGTTCCTACTACTACTAGCCTCTTCTGGTGTTGAAGCTGGCGCTGGAACAGGATGAACAGTATACCCACCACTTGCAGGCAATCTCGCCCACGCAGGAGCATCAGTAGATTTAACAATCTTCTCCCT…
>Abramis brama | IFCZE684-10 | COI-5P | HQ961076
CCTTTATCTTGTATTTGGTGCCTGAGCTGGAATAGTGGGGACTGCCCTAAGCCTCCTTATTCGGGCCGAACTAAGCCAACCCGGGTCACTTTTAGGCGATGACCAAATTTATAACGTCATCGTTACTGCCCACGCCTTCGTAATAATTTTCTTTATAGTAATGCCAATTCTTATTGGAGGGTTTGGAAACTGACTCGTCCCGCTAATAATTGGTGCGCCTGATATGGCATTCCCACGAATAAACAATATAAGCTTCTGACTTCTACCCCCATCGTTCCTACTACTACTAGCCTCTTCTGGTGTTGAAGCTGGCGCTGGAACAGGATGAACAGTATACCCACCACTTGCAGGCAATCTCGCCCACGCAGGAGCATCAGTAGATTTAACAATCTTCTCCCT…
>Abramis brama | IFCZE685-10 | COI-5P | HQ961077
CCTGAGCTGGAATAGTGGGGACTGCCCTAAGCCTCCTTATTCGGGCCGAACTAAGCCAACCCGGGTCACTTTTAGGCGATGACCAAATTTATAACGTCATCGTTACTGCCCACGCCTTCGTAATAATTTTCTTTATAGTAATGCCAATTCTTATTGGAGGGTTTGGAAACTGACTCGTCCCACTAATAATTGGTGCGCCTGATATGGCATTCCCACGAATAAACAATATAAGCTTCTGACTTCTACCCCCATCGTTCCTACTACTACTAGCCTCTTCTGGTGTTGAAGCTGGCGCTGGAACAGGATGAACAGTATACCCACCACTTGCAGGCAATCTCGCCCACGCAGGAGCATCAGTAGATTTAACAATCTTCTCCCTCCACCTAGCAGGTGTGTCAT…
>Abramis brama | NOFIS023-10 | COI-5P |
CCTTTNTCTNGTATTTGGTGCCTGAGCTGGAATAGTGGGGACTGCCCTAAGCCTCCTTATTCGGGCCGAACTAAGNCAACCCGGGTCACTTTTAGGCGATGACCAAATTTATAACGTCATCGTTACTGCCCACGCCTTCGTAATAATTTTCTTTATAGTAATGCCAATTCTTATTGGAGGGTTTGGAAACTGACTCGTCCCACTAATAATTGGTGCGCCTGATATGGCATTCCCACGAATAAACAATATAAGCTTCTGACTTCTACCCCCATCGTTCCTACTACTACTAGCCTCTTCTGGTGTTGAAGCTGGCGCTGGAACAGGATGAACAGTATACCCACCACTTGCAGGCAATCTCGCCCACGCAGGAGCATCAGTAGATTTAACAATCTTCTCCCT…
>Abramis brama | NOFIS024-10 | COI-5P |
CCTTTNTCTNGTATTTGGTGCCTGAGCTGGAATAGTGGGGACTGCCCTAAGCCTCCTTATTCGGGCCGAACTAAGCCAACCCGGGTCACTTTTAGGCGATGACCAAATTTATAACGTCATCGTTACTGCCCACGCCTTCGTAATAATTTTCTTTATAGTAATGCCAATTCTTATTGGAGGGTTTGGAAACTGACTCGTCCCACTAATAATTGGTGCGCCTGATATGGCATTCCCACGAATAAACAATATAAGCTTCTGACTTCTACCCCCATCGTTCCTACTACTACTAGCCTCTTCTGGTGTTGAAGCTGGCGCTGGAACAGGATGAACAGTATACCCACCACTTGCAGGCAATCTCGCCCACGCAGGAGCATCAGTAGATTTAACAATCTTCTCCCT…
>Abramites hypselonotus | GBMIN119831-17 | COI-5P | KU134848
GGAATAGTTGGCACAGCCCTTAGCCTCCTAATTCGAGCAGAACTTAGTCAACCTGGGTCCCTTCTAGGCGATGACCAAATTTATAATGTTATTGTAACCGCACATGCCTTTGTTATAATCTTTTTTATGGTAATACCAATTATAATCGGAGGCTTCGGAAACTGGTTAGTACCCCTAATGATTGGTGCACCAGACATAGCATTCCCACGAATAAATAACATAAGTTTTTGACTTTTACCCCCATCTTTCCTGCTTCTTCTAGCCTCCTCCGGGGTAGAAGCTGGAGCCGGAACTGGTTGAACTGTTTATCCGCCACTTGCTGGAAACCTCGCACACGCAGGTGCCTCCGTTGACCTAACTATTTTTTCCCTTCACCTCGCCGGTGTTTCATCAATTCTT…
>Abudefduf abdominalis | KANB005-17 | COI-5P | MG816634
CACCCTCTATCTAGTATTTGGTGCTTGAGCTGGAATAGTAGGAACAGCCCTGAGCCTCCTTATTCGAGCAGAACTAAGCCAACCAGGCGCTCTCCTCGGAGACGACCAAATTTACAACGTAATTGTTACGGCACACGCCTTTGTAATAATTTTCTTTATAGTAATACCAATTATGATCGGAGGGTTTGGAAACTGACTAATCCCACTAATGATCGGTGCCCCCGATATGGCATTCCCCCGAATGAACAATATGAGCTTCTGACTTCTTCCTCCATCATTCTTACTTCTTCTTGCCTCCTCCGGAGTTGAAGCAGGTGCAGGAACAGGCTGAACTGTCTACCCACCACTATCAGGCAACCTAGCTCACGCAGGAGCTTCTGTTGACTTAACTATTTTCTC…
>Abudefduf abdominalis | KANB113-17 | COI-5P | MG816633
CACCCTCTATCTAGTATTTGGTGCTTGAGCTGGAATAGTAGGAACAGCCCTGAGCCTCCTTATTCGAGCAGAACTAAGCCAACCAGGCGCTCTCCTCGGAGACGACCAAATTTACAACGTAATTGTTACGGCACATGCCTTTGTAATAATTTTCTTTATAGTAATACCAATTATGATCGGAGGGTTTGGAAACTGACTAATCCCACTAATGATCGGTGCCCCCGATATGGCATTCCCCCGAATGAACAATATGAGCTTCTGACTTCTTCCTCCATCATTCTTACTTCTTCTTGCCTCCTCCGGAGTTGAAGCAGGTGCAGGAACAGGCTGAACTGTCTACCCACCACTATCAGGCAACCTAGCTCACGCAGGAGCTTCTGTTGACTTAACTATTTTCTC…
>Abudefduf bengalensis | ANGEN221-15 | COI-5P |
ATAGTAGGCACAGCCCTAAGCCTTCTTATTCGAGCAGAACTTAGCCAACCAGGCGCTCTCCTCGGAGACGACCAAATCTACAACGTAATTGTTACGGCGCATGCCTTTGTAATAATTTTCTTTATAGTAATACCAATTATAATCGGAGGGTTTGGAAACTGACTAATCCCCCTAATGATCGGTGCCCCCGATATGGCATTCCCCCGAATGAATAATATGAGCTTCTGACTTCTCCCTCCATCATTTTTACTTCTTCTTGCCTCCTCAGGAGTTGAAGCAGGTGCAGGGACAGGCTGAACTGTTTATCCACCACTGTCAGGCAACTTAGCTCACGCAGGAGCTTCTGTTGACTTAACTATTTTCTCCCTCCACCTGGCAGGTGTATCCTCAATTTTAGGA…
>Abudefduf declivifrons | LIDM085-06 | COI-5P |
CCTTTATCTAGTATTTGGTGCCTGAGCTGGAATAGTAGGCACAGCTCTGAGCCTGCTTATTCGAGCAGAACTAAGTCAACCAGGCGCTCTTCTCGGAGACGACCAAATTTATAATGTAATTGTTACGGCGCACGCCTTTGTAATAATTTTCTTTATAGTAATGCCAATTATGATTGGAGGGTTTGGAAATTGATTAATCCCCCTTATGATCGGCGCCCCTGACATGGCATTTCCCCGAATAAACAATATGAGCTTCTGACTTCTCCCTCCCTCATTCCTCCTCCTACTTGCCTCTTCTGGCGTTGAAGCCGGTGCTGGAACAGGTTGAACCGTCTACCCCCCACTGTCTGGAAACCTAGCCCACGCAGGAGCCTCTGTAGATTTGACCATTTTTTCCCT…
>Abudefduf hoefleri | GBMIN124370-17 | COI-5P | KT374287
TTATTCGAGCAGAACTTAGCCAACCAGGCGCTCTCCTCGGAGACGACCAGATTTACAACGTAATTGTTACGGCACATGCCTTTGTAATAATTTTCTTTATAGTAATACCAATTATGATCGGAGGGTTTGGAAACTGACTTATCCCACTAATGATCGGCGCCCCCGACATGGCATTCCCCCGAATGAACAATATGAGCTTCTGACTTCTTCCTCCGTCATTCTTACTTCTTCTTGCCTCCTCTGGAGTTGAAGCAGGTGCAGGAACAGGCTGAACTGTCTACCCACCGCTATCAGGCAACCTAGCTCACGCAGGAGCTTCTGTTGACTTAACTATTTTCTCCCTCCACTTAGCAGGTGTATCCTCAATTTTAGGAGCCATTAATTTTATCACTACTATTA…
>Abudefduf margariteus | COLOR510-15 | COI-5P | MF409571
AAAGACATTGGCACCCTCTATCTGGTATTTGGTGCTTGAGCTGGAATAGTAGGCACAGCCCTAAGCCTTCTTATTCGAGCAGAACTTAGCCAACCAGGCGCTCTCCTCGGAGACGACCAAATTTACAACGTAATTGTTACGGCACATGCCTTTGTAATAATTTTCTTTATAGTAATACCAATCATGATCGGAGGGTTTGGAAACTGATTAATCCCCCTTATGATCGGCGCCCCCGACATGGCATTCCCCCGAATAAATAACATGAGCTTCTGACTTCTTCCTCCATCATTCTTACTTCTTCTTGCCTCTTCCGGAGTTGAAGCAGGTGCAGGAACAGGCTGAACTGTCTACCCACCACTATCGGGCAACTTAGCTCACGCAGGAGCCTCTGTTGACTTA…
>Abudefduf margariteus | IPCOM423-10 | COI-5P | JF434705
CACCCTCTATCTGGTATTTGGTGCTTGAGCTGGAATAGTAGGCACAGCCCTAAGCCTTCTTATTCGAGCAGAACTTAGCCAACCAGGCGCTCTCCTCGGAGACGACCAAATTTACAACGTAATTGTTACGGCACATGCCTTTGTAATAATTTTCTTTATAGTAATNCCAATTATGATCGGAGGGTTTGGAAACTGATTAATCCCCCTCATGATCGGGGCCCCCGACATGGCATTCCCCCGAATAAATAACATGAGCTTCTGACTTCTTCCTCCATCATTCTTACTTCTTCTTGCCTCTTCCGGAGTTGAAGCAGGTGCAGGAACAGGCTGAACTGTCTACCCACCACTATCGGGCAACTTAGCTCACGCAGGAGCCTCTGTTGACTTAACTATTTTTTC…
>Abudefduf margariteus | IPCOM437-10 | COI-5P | JF434704
CACCCTCTATCTGGTATTTGGTGCTTGAGCTGGAATAGTAGGCACAGCCCTAAGCCTTCTTATTCGAGCAGAACTTAGCCAACCAGGCGCTCTCCTCGGAGACGACCAAATTTACAACGTAATTGTTACGGCACATGCCTTTGTAATAATTTTCTTTATAGTAATNCCAATTATGATCGGAGGGTTTGGAAACTGATTAATCCCCCTCATGATCGGGGCCCCCGACATGGCATTCCCCCGAATAAATAACATGAGCTTCTGACTTCTTCCTCCATCATTCTTACTTCTTCTTGCCTCTTCCGGAGTTGAAGCAGGTGCAGGAACAGGCTGAACTGTCTACCCACCACTATCGGGCAACTTAGCTCACGCAGGAGCCTCTGTTGACTTAACTATTTTTTC…
>Abudefduf natalensis | DSLAG1119-11 | COI-5P |
CCTCTATCTGGTATTTGGTGCTTGAGCTGGAATAGTAGGCACAGCCCTAAGCCTTCTTATTCGAGCAGAACTAAGCCAACCAGGCGCTCTCCTCGGAGACGACCAAATTTACAACGTAATTGTTACGGCACATGCTTTTGTAATAATTTTCTTTATAGTAATACCAATTATGATCGGAGGGTTTGGAAACTGACTTATTCCACTGATGATCGGCGCCCCCGATATGGCTTTCCCCCGAATAAATAACATGAGCTTCTGACTTCTTCCCCCGTCATTCTTGCTTCTTCTTGCCTCTTCCGGAGTTGAAGCAGGTGCAGGAACAGGCTGAACTGTCTATCCGCCACTATCAGGCAACCTGGCTCACGCAGGAGCTTCTGTTGACTTAACTATTTTCTCCCT…
>Abudefduf notatus | DSFSG177-10 | COI-5P | HQ561510
CCTTTATCTGGTATTTGGTGCTTGAGCTGGAATAGTAGGCACAGCTTTAAGCCTCCTTATTCGAGCAGAACTTAGCCAACCAGGCGCTCTCCTCGGAGACGACCAAATTTATAACGTAATTGTTACGGCGCACGCCTTTGTAATAATTTTCTTTATAGTAATACCAATTATGATCGGAGGATTTGGGAACTGACTAATCCCCCTTATGATTGGTGCCCCCGATATGGCTTTCCCCCGAATAAACAACATGAGCTTCTGGCTCCTCCCACCCTCATTCCTACTTTTACTTGCCTCTTCCGGAGTTGAAGCAGGTGCAGGAACAGGTTGAACTGTCTACCCTCCCCTGTCTGGCAACTTAGCCCATGCAGGAGCCTCTGTCGACCTGACTATCTTTTCCCT…
>Abudefduf notatus | GBMIN124913-17 | COI-5P | KU366482
GCTTTAAGCCTCCTTATTCGAGCAGAACTTAGCCAACCAGGCGCTCTCCTCGGAGACGACCAAATTTATAACGTAATTGTTACGGCGCACGCCTTTGTAATAATTTTCTTTATAGTAATACCAATTATGATCGGAGGATTTGGGAACTGACTAATCCCCCTTATGATTGGTGCCCCCGACATGGCTTTCCCCCGAATAAACAACATGAGCTTCTGGCTCCTCCCACCCTCATTCCTACTTTTACTTGCCTCTTCCGGAGTTGAAGCAGGTGCAGGAACAGGTTGAACTGTCTACCCTCCCCTGTCTGGCAACTTAGCCCATGCAGGAGCCTCTGTCGACCTGACTATCTTTTCCCTTCACCTAGCAGGTGTCTCCTCAATTCTAGGCGCCATCAACTTT…
>Abudefduf saxatilis | BAHA192-08 | COI-5P | JQ839692
CCTCTATCTAGTATTTGGTGCTTGAGCTGGAATAGTAGGAACAGCCCTGAGCCTCCTTATTCGAGCAGAACTAAGCCAACCAGGCGCTCTCCTCGGAGACGACCAGATTTACAACGTAATTGTTACGGCACATGCCTTTGTAATAATTTTCTTTATAGTAATACCAATTATAATTGGAGGGTTTGGAAACTGACTTATCCCACTAATGATCGGTGCCCCTGATATGGCATTCCCCCGAATGAACAATATGAGCTTCTGACTTCTTCCCCCATCGTTCCTACTTCTTCTTGCCTCCTCCGGAGTTGAAGCAGGTGCAGGAACAGGCTGGACTGTCTACCCACCACTATCAGGCAACCTAGCTCACGCAGGAGCTTCTGTTGACTTAACTATTTTCTCCCT…
>Abudefduf saxatilis | BAHA193-08 | COI-5P | JQ839693
CCTCTATCTAGTATTTGGTGCTTGAGCTGGAATAGTAGGAACAGCCCTGAGCCTCCTTATTCGAGCAGAACTAAGCCAACCAGGCGCTCTCCTCGGAGACGACCAGATTTACAACGTAATTGTTACGGCACATGCCTTTGTAATAATTTTCTTTATAGTAATACCAATTATAATTGGAGGGTTTGGAAACTGACTTATCCCACTAATGATCGGTGCCCCTGATATGGCATTCCCCCGAATGAACAATATGAGCTTCTGACTTCTTCCCCCATCGTTCCTACTTCTTCTTGCCTCCTCCGGAGTTGAAGCAGGTGCAGGAACAGGCTGAACTGTCTACCCACCACTATCAGGCAACCTAGCTCACGCAGGAGCTTCTGTTGACTTAACTATTTTCTCCCT…
>Abudefduf saxatilis | BAHA194-08 | COI-5P | JQ839691
CCTCTATCTAGTATTTGGTGCTTGAGCTGGAATAGTAGGAACAGCCCTGAGCCTCCTTATTCGAGCAGAACTAAGCCAACCAGGCGCTCTCCTCGGAGACGACCAGATTTACAACGTAATTGTTACGGCACATGCCTTTGTAATAATTTTCTTTATAGTAATACCAATTATAATTGGAGGGTTTGGAAACTGACTTATCCCACTAATGATCGGTGCCCCTGATATGGCATTCCCCCGAATGAACAATATGAGCTTCTGACTTCTTCCCCCATCGTTCCTACTTCTTCTTGCCTCCTCCGGAGTTGAAGCAGGTGCAGGAACAGGCTGAACTGTCTACCCACCACTATCAGGCAACCTAGCTCACGCAGGAGCTTCTGTTGACTTAACTATTTTCTCCCT…
>Abudefduf saxatilis | BAHIA353-14 | COI-5P |
CCTCTATCTAGTATTTGGTGCTTGAGCTGGAATAGTAGGAACAGCCCTGAGCCTCCTTATTCGAGCAGAACTAAGCCAACCAGGCGCTCTCCTCGGAGACGACCAGATTTACAACGTAATTGTTACGGCACATGCCTTTGTAATAATTTTCTTTATAGTAATACCAATTATAATTGGAGGGTTTGGAAACTGACTTATCCCACTAATGATCGGTGCCCCTGATATGGCATTCCCCCGAATGAACAATATGAGCTTCTGACTTCTTCCCCCATCGTTCCTACTTCTTCTTGCCTCCTCCGGAGTTGAAGCAGGTGCAGGAACAGGCTGAACTGTCTACCCACCACTATCAGGCAACCTAGCTCACGCAGGAGCTTCTGTTGACTTAACTATTTTCTCCCT…
>Abudefduf saxatilis | BAHIA385-14 | COI-5P |
CCTCTATCTAGTATTTGGTGCTTGAGCTGGAATAGTAGGAACAGCCCTGAGCCTCCTTATTCGAGCAGAACTAAGCCAACCAGGCGCTCTCCTCGGAGACGACCAGATTTACAACGTAATTGTTACGGCACATGCCTTTGTAATAATTTTCTTTATAGTAATACCAATTATAATTGGAGGGTTCGGAAACTGACTTATCCCACTAATGATCGGTGCCCCTGATATGGCATTCCCCCGAATGAACAATATGAGCTTCTGACTTCTTCCCCCATCGTTCCTACTTCTTCTTGCCTCCTCCGGAGTTGAAGCAGGTGCAGGAACAGGCTGAACTGTCTACCCACCACTATCAGGCAACCTAGCTCACGCAGGAGCTTCTGTTGACTTAACTATTTTCTCCCT…
>Abudefduf saxatilis | BAHIA386-14 | COI-5P |
CCTCTATCTAGTATTTGGTGCTTGAGCTGGAATAGTAGGAACAGCCCTGAGCCTCCTTATTCGAGCAGAACTAAGCCAACCAGGCGCTCTCCTCGGAGACGACCAGATTTACAACGTAATTGTTACGGCACATGCCTTTGTAATAATTTTCTTTATAGTAATACCAATTATAATTGGAGGGTTTGGAAACTGACTTATCCCACTAATGATCGGTGCCCCTGATATGGCATTCCCCCGAATGAACAATATGAGCTTCTGACTTCTTCCCCCATCGTTCCTACTTCTTCTTGCCTCCTCCGGAGTTGAAGCAGGTGCAGGAACAGGCTGAACTGTCTACCCACCACTATCAGGCAACCTAGCTCACGCAGGAGCTTCTGTTGACTTAACTATTTTCTCCCT…
>Abudefduf saxatilis | BAHIA387-14 | COI-5P |
CCTCTATCTAGTATTTGGTGCTTGAGCTGGAATAGTAGGAACAGCCCTGAGCCTCCTTATTCGAGCAGAACTAAGCCAACCAGGCGCTCTCCTCGGAGACGACCAGATTTACAACGTAATTGTTACGGCACATGCCTTTGTAATAATTTTCTTTATAGTAATACCAATTATAATTGGAGGGTTTGGAAACTGACTTATCCCACTAATGATCGGTGCCCCTGATATGGCATTCCCCCGAATGAACAATATGAGCTTCTGACTTCTTCCCCCATCGTTCCTACTTCTTCTTGCCTCCTCCGGAGTTGAAGCAGGTGCAGGAACAGGCTGAACTGTCTACCCACCACTATCAGGCAACCTAGCTCACGCAGGAGCTTCTGTTGACTTAACTATTTTCTCCCT…
>Abudefduf saxatilis | BAHIA388-14 | COI-5P |
CCTCTATCTAGTATTTGGTGCTTGAGCTGGAATAGTAGGAACAGCCCTGAGCCTCCTTATTCGAGCAGAACTAAGCCAACCAGGCGCTCTCCTCGGAGACGACCAGATTTACAACGTAATTGTTACGGCACATGCCTTTGTAATAATTTTCTTTATAGTAATACCAATTATAATTGGAGGGTTTGGAAACTGACTTATCCCACTAATGATCGGTGCCCCTGATATGGCATTCCCCCGAATGAACAATATGAGCTTCTGACTTCTTCCCCCATCGTTCCTACTTCTTCTTGCCTCCTCCGGAGTTGAAGCAGGTGCAGGAACAGGCTGAACTGTCTACCCACCACTATCAGGCAACCTAGCTCACGCAGGAGCTTCTGTTGACTTAACTATTTTCTCCCT…
>Abudefduf saxatilis | BAHIA389-14 | COI-5P |
CCTCTATCTAGTATTTGGTGCTTGAGCTGGAATAGTAGGAACAGCCCTGAGCCTCCTTATTCGAGCAGAACTAAGCCAACCAGGCGCTCTCCTCGGAGACGACCAGATTTACAACGTAATTGTTACGGCACATGCCTTTGTAATAATTTTCTTTATAGTAATACCAATTATAATTGGAGGGTTTGGAAACTGACTTATCCCACTAATGATCGGTGCCCCTGATATGGCATTCCCCCGAATGAACAATATGAGCTTCTGACTTCTTCCCCCATCGTTCCTACTTCTTCTTGCCTCCTCCGGAGTTGAAGCAGGTGCAGGAACAGGCTGAACTGTCTACCCACCACTATCAGGCAACCTAGCTCACGCAGGAGCTTCTGTTGACTTAACTATTTTCTCCCT…
>Abudefduf saxatilis | BZLWA124-06 | COI-5P | JQ839922
CCTCTATCTAGTATTTGGTGCTTGAGCTGGAATAGTAGGAACAGCCCTGAGCCTCCTTATTCGAGCAGAACTAAGCCAACCAGGCGCTCTCCTCGGAGACGACCAGATTTACAACGTAATTGTTACGGCACATGCCTTTGTAATAATTTTCTTTATAGTAATACCAATTATAATTGGAGGGTTTGGAAACTGACTTATCCCACTAATGATCGGTGCCCCTGATATGGCATTCCCCCGAATGAACAATATGAGCTTCTGACTTCTTCCCCCATCGTTCCTACTTCTTCTTGCCTCCTCCGGAGTTGAAGCAGGTGCAGGAACAGGCTGAACTGTCTACCCACCACTATCAGGCAACCTAGCTCACGCAGGAGCTTCTGTTGACTTAACTATTTTCTCCCT…
>Abudefduf saxatilis | BZLWA141-06 | COI-5P | JQ839921
CCTCTATCTAGTATTTGGTGCTTGAGCTGGAATAGTAGGAACAGCCCTGAGCCTCCTTATTCGAGCAGAACTAAGCCAACCAGGCGCTCTCCTCGGAGACGACCAGATTTACAACGTAATTGTTACGGCACATGCCTTTGTAATAATTTTCTTTATAGTAATACCAATTATAATTGGAGGGTTTGGAAACTGACTTATCCCACTAATGATCGGTGMCCCTGATATGGCATTCCCCCGAATGAACAATATGAGCTTCTGACTTCTTCCCCCATCGTTCCTACTTCTTCTTGCCTCCTCCGGAGTTGAAGCAGGTGCAGGAACAGGCTGAACTGTCTACCCACCACTATCAGGCAACCTAGCTCACGCAGGAGCTTCTGTTGACTTAACTATTTTCTCCCT…
>Abudefduf saxatilis | BZLWA161-06 | COI-5P | JQ839920
CCTCTATCTAGTATTTGGTGCTTGAGCTGGAATAGTAGGAACAGCCCTGAGCCTCCTTATTCGAGCAGAACTAAGCCAACCAGGCGCTCTCCTCGGAGACGACCAGATTTACAACGTAATTGTTACGGCACATGCCTTTGTAATAATTTTCTTTATAGTAATACCAATTATAATTGGAGGGTTTGGAAACTGACTTATCCCACTAATGATCGGTGCCCCTGATATGGCATTCCCCCGAATGAACAATATGAGCTTCTGACTTCTTCCCCCATCGTTCCTACTTCTTCTTGCCTCCTCCGGAGTTGAAGCAGGTGCAGGAACAGGCTGAACTGTCTACCCACCACTATCAGGCAACCTAGCTCACGCAGGAGCTTCTGTTGACTTAACTATTTTCTCCCT…
>Abudefduf saxatilis | BZLWC420-06 | COI-5P | JQ840747
CTTTATCTAGTATTTGGTGCCTGGGCTGGAATAGTAGGCACAGCTCTGAGCCTGCTTATTCGAGCAGAACTCAGTCAACCAGGCGCTCTCCTCGGAGACGACCAAATTTATAATGTAATTGTTACGGCACACGCCTTTGTAATAATTTTCTTTATAGTAATGCCAATCATGATTGGAGGATTTGGAAATTGACTAATTCCCCTTATGATTGGTGCTCCTGACATGGCATTCCCCCGAATAAACAACATGAGCTTCTGACTTCTCCCTCCCTCATTCCTCCTTCTACTTGCCTCTTCTGGCGTTGAAGCCGGTGCTGGAACAGGTTGAACCGTTTACCCACCACTGTCTGGAAACCTAGCCCACGCAGGGGCTTCTGTAGACTTAACCATTTTTTCCCTT…
>Abudefduf saxatilis | CURA234-09 | COI-5P | JQ841980
CCTCTATCTAGTATTTGGTGCTTGAGCTGGAATAGTAGGAACAGCCCTGAGCCTCCTTATTCGAGCAGAACTAAGCCAACCAGGCGCTCTCCTCGGAGACGACCAGATTTACAACGTAATTGTTACGGCACATGCCTTTGTAATAATTTTCTTTATAGTAATACCAATTATAATTGGAGGGTTTGGAAACTGACTTATCCCACTAATGATCGGTGCCCCTGATATGGCATTCCCCCGAATGAACAATATGAGCTTCTGACTTCTTCCCCCATCGTTCCTACTTCTTCTTGCCTCCTCCGGAGTTGAAGCAGGTGCAGGAACAGGCTGAACTGTCTACCCACCACTATCAGGCAACCTAGCTCACGCAGGAGCTTCTGTTGACTTAACTATTTTCTCCCT…
>Abudefduf saxatilis | CURA444-09 | COI-5P | JQ841981
CCTCTATCTAGTATTTGGTGCTTGAGCTGGAATAGTAGGAACAGCCCTGAGCCTCCTTATTCGAGCAGAACTAAGCCAACCAGGCGCTCTCCTCGGAGACGACCAGATTTACAACGTAATTGTTACGGCACATGCCTTTGTAATAATTTTCTTTATAGTAATACCAATTATAATTGGAGGGTTTGGAAACTGACTTATCCCACTAATGATCGGTGCCCCTGATATGGCATTCCCCCGAATGAACAATATGAGCTTCTGACTTCTTCCCCCATCGTTCCTACTTCTTCTTGCCTCCTCCGGAGTTGAAGCAGGTGCAGGAACAGGCTGAACTGTCTACCCACCACTATCAGGCAACCTAGCTCACGCAGGAGCTTCTGTTGACTTAACTATTTTCTCCCT…
>Abudefduf saxatilis | FCCA009-09 | COI-5P | JQ841842
CCTCTATCTAGTATTTGGTGCTTGAGCTGGAATAGTAGGAACAGCCCTGAGCCTCCTTATTCGAGCAGAACTAAGCCAACCAGGCGCTCTCCTCGGAGACGACCAGATTTACAACGTAATTGTTACGGCACATGCCTTTGTAATAATTTTCTTTATAGTAATACCAATTATAATTGGAGGGTTTGGAAACTGACTTATCCCACTAATGATCGGTGCCCCTGATATGGCATTCCCCCGAATGAACAATATGAGCTTCTGACTTCTTCCCCCATCGTTCCTACTTCTTCTTGCCTCCTCCGGAGTTGAAGCAGGTGCAGGAACAGGCTGAACTGTCTACCCACCACTATCAGGCAACCTAGCTCACGCAGGAGCTTCTGTTGACTTAACTATTTTCTCCCT…
>Abudefduf saxatilis | GBGCA7438-15 | COI-5P | KF186623
GGCACCCTCTATCTAGTATTTGGTGCTTGAGCTGGAATAGTAGGAACAGCCCTGAGCCTCCTTATTCGAGCAGAACTAAGCCAACCAGGCGCTCTCCTCGGAGACGACCAGATTTACAACGTAATTGTTACGGCACATGCCTTTGTAATAATTTTCTTTATAGTAATACCAATTATAATTGGAGGGTTTGGAAACTGACTTATCCCACTAATGATCGGTGCCCCTGATATGGCATTCCCCCGAATGAACAATATGAGCTTCTGACTTCTTCCCCCATCGTTCCTACTTCTTCTTGCCTCCTCCGGAGTTGAAGCAGGTGCAGGAACAGGCTGAACTGTCTACCCACCACTATCAGGCAACCTAGCTCACGCAGGAGCTTCTGTTGACTTAACTATTTTC…
>Abudefduf saxatilis | GBGCA7439-15 | COI-5P | KF186624
GGCACCCTCTATCTAGTATTTGGTGCTTGAGCTGGAATAGTAGGAACAGCCCTGAGCCTCCTTATTCGAGCAGAACTAAGCCAACCAGGCGCTCTCCTCGGAGACGACCAGATTTACAACGTAATTGTTACGGCACATGCCTTTGTAATAATTTTCTTTATAGTAATACCAATTATAATTGGAGGGTTTGGAAACTGACTTATCCCACTAATGATCGGTGCCCCTGATATGGCATTCCCCCGAATGAACAATATGAGCTTCTGACTTCTTCCCCCATCGTTCCTACTTCTTCTTGCCTCCTCCGGAGTTGAAGCAGGTGCAGGAACAGGCTGAACTGTCTACCCACCACTATCAGGCAACCTAGCTCACGCAGGAGCTTCTGTTGACTTAACTATTTTC…
>Abudefduf saxatilis | GBGCA7440-15 | COI-5P | KF186625
GGCACCCTCTATCTAGTATTTGGTGCTTGAGCTGGAATAGTAGGAACAGCCCTGAGCCTCCTTATTCGAGCAGAACTAAGCCAACCAGGCGCTCTCCTCGGAGACGACCAGATTTACAACGTAATTGTTACGGCACATGCCTTTGTAATAATTTTCTTTATAGTAATACCAATTATAATTGGAGGGTTTGGAAACTGACTTATCCCACTAATGATCGGTGCCCCTGATATGGCATTCCCCCGAATGAACAATATGAGCTTCTGACTTCTTCCCCCATCGTTCCTACTTCTTCTTGCCTCCTCCGGAGTTGAAGCAGGTGCAGGAACAGGCTGAACTGTCTACCCACCACTATCAGGCAACCTAGCTCACGCAGGAGCTTCTGTTGACTTAACTATTTTC…
>Abudefduf saxatilis | GBGCA7441-15 | COI-5P | KF186626
GGCACCCTCTATCTAGTATTTGGTGCTTGAGCTGGAATAGTAGGAACAGCCCTGAGCCTCCTTATTCGAGCAGAACTAAGCCAACCAGGCGCTCTCCTCGGAGACGACCAGATTTACAACGTAATTGTTACGGCACATGCCTTTGTAATAATTTTCTTTATAGTAATACCAATTATAATTGGAGGGTTTGGAAACTGACTTATCCCACTAATGATCGGTGCCCCTGATATGGCATTCCCCCGAATGAACAATATGAGCTTCTGACTTCTTCCCCCATCGTTCCTACTTCTTCTTGCCTCCTCCGGAGTTGAAGCAGGTGCAGGAACAGGCTGAACTGTCTACCCACCACTATCAGGCAACCTAGCTCACGCAGGAGCTTCTGTTGACTTAACTATTTTC…
>Abudefduf saxatilis | LIDM447-07 | COI-5P |
CCTCTATCTAGTATTTGGTGCTTGAGCTGGAATAGTAGGAACAGCCCTGAGCCTCCTTATTCGAGCAGAACTAAGCCAACCAGGCGCTCTCCTCGGAGACGACCAGATTTACAACGTAATTGTTACGGCACATGCCTTTGTAATAATTTTCTTTATAGTAATACCAATTATAATTGGAGGGTTTGGAAACTGACTTATCCCACTAATGATCGGTGCCCCTGATATGGCATTCCCCCGAATGAACAATATGAGCTTCTGACTTCTTCCCCCATCGTTCCTACTTCTTCTTGCCTCCTCCGGAGTTGAAGCAGGTGCAGGAACAGGCTGAACTGTCTACCCACCACTATCAGGCAACCTAGCTCACGCAGGAGCTTCTGTTGACTTAACTATTTTCTCCCT…
>Abudefduf saxatilis | LIDM448-07 | COI-5P |
CCTCTATCTAGTATTTGGTGCTTGAGCTGGAATAGTAGGAACAGCCCTGAGCCTCCTTATTCGAGCAGAACTAAGCCAACCAGGCGCTCTCCTCGGAGACGACCAGATTTACAACGTAATTGTTACGGCACATGCCTTTGTAATAATTTTCTTTATAGTAATACCAATTATAATTGGAGGGTTTGGAAACTGACTTATCCCACTAATGATCGGTGCCCCTGATATGGCATTCCCCCGAATGAACAATATGAGCTTCTGACTTCTTCCCCCATCGTTCCTACTTCTTCTTGCCTCCTCCGGAGTTGAAGCAGGTGCAGGAACAGGCTGAACTGTCTACCCACCACTATCAGGCAACCTAGCTCACGCAGGAGCTTCTGTTGACTTAACTATTTTCTCCCT…
>Abudefduf saxatilis | LIDM449-07 | COI-5P |
CCTCTATCTAGTATTTGGTGCTTGAGCTGGAATAGTAGGAACAGCCCTGAGCCTCCTTATTCGAGCAGAACTAAGCCAACCAGGCGCTCTCCTCGGAGACGACCAGATTTACAACGTAATTGTTACGGCACATGCCTTTGTAATAATTTTCTTTATAGTAATACCAATTATAATTGGAGGGTTTGGAAACTGACTTATCCCACTAATGATCGGTGCCCCTGATATGGCATTCCCCCGAATGAACAATATGAGCTTCTGACTTCTTCCCCCATCGTTCCTACTTCTTCTTGCCTCCTCCGGAGTTGAAGCAGGTGCAGGAACAGGCTGAACTGTCTACCCACCACTATCAGGCAACCTAGCTCACGCAGGAGCTTCTGTTGACTTAACTATTTTCTCCCT…
>Abudefduf saxatilis | LIDM450-07 | COI-5P |
CCTCTATCTAGTATTTGGTGCTTGAGCTGGAATAGTAGGAACAGCCCTGAGCCTCCTTATTCGAGCAGAACTAAGCCAACCAGGCGCTCTCCTCGGAGACGACCAGATTTACAACGTAATTGTTACGGCACATGCCTTTGTAATAATTTTCTTTATAGTAATACCAATTATAATTGGAGGGTTTGGAAACTGACTTATCCCACTAATGATCGGTGCCCCTGATATGGCATTCCCCCGAATGAACAATATGAGCTTCTGACTTCTTCCCCCATCGTTCCTACTTCTTCTTGCCTCCTCCGGAGTTGAAGCAGGTGCAGGAACAGGCTGAACTGTCTACCCACCACTATCAGGCAACCTAGCTCACGCAGGAGCTTCTGTTGACTTAACTATTTTCTCCCT…
>Abudefduf saxatilis | LIDM451-07 | COI-5P |
CCTCTATCTAGTATTTGGTGCTTGAGCTGGAATAGTAGGAACAGCCCTGAGCCTCCTTATTCGAGCAGAACTAAGCCAACCAGGCGCTCTCCTCGGAGACGACCAGATTTACAACGTAATTGTTACGGCACATGCCTTTGTAATAATTTTCTTTATAGTAATACCAATTATAATTGGAGGGTTTGGAAACTGACTTATCCCACTAATGATCGGTGCCCCTGATATGGCATTCCCCCGAATGAACAATATGAGCTTCTGACTTCTTCCCCCATCGTTCCTACTTCTTCTTGCCTCCTCCGGAGTTGAAGCAGGTGCAGGAACAGGCTGAACTGTCTACCCACCACTATCAGGCAACCTAGCTCACGCAGGAGCTTCTGTTGACTTAACTATTTTCTCCCT…
>Abudefduf saxatilis | LIDM452-07 | COI-5P |
CCTCTATCTAGTATTTGGTGCTTGAGCTGGAATAGTAGGAACAGCCCTGAGCCTCCTTATTCGAGCAGAACTAAGCCAACCAGGCGCTCTCCTCGGAGACGACCAGATTTACAACGTAATTGTTACGGCACATGCCTTTGTAATAATTTTCTTTATAGTAATACCAATTATAATTGGAGGGTTTGGAAACTGACTTATCCCACTAATGATCGGTGCCCCTGATATGGCATTCCCCCGAATGAACAATATGAGCTTCTGACTTCTTCCCCCATCGTTCCTACTTCTTCTTGCCTCCTCCGGAGTTGAAGCAGGTGCAGGAACAGGCTGAACTGTCTACCCACCACTATCAGGCAACCTAGCTCACGCAGGAGCTTCTGTTGACTTAACTATTTTCTCCCT…
>Abudefduf saxatilis | LIDM453-07 | COI-5P |
CCTCTATCTAGTATTTGGTGCTTGAGCTGGAATAGTAGGAACAGCCCTGAGCCTCCTTATTCGAGCAGAACTAAGCCAACCAGGCGCTCTCCTCGGAGACGACCAGATTTACAACGTAATTGTTACGGCACATGCCTTTGTAATAATTTTCTTTATAGTAATACCAATTATAATTGGAGGGTTTGGAAACTGACTTATCCCACTAATGATCGGTGCCCCTGATATGGCATTCCCCCGAATGAACAATATGAGCTTCTGACTTCTTCCCCCATCGTTCCTACTTCTTCTCGCCTCCTCCGGAGTTGAAGCAGGTGCAGGAACAGGCTGAACTGTCTACCCACCACTATCAGGCAACCTAGCTCACGCAGGAGCTTCTGTTGACTTAACTATTTTCTCCCT…
>Abudefduf saxatilis | LIDM454-07 | COI-5P |
CCTCTATCTAGTATTTGGTGCTTGAGCTGGAATAGTAGGAACAGCCCTGAGCCTCCTTATTCGAGCAGAACTAAGCCAACCAGGCGCTCTCCTCGGAGACGACCAGATTTACAACGTAATTGTTACGGCACATGCCTTTGTAATAATTTTCTTTATAGTAATACCAATTATAATTGGAGGGTTTGGAAACTGACTTATCCCACTAATGATCGGTGCCCCTGATATGGCATTCCCCCGAATGAACAATATGAGCTTCTGACTTCTTCCCCCATCGTTCCTACTTCTTCTTGCCTCCTCCGGAGTTGAAGCAGGTGCAGGAACAGGCTGAACTGTCTACCCACCACTATCAGGCAACCTAGCTCACGCAGGAGCTTCTGTTGACTTAACTATTTTCTCCCT…
>Abudefduf saxatilis | LIDM455-07 | COI-5P |
CCTCTATCTAGTATTTGGTGCTTGAGCTGGAATAGTAGGAACAGCCCTGAGCCTCCTTATTCGAGCAGAACTAAGCCAACCAGGCGCTCTCCTCGGAGACGACCAGATTTACAACGTAATTGTTACGGCACATGCCTTTGTAATAATTTTCTTTATAGTAATACCAATTATAATTGGAGGGTTTGGAAACTGACTTATCCCACTAATGATCGGTGCCCCTGATATGGCATTCCCCCGAATGAACAATATGAGCTTCTGACTTCTTCCCCCATCGTTCCTACTTCTTCTTGCCTCCTCCGGAGTTGAAGCAGGTGCAGGAACAGGCTGAACTGTCTACCCACCACTATCAGGCAACCTAGCTCACGCAGGAGCTTCTGTTGACTTAACTATTTTCTCCCT…
>Abudefduf saxatilis | LIDM456-07 | COI-5P |
CCTCTATCTAGTATTTGGTGCTTGAGCTGGAATAGTAGGAACAGCCCTGAGCCTCCTTATTCGAGCAGAACTAAGCCAACCAGGCGCTCTCCTCGGAGACGACCAGATTTACAACGTAATTGTTACGGCACATGCCTTTGTAATAATTTTCTTTATAGTAATACCAATTATAATTGGAGGGTTTGGAAACTGACTTATCCCACTAATGATCGGTGCCCCTGATATGGCATTCCCCCGAATGAACAATATGAGCTTCTGACTTCTTCCCCCATCGTTCCTACTTCTTCTTGCCTCCTCCGGAGTTGAAGCAGGTGCAGGAACAGGCTGAACTGTCTACCCACCACTATCAGGCAACCTAGCTCACGCAGGAGCTTCTGTTGACTTAACTATTTTCTCCCT…
>Abudefduf saxatilis | LIDM687-07 | COI-5P |
CCTCTATCTAGTATTTGGTGCTTGAGCTGGAATAGTAGGAACAGCCCTGAGCCTCCTTATTCGAGCAGAACTAAGCCAACCAGGCGCTCTCCTCGGAGACGACCAGATTTACAACGTAATTGTTACGGCACATGCCTTTGTAATAATTTTCTTTATAGTAATACCAATTATAATTGGAGGGTTTGGAAACTGACTTATCCCACTAATGATCGGTGCCCCTGATATGGCATTCCCCCGAATGAACAATATGAGCTTCTGACTTCTTCCCCCATCGTTCCTACTTCTTCTTGCCTCCTCCGGAGTTGAAGCAGGTGCAGGAACAGGCTGAACTGTCTACCCACCACTATCAGGCAACCTAGCTCACGCAGGAGCTTCTGTTGACTTAACTATTTTCTCCCT…
>Abudefduf saxatilis | LIDM688-07 | COI-5P |
CCTCTATCTAGTATTTGGTGCTTGAGCTGGAATAGTAGGAACAGCCCTGAGCCTCCTTATTCGAGCAGAACTAAGCCAACCAGGCGCTCTCCTCGGAGACGACCAGATTTACAACGTAATTGTTACGGCACATGCCTTTGTAATAATTTTCTTTATAGTAATACCAATTATAATTGGAGGGTTTGGAAACTGACTTATCCCACTAATGATCGGTGCCCCTGATATGGCATTCCCCCGAATGAACAATATGAGCTTCTGACTTCTTCCCCCATCGTTCCTACTTCTTCTCGCCTCCTCCGGAGTTGAAGCAGGTGCAGGAACAGGCTGAACTGTCTACCCACCACTATCAGGCAACCTAGCTCACGCAGGAGCTTCTGTTGACTTAACTATTTTCTCCCT…
>Abudefduf saxatilis | LIDM701-07 | COI-5P |
CCTCTATCTAGTATTTGGTGCTTGAGCTGGAATAGTAGGAACAGCCCTGAGCCTCCTTATTCGAGCAGAACTAAGCCAACCAGGCGCTCTCCTCGGAGACGACCAGATTTACAACGTAATTGTTACGGCACATGCCTTTGTAATAATTTTCTTTATAGTAATACCAATTATAATTGGAGGGTTTGGAAACTGACTTATCCCACTAATGATCGGTGCCCCTGATATGGCATTCCCCCGAATGAACAATATGAGCTTCTGACTTCTTCCCCCATCGTTCCTACTTCTTCTCGCCTCCTCCGGAGTTGAAGCAGGTGCAGGAACAGGCTGAACTGTCTACCCACCACTATCAGGCAACCTAGCTCACGCAGGAGCTTCTGTTGACTTAACTATTTTCTCCCT…
>Abudefduf saxatilis | LIDM702-07 | COI-5P |
CCTCTATCTAGTATTTGGTGCTTGAGCTGGAATAGTAGGAACAGCCCTGAGCCTCCTTATTCGAGCAGAACTAAGCCAACCAGGCGCTCTCCTCGGAGACGACCAGATTTACAACGTAATTGTTACGGCACATGCCTTTGTAATAATTTTCTTTATAGTAATACCAATTATAATTGGAGGGTTTGGAAACTGACTTATCCCACTAATGATCGGTGCCCCTGATATGGCATTCCCCCGAATGAACAATATGAGCTTCTGACTTCTTCCCCCATCGTTCCTACTTCTTCTTGCCTCCTCCGGAGTTGAAGCAGGTGCAGGAACAGGCTGAACTGTCTACCCACCACTATCAGGCAACCTAGCTCACGCAGGAGCTTCTGTTGACTTAACTATTTTCTCCCT…
>Abudefduf saxatilis | LIDM703-07 | COI-5P |
CCTCTATCTAGTATTTGGTGCTTGAGCTGGAATAGTAGGAACAGCCCTGAGCCTCCTTATTCGAGCAGAACTAAGCCAACCAGGCGCTCTCCTCGGAGACGACCAGATTTACAACGTAATTGTTACGGCACATGCCTTTGTAATAATTTTCTTTATAGTAATACCAATTATAATTGGAGGGTTTGGAAACTGACTTATCCCACTAATGATCGGTGCCCCTGATATGGCATTCCCCCGAATGAACAATATGAGCTTCTGACTTCTTCCCCCATCGTTCCTACTTCTTCTTGCCTCCTCCGGAGTTGAAGCAGGTGCAGGAACAGGCTGAACTGTCTACCCACCACTATCAGGCAACCTAGCTCACGCAGGAGCTTCTGTTGACTTAACTATTTTCTCCCT…
>Abudefduf saxatilis | LIDM725-07 | COI-5P |
CCTCTATCTAGTATTTGGTGCTTGAGCTGGAATAGTAGGAACAGCCCTGAGCCTCCTTATTCGAGCAGAACTAAGCCAACCAGGCGCTCTCCTCGGAGACGACCAGATTTACAACGTAATTGTTACGGCACATGCCTTTGTAATAATTTTCTTTATAGTAATACCAATTATAATTGGAGGGTTTGGAAACTGACTTATCCCACTAATGATCGGTGCCCCTGATATGGCATTCCCCCGAATGAACAATATGAGCTTCTGACTTCTTCCCCCATCGTTCCTACTTCTTCTTGCCTCCTCCGGAGTTGAAGCAGGTGCAGGAACAGGCTGAACTGTCTACCCACCACTATCAGGCAACCTAGCTCACGCAGGAGCTTCTGTTGACTTAACTATTTTCTCCCT…
>Abudefduf saxatilis | LIDM726-07 | COI-5P |
CCTCTATCTAGTATTTGGTGCTTGAGCTGGAATAGTAGGAACAGCCCTGAGCCTCCTTATTCGAGCAGAACTAAGCCAACCAGGCGCTCTCCTCGGAGACGACCAGATTTACAACGTAATTGTTACGGCACATGCCTTTGTAATAATTTTCTTTATAGTAATACCAATTATAATTGGAGGGTTTGGAAACTGACTTATCCCACTAATGATCGGTGCCCCTGATATGGCATTCCCCCGAATGAACAATATGAGCTTCTGACTTCTTCCCCCATCGTTCCTACTTCTTCTTGCCTCCTCCGGAGTTGAAGCAGGTGCAGGAACAGGCTGAACTGTCTACCCACCACTATCAGGCAACCTAGCTCACGCAGGAGCTTCTGTTGACTTAACTATTTTCTCCCT…
>Abudefduf saxatilis | LIDM727-07 | COI-5P |
CCTCTATCTAGTATTTGGTGCTTGAGCTGGAATAGTAGGAACAGCCCTGAGCCTCCTTATTCGAGCAGAACTAAGCCAACCAGGCGCTCTCCTCGGAGACGACCAGATTTACAACGTAATTGTTACGGCACATGCCTTTGTAATAATTTTCTTTATAGTAATACCAATTATAATTGGAGGGTTTGGAAACTGACTTATCCCACTAATGATCGGTGCCCCTGATATGGCATTCCCCCGAATGAACAATATGAGCTTCTGACTTCTTCCCCCATCGTTCCTACTTCTTCTCGCCTCCTCCGGAGTTGAAGCAGGTGCAGGAACAGGCTGAACTGTCTACCCACCACTATCAGGCAACCTAGCTCACGCAGGAGCTTCTGTTGACTTAACTATTTTCTCCCT…
>Abudefduf saxatilis | LIDM728-07 | COI-5P |
CCTCTATCTAGTATTTGGTGCTTGAGCTGGAATAGTAGGAACAGCCCTGAGCCTCCTTATTCGAGCAGAACTAAGCCAACCAGGCGCTCTCCTCGGAGACGACCAGATTTACAACGTAATTGTTACGGCACATGCCTTTGTAATAATTTTCTTTATAGTAATACCAATTATAATTGGAGGGTTTGGAAACTGACTTATCCCACTAATGATCGGTGCCCCTGATATGGCATTCCCCCGAATGAACAATATGAGCTTCTGACTTCTTCCCCCATCGTTCCTACTTCTTCTTGCCTCCTCCGGAGTTGAAGCAGGTGCAGGAACAGGCTGAACTGTCTACCCACCACTATCAGGCAACCTAGCTCACGCAGGAGCTTCTGTTGACTTAACTATTTTCTCCCT…
>Abudefduf saxatilis | LIDM729-07 | COI-5P |
CCTCTATCTAGTATTTGGTGCTTGAGCTGGAATAGTAGGAACAGCCCTGAGCCTCCTTATTCGAGCAGAACTAAGCCAACCAGGCGCTCTCCTCGGAGACGACCAGATTTACAACGTAATTGTTACGGCACATGCCTTTGTAATAATTTTCTTTATAGTAATACCAATTATAATTGGAGGGTTTGGAAACTGACTTATCCCACTAATGATCGGTGCCCCTGATATGGCATTCCCCCGAATGAACAATATGAGCTTCTGACTTCTTCCCCCATCGTTCCTACTTCTTCTTGCCTCCTCCGGAGTTGAAGCAGGTGCAGGAACAGGCTGAACTGTCTACCCACCACTATCAGGCAACCTAGCTCACGCAGGAGCTTCTGTTGACTTAACTATTTTCTCCCT…
>Abudefduf saxatilis | MEFM159-05 | COI-5P | GU225081
CCTCTATCTAGTATTTGGTGCTTGAGCTGGAATAGTAGGAACAGCCCTGAGCCTCCTTATTCGAGCAGAACTAAGCCAACCAGGCGCTCTCCTCGGAGACGACCAGATTTACAACGTAATTGTTACGGCACATGCCTTTGTAATAATTTTCTTTATAGTAATACCAATTATAATTGGAGGGTTTGGAAACTGACTTATCCCACTAATGATCGGTGCCCCTGATATGGCATTCCCCCGAATGAACAATATGAGCTTCTGACTTCTTCCCCCATCGTTCCTACTTCTTCTTGCCTCCTCCGGAGTTGAAGCAGGTGCAGGAACAGGCTGAACTGTCTACCCACCACTATCAGGCAACCTAGCTCACGCAGGAGCTTCTGTTGACTTAACTATTTTCTCCCT…
>Abudefduf saxatilis | MEFM160-05 | COI-5P | GU225082
CCTCTATCTAGTATTTGGTGCTTGAGCTGGAATAGTAGGAACAGCCCTGAGCCTCCTTATTCGAGCAGAACTAAGCCAACCAGGCGCTCTCCTCGGAGACGACCAGATTTACAACGTAATTGTTACGGCACATGCCTTTGTAATAATTTTCTTTATAGTAATACCAATTATAATTGGAGGGTTTGGAAACTGACTTATCCCACTAATGATCGGTGCCCCTGATATGGCATTCCCCCGAATGAACAATATGAGCTTCTGACTTCTTCCCCCATCGTTCCTACTTCTTCTTGCCTCCTCCGGAGTTGAAGCAGGTGCAGGAACAGGCTGAACTGTCTACCCACCACTATCAGGCAACCTAGCTCACGCAGGAGCTTCTGTTGACTTAACTATTTTCTCCCT…
>Abudefduf saxatilis | MEFM161-05 | COI-5P | GU225079
NNNNNNNNNNNNNNNNNNNNNNNNNNCTGGAATAGTAGGAACAGCCCTGAGCCTCCTTATTCGAGCAGAACTAAGCCAACCAGGCGCTCTCCTCGGAGACGACCAGATTTACAACGTAATTGTTACGGCACATGCCTTTGTAATAATTTTCTTTATAGTAATACCAATTATAATTGGAGGGTTTGGAAACTGACTTATCCCACTAATGATCGGTGCCCCTGATATGGCATTCCCCCGAATGAACAATATGAGCTTCTGACTTCTTCCCCCATCGTTCCTACTTCTTCTTGCCTCCTCCGGAGTTGAAGCAGGTGCAGGAACAGGCTGAACTGTCTACCCACCACTATCAGGCAACCTAGCTCACGCAGGAGCTTCTGTTGACTTAACTATTTTCTCCCT…
>Abudefduf saxatilis | MEFM162-05 | COI-5P | GU225080
NNNNNNNNNNNNNNNNNNNNNTTGAGCTGGAATAGTAGGAACAGCCCTGAGCCTCCTTATTCGAGCAGAACTAAGCCAACCAGGCGCTCTCCTCGGAGACGACCAGATTTACAACGTAATTGTTACGGCACATGCCTTTGTAATAATTTTCTTTATAGTAATACCAATTATAATTGGAGGGTTTGGAAACTGACTTATCCCACTAATGATCGGTGCCCCTGATATGGCATTCCCCCGAATGAACAATATGAGCTTCTGACTTCTTCCCCCATCGTTCCTACTTCTTCTTGCCTCCTCCGGAGTTGAAGCAGGTGCAGGAACAGGCTGAACTGTCTACCCACCACTATCAGGCAACCTAGCTCACGCAGGAGCTTCTGTTGACTTAACTATTTTCTCCCT…
>Abudefduf saxatilis | MEFM163-05 | COI-5P | GU225083
CCTCTATCTAGTATTTGGTGCTTGAGCTGGAATAGTAGGAACAGCCCTGAGCCTCCTTATTCGAGCAGAACTAAGCCAACCAGGCGCTCTCCTCGGAGACGACCAGATTTACAACGTAATTGTTACGGCACATGCCTTTGTAATAATTTTCTTTATAGTAATACCAATTATAATTGGAGGGTTTGGAAACTGACTTATCCCACTAATGATCGGTGCCCCTGATATGGCATTCCCCCGAATGAACAATATGAGCTTCTGACTTCTTCCCCCATCGTTCCTACTTCTTCTTGCCTCCTCCGGAGTTGAAGCAGGTGCAGGAACAGGCTGAACTGTCTACCCACCACTATCAGGCAACCTAGCTCACGCAGGAGCTTCTGTTGACTTAACTATTTTCTCCCT…
>Abudefduf saxatilis | MFSP415-10 | COI-5P | JQ365199
NNCCTCTATCTAGTATTTGGTGCTTGAGCTGGAATAGTAGGAACAGCCCTGAGCCTCCTTATTCGAGCAGAACTAAGCCAACCAGGCGCTCTCCTCGGAGACGACCAGATTTACAACGTAATTGTTACGGCACATGCCTTTGTAATAATTTTCTTTATAGTAATACCAATTATAATTGGAGGGTTTGGAAACTGACTTATCCCACTAATGATCGGTGCCCCTGATATGGCATTCCCCCGAATGAACAATATGAGCTTCTGACTTCTTCCCCCATCGTTCCTACTTCTTCTCGCCTCCTCCGGAGTTGAAGCAGGTGCAGGAACAGGCTGAACTGTCTACCCACCACTATCAGGCAACCTAGCTCACGCAGGAGCTTCTGTTGACTTAACTATTTTCTCC…
>Abudefduf saxatilis | MFSP422-10 | COI-5P | JQ365200
NNCCTCTATCTAGTATTTGGTGCTTGAGCTGGAATAGTAGGAACAGCCCTGAGCCTCCTTATTCGAGCAGAACTAAGCCAACCAGGCGCTCTCCTCGGAGACGACCAGATTTACAACGTAATTGTTACGGCACATGCCTTTGTAATAATTTTCTTTATAGTAATACCAATTATAATTGGAGGGTTTGGAAACTGACTTATCCCACTAATGATCGGTGCCCCTGATATGGCATTCCCCCGAATGAACAATATGAGCTTCTGACTTCTTCCCCCATCGTTCCTACTTCTTCTCGCCTCCTCCGGAGTTGAAGCAGGTGCAGGAACAGGCTGAACTGTCTACCCACCACTATCAGGCAACCTAGCTCACGCAGGAGCTTCTGTTGACTTAACTATTTTCTCC…
>Abudefduf saxatilis | MXIV263-10 | COI-5P | HQ966044
CCTCTATCTAGTATTTGGTGCTTGAGCTGGAATAGTAGGAACAGCCCTGAGCCTCCTTATTCGAGCAGAACTAAGCCAACCAGGCGCTCTCCTCGGAGACGACCAGATTTACAACGTAATTGTTACGGCACATGCCTTTGTAATAATTTTCTTTATAGTAATACCAATTATAATTGGAGGGTTTGGAAACTGACTTATCCCACTAATGATCGGTGCCCCTGATATGGCATTCCCCCGAATGAACAATATGAGCTTCTGACTTCTTCCCCCATCGTTCCTACTTCTTCTTGCCTCCTCCGGAGTTGAAGCAGGTGCAGGAACAGGCTGAACTGTCTACCCACCACTATCAGGCAACCTAGCTCACGCAGGAGCTTCTGTTGACTTAACTATTTTCTCCCT…
>Abudefduf saxatilis | SMSA333-09 | COI-5P | JQ842350
ATAGTAGGAACAGCCCTGAGCCTCCTTATTCGAGCAGAACTAAGCCAACCAGGCGCTCTCCTCGGAGACGACCAGATTTACAACGTAATTGTTACGGCACATGCCTTTGTAATAATTTTCTTTATAGTAATACCAATTATAATTGGAGGGTTTGGAAACTGACTTATCCCACTAATGATCGGTGCCCCTGATATGGCATTCCCCCGAATGAACAATATGAGCTTCTGACTTCTTCCCCCATCGTTCCTACTTCTTCTTGCCTCCTCCGGAGTTGAAGCAGGTGCAGGAACAGGCTGAACTGTCTACCCACCACTATCAGGCAACCTAGCTCACGCAGGAGCTTCTGTTGACTTAACTATTTTCTCCCTCCACTTAGCAGGTGTGTCCTCAATTTTAGGA…
>Abudefduf saxatilis | SMSA334-09 | COI-5P | JQ842352
ATAGTAGGAACAGCCCTGAGCCTCCTTATTCGAGCAGAACTAAGCCAACCAGGCGCTCTCCTCGGAGACGACCAGATTTACAACGTAATTGTTACGGCACATGCCTTTGTAATAATTTTCTTTATAGTAATACCAATTATAATTGGAGGGTTTGGAAACTGACTTATCCCACTAATGATCGGTGCCCCTGATATGGCATTCCCCCGAATGAACAATATGAGCTTCTGACTTCTTCCCCCATCGTTCCTACTTCTTCTTGCCTCCTCCGGAGTTGAAGCAGGTGCAGGAACAGGCTGAACGGTCTACCCACCACTATCAGGCAACCTAGCTCACGCAGGAGCTTCTGTTGACTTAACTATTTTCTCCCTCCACTTAGCAGGTGTGTCCTCAATTTTAGGA…
>Abudefduf saxatilis | SMSA335-09 | COI-5P | JQ842353
CCTCTATCTAGTATTTGGTGCTTGAGCTGGAATAGTAGGAACAGCCCTGAGCCTCCTTATTCGAGCAGAACTAAGCCAACCAGGCGCTCTCCTCGGAGACGACCAGATTTACAACGTAATTGTTACGGCACATGCCTTTGTAATAATTTTCTTTATAGTAATACCAATTATAATTGGAGGGTTTGGAAACTGACTTATCCCACTAATGATCGGTGCCCCTGATATGGCATTCCCCCGAATGAACAATATGAGCTTCTGACTTCTTCCCCCATCGTTCCTACTTCTTCTTGCCTCCTCCGGAGTTGAAGCAGGTGCAGGAACAGGCTGAACTGTCTACCCACCACTATCAGGCAACCTAGCTCACGCAGGAGCTTCTGTTGACTTAACTATTTTCTCCCT…
>Abudefduf saxatilis | SMSA506-09 | COI-5P | JQ842351
GGAATAGTAGGAACAGCCCTGAGCCTCCTTATTCGAGCAGAACTAAGCCAACCAGGCGCTCTCCTCGGAGACGACCAGATTTACAACGTAATTGTTACGGCACATGCCTTTGTAATAATTTTCTTTATAGTAATACCAATTATAATTGGAGGGTTTGGAAACTGACTTATCCCACTAATGATCGGTGCCCCTGATATGGCATTCCCCCGAATGAACAATATGAGCTTCTGACTTCTTCCCCCATCGTTCCTACTTCTTCTTGCCTCCTCCGGAGTTGAAGCAGGTGCAGGAACAGGCTGAACTGTCTACCCACCACTATCAGGCAACCTAGCTCACGCAGGAGCTTCTGTTGACTTAACTATTTTCTCCCTCCACTTAGCAGGTGTGTCCTCAATTTTA…
>Abudefduf saxatilis | SMSA549-09 | COI-5P | JQ842354
ATAGTAGGAACAGCCCTGAGCCTCCTTATTCGAGCAGAACTAAGCCAACCAGGCGCTCTCCTCGGAGACGACCAGATTTACAACGTAATTGTTACGGCACATGCCTTTGTAATAATTTTCTTTATAGTAATACCAATTATAATTGGAGGGTTTGGAAACTGACTTATCCCACTAATGATCGGTGCCCCTGATATGGCATTCCCCCGAATGAACAATATGAGCTTCTGACTTCTTCCCCCATCGTTCCTACTTCTTCTCGCCTCCTCCGGAGTTGAAGCAGGTGCAGGAACAGGCTGAACTGTCTACCCACCACTATCAGGCAACCTAGCTCACGCAGGAGCTTCTGTTGACTTAACTATTTTCTCCCTCCACTTAGCAGGTGTGTCCTCAATTTTAGGA…
>Abudefduf saxatilis | SMSA550-09 | COI-5P | JQ842349
CCTCTATCTAGTATTTGGTGCTTGAGCTGGAATAGTAGGAACAGCCCTGAGCCTCCTTATTCGAGCAGAACTAAGCCAACCAGGCGCTCTCCTCGGAGACGACCAGATTTACAACGTAATTGTTACGGCACATGCCTTTGTAATAATTTTCTTTATAGTAATACCAATTATAATTGGAGGGTTTGGAAACTGACTTATCCCACTAATGATCGGTGCCCCTGATATGGCATTCCCCCGAATGAACAATATGAGCTTCTGACTTCTTCCCCCATCGTTCCTACTTCTTCTTGCCTCCTCCGGAGTTGAAGCAGGTGCAGGAACAGGCTGAACTGTCTACCCACCACTATCAGGCAACCTAGCTCACGCAGGAGCTTCTGTTGACTTAACTATTTTCTCCCT…
>Abudefduf saxatilis | TOBA039-09 | COI-5P | JQ842755
ATAGTAGGAACAGCCCTGAGCCTCCTTATTCGAGCAGAACTAAGCCAACCAGGCGCTCTCCTCGGAGACGACCAGATTTACAACGTAATTGTTACGGCACATGCCTTTGTAATAATTTTCTTTATAGTAATACCAATTATAATTGGAGGGTTTGGAAACTGACTTATCCCACTAATGATCGGTGCCCCTGATATGGCATTCCCCCGAATGAACAATATGAGCTTCTGACTTCTTCCCCCATCGTTCCTACTTCTTCTTGCCTCCTCCGGAGTTGAAGCAGGTGCAGGAACAGGCTGAACTGTCTACCCACCACTATCAGGCAACCTAGCTCACGCAGGAGCTTCTGTTGACTTAACTATTTTCTCCCTCCACTTAGCAGGTGTGTCCTCAATTTTAGGA…
>Abudefduf saxatilis | TOBA040-09 | COI-5P | JQ842756
TGGTGCTTGAGCTGGANTAGTAGGAACAGCCCTGAGCCTCCTTATTCGAGCAGAACTAAGCCAACCAGGCGCTCTCCTCGGAGACGACCAGATTTACAACGTAATTGTTACGGCACATGCCTTTGTAATAATTTTCTTTATAGTAATACCAATTATAATTGGAGGGTTTGGAAACTGACTTATCCCACTAATGATCGGTGCCCCTGATATGGCATTCCCCCGAATGAACAATATGAGCTTCTGACTTCTTCCCCCATCGTTCCTACTTCTTCTTGCCTCCTCCGGAGTTGAAGCAGGTGCAGGAACAGGCTGAACTGTCTACCCACCACTATCAGGCAACCTAGCTCACGCAGGAGCTTCTGTTGACTTAACTATTTTCTCCCTCCACTTAGCAGGTGT…
>Abudefduf saxatilis | TOBA077-09 | COI-5P | JQ842754
CCTCTATCTAGTATTTGGTGCTTGAGCTGGAATAGTAGGAACAGCCCTGAGCCTCCTTATTCGAGCAGAACTAAGCCAACCAGGCGCTCTCCTCGGAGACGACCAGATTTACAACGTAATTGTTACGGCACATGCCTTTGTAATAATTTTCTTTATAGTAATACCAATTATAATTGGAGGGTTTGGAAACTGACTTATCCCACTAATGATCGGTGCCCCTGATATGGCATTCCCCCGAATGAACAATATGAGCTTCTGACTTCTTCCCCCATCGTTCCTACTTCTTCTTGCCTCCTCCGGAGTTGAAGCAGGTGCAGGAACAGGCTGAACTGTCTACCCACCACTATCAGGCAACCTAGCTCACGCAGGAGCTTCTGTTGACTTAACTATTTTCTCCCT…
>Abudefduf saxatilis | UKFBK026-08 | COI-5P | KF929553
CCTCTATCTAGTATTTGGTGCTTGAGCTGGAATAGTAGGAACAGCCCTGAGCCTCCTTATTCGAGCAGAACTAAGCCAACCAGGCGCTCTCCTCGGAGACGACCAGATTTACAACGTAATTGTTACGGCACATGCCTTTGTAATAATTTTCTTTATAGTAATACCAATTATAATTGGAGGGTTTGGAAACTGACTTATCCCACTAATGATCGGTGCCCCTGATATGGCATTCCCCCGAATGAACAATATGAGCTTCTGACTTCTTCCCCCATCGTTCCTACTTCTTCTTGCCTCCTCCGGAGTTGAAGCAGGTGCAGGAACAGGCTGAACTGTCTACCCACCACTATCAGGCAACCTAGCTCACGCAGGAGCTTCTGTTGACTTAACTATTTTCTCCCT…
>Abudefduf septemfasciatus | BDUMS014-15 | COI-5P |
CACCCTCTATCTAGTATTTGGTGCTTGAGCTGGAATAGTAGGCACAGCCCTAAGCCTTCTTATTCGAGCAGAACTTAGCCAACCAGGCGCTCTCCTCGGAGACGACCAAATCTACAACGTAATTGTTACGGCGCATGCCTTTGTAATAATTTTCTTTATAGTAATACCAATTATAATCGGAGGGTTTGGAAACTGACTAATCCCCCTAATGATCGGTGCCCCCGATATGGCATTCCCCCGAATGAATAATATGAGCTTCTGACTTCTCCCTCCATCATTTTTACTTCTTCTTGCCTCCTCAGGAGTTGAAGCAGGTGCAGGGACAGGCTGAACTGTTTATCCACCACTGTCAGGCAACTTAGCTCACGCAGGAGCTTCTGTTGACTTAACTATTTTCTC…
>Abudefduf septemfasciatus | BDUMS015-15 | COI-5P |
CACCCTCTATCTAGTATTTGGTGCTTGAGCTGGAATAGTAGGCACAGCCCTAAGCCTTCTTATTCGAGCAGAACTTAGCCAACCAGGCGCTCTCCTCGGAGACGACCAAATCTACAACGTAATTGTTACGGCGCATGCCTTTGTAATAATTTTCTTTATAGTAATACCAATTATAATCGGAGGGTTTGGAAACTGACTAATCCCCCTAATGATCGGTGCCCCCGATATGGCATTCCCCCGAATGAATAATATGAGCTTCTGACTTCTCCCTCCATCATTTTTACTTCTTCTTGCCTCCTCAGGAGTTGAAGCAGGTGCAGGGACAGGCTGAACTGTTTATCCACCACTGTCAGGCAACTTAGCTCACGCAGGAGCTTCTGTTGACTTAACTATTTTCTC…
>Abudefduf septemfasciatus | COFPL055-15 | COI-5P |
AGCGCGCATAGCAAAATGAACCGCCATCTGAACCTGGTGTTTGGCGCGTGGAGCTGGAACAGCCATAAAGCGTGGGCGTTTTATAGCAGCCAGAAACTGGGCAACCAGGCGCTGCTGCTGGAAGATGATCAGATTTATAACGTGATGCTGCGCCGCCATGCGTTTGTGATGATTTTTTTTATGGTGATGCCGATGAGCGAAGGCTTTGGCAACTGGCTGATTCCGCTGATGATTGGCGCGCCGATGTGGCATAGCCCGAACGAAATGTGGGCGAGCGATTTTAGCCTGCATCATTTTTATTTTTTTCTGCCGCCGAGCGGCGTGGAAGCGGGCGCGGGCACCGGCTGGACCGTGTATCCGCCGCTGAGCGGCAACCTGGCGCATGCGGGCGCGAGCGTG…
>Abudefduf septemfasciatus | FGBOF070-14 | COI-5P |
CTCTATCTAGTATTTGGTGCTTGAGCTGGAATAGTAGGCACAGCCCTAAGCCTTCTTATTCGAGCAGAACTTAGCCAACCAGGCGCTCTCCTCGGAGACGACCAAATCTACAACGTAATTGTTACGGCGCATGCCTTTGTAATAATTTTCTTTATAGTAATACCAATTATAATCGGAGGGTTTGGAAACTGACTAATCCCCCTAATGATCGGTGCCCCCGATATGGCATTCCCCCGAATGAATAATATGAGCTTCTGACTTCTCCCTCCATCATTTTTACTTCTTCTTGCCTCCTCAGGAGTTGAAGCAGGTGCAGGGACAGGCTGAACTGTTTATCCACCACTGTCAGGCAACTTAGCTCACGCAGGAGCTTCTGTTGACTTAACTATTTTCTCCCTC…
>Abudefduf septemfasciatus | FGBOF071-14 | COI-5P |
CTCTATCTAGTATTTGGTGCTTGAGCTGGAATAGTAGGCACAGCCCTGAGCCTTCTTATTCGAGCAGAACTTAGCCAACCAGGCGCTCTCCTCGGAGACGACCAAATCTACAACGTAATTGTTACGGCGCATGCCTTTGTAATAATTTTCTTTATAGTAATACCAATTATAATCGGAGGGTTTGGAAACTGACTAATCCCCCTAATGATCGGTGCCCCCGATATGGCATTCCCCCGAATGAATAATATGAGCTTCTGACTTCTCCCTCCATCATTTTTACTTCTTCTTGCCTCCTCAGGAGTTGAAGCAGGTGCAGGGACAGGCTGAACTGTTTATCCACCACTGTCAGGCAACTTAGCTCACGCAGGAGCTTCTGTTGACTTAACTATTTTCTCCCTC…
>Abudefduf septemfasciatus | FGBOF072-14 | COI-5P |
CTCTATCTAGTATTTGGTGCTTGAGCTGGAATAGTAGGCACAGCCCTAAGCCTTCTTATTCGAGCAGAACTTAGCCAACCAGGCGCTCTCCTCGGAGACGACCAAATCTACAACGTAATTGTTACGGCGCATGCCTTTGTAATAATTTTCTTTATAGTAATACCAATTATAATCGGAGGGTTTGGAAACTGACTAATCCCCCTAATGATCGGTGCCCCCGATATGGCATTCCCCCGAATGAATAATATGAGCTTCTGACTTCTCCCTCCATCATTTTTACTTCTTCTTGCCTCCTCAGGAGTTGAAGCAGGTGCAGGGACAGGCTGAACTGTTTATCCACCACTGTCAGGCAACTTAGCTCACGCAGGAGCTTCTGTTGACTTAACTATTTTCTCCCTC…
>Abudefduf septemfasciatus | FGBOF073-14 | COI-5P |
CTCTATCTAGTATTTGGTGCTTGAGCTGGAATAGTAGGCACAGCCCTGAGCCTTCTTATTCGAGCAGAACTTAGCCAACCAGGCGCTCTCCTCGGAGACGACCAAATCTACAACGTAATTGTTACGGCGCATGCCTTTGTAATAATTTTCTTTATAGTAATACCAATTATAATCGGAGGGTTTGGAAACTGACTAATCCCCCTAATGATCGGTGCCCCCGATATGGCATTCCCCCGAATGAATAATATGAGCTTCTGACTTCTCCCTCCATCATTTTTACTTCTTCTTGCCTCCTCAGGAGTTGAAGCAGGTGCAGGGACAGGCTGAACTGTTTATCCACCACTGTCAGGCAACTTAGCTCACGCAGGAGCTTCTGTTGACTTAACTATTTTCTCCCTC…
>Abudefduf septemfasciatus | FGBOF074-14 | COI-5P |
CTCTATCTAGTATTTGGTGCTTGAGCTGGAATAGTAGGCACAGCCCTGAGCCTTCTTATTCGAGCAGAACTTAGCCAACCAGGCGCTCTCCTCGGAGACGACCAAATCTACAACGTAATTGTTACGGCGCATGCCTTTGTAATAATTTTCTTTATAGTAATACCAATTATAATCGGAGGGTTTGGAAACTGACTAATCCCCCTAATGATCGGTGCCCCCGATATGGCATTCCCCCGAATGAATAATATGAGCTTCTGACTTCTCCCTCCATCATTTTTACTTCTTCTTGCCTCCTCAGGAGTTGAAGCAGGTGCAGGGACAGGCTGAACTGTTTATCCACCACTGTCAGGCAACTTAGCTCACGCAGGAGCTTCTGTTGACTTAACTATTTTCTCCCTC…
>Abudefduf septemfasciatus | FGBOF075-14 | COI-5P |
CTCTATCTAGTATTTGGTGCTTGAGCTGGAATAGTAGGCACAGCCCTGAGCCTTCTTATTCGAGCAGAACTTAGCCAACCAGGCGCTCTCCTCGGAGACGACCAAATCTACAACGTAATTGTTACGGCGCATGCCTTTGTAATAATTTTCTTTATAGTAATACCAATTATAATCGGAGGGTTTGGAAACTGACTAATCCCCCTAATGATCGGTGCCCCCGATATGGCATTCCCCCGAATGAATAATATGAGCTTCTGACTTCTCCCTCCATCATTTTTACTTCTTCTTGCCTCCTCAGGAGTTGAAGCAGGTGCAGGGACAGGCTGAACTGTTTATCCACCACTGTCAGGCAACTTAGCTCACGCAGGAGCTTCTGTTGACTTAACTATTTTCTCCCTC…
>Abudefduf septemfasciatus | FGBOF076-14 | COI-5P |
CTCTATCTAGTATTTGGTGCTTGAGCTGGAATAGTAGGCACAGCCCTGAGCCTTCTTATTCGAGCAGAACTTAGCCAACCAGGCGCTCTCCTCGGAGACGACCAAATCTACAACGTAATTGTTACGGCGCATGCCTTTGTAATAATTTTCTTTATAGTAATACCAATTATAATCGGAGGGTTTGGAAACTGACTAATCCCCCTAATGATCGGTGCCCCCGATATGGCATTCCCCCGAATGAATAATATGAGCTTCTGACTTCTCCCTCCATCATTTTTACTTCTTCTTGCCTCCTCAGGAGTTGAAGCAGGTGCAGGGACAGGCTGAACTGTTTATCCACCACTGTCAGGCAACTTAGCTCACGCAGGAGCTTCTGTTGACTTAACTATTTTCTCCCTC…
>Abudefduf septemfasciatus | FPFLB383-12 | COI-5P | KJ967810
CCTCTATCTAGTATTTGGTGCTTGAGCTGGGATAGTAGGCACAGCTTTAAGCCTCCTCATTCGAGCAGAACTTAGCCAACCAGGCGCTCTCCTCGGAGACGACCAGATTTATAACGTAATTGTTACGGCACACGCCTTTGTAATAATTTTCTTTATAGTAATGCCAATTATGATTGGAGGGTTTGGAAACTGACTAATTCCCCTTATGATCGGTGCCCCCGACATGGCTTTCCCCCGAATAAATAACATGAGCTTCTGACTCCTCCCTCCCTCATTCCTACTTTTACTTGCCTCTTCCGGAGTTGAAGCAGGTGCAGGAACAGGTTGGACTGTTTACCCTCCCCTGTCTGGTAACTTAGCCCATGCAGGAGCCTCTGTTGACCTAACTATCTTCTCCCT…
>Abudefduf septemfasciatus | FSCS199-06 | COI-5P | EF607296
CCTCTATCTAGTATTTGGTGCTTGAGCTGGAATAGTAGGCACAGCCCTAAGCCTTCTTATTCGAGCAGAACTTAGCCAACCAGGCGCTCTCCTCGGAGACGACCAAATCTACAACGTAATTGTTACGGCGCATGCCTTTGTAATAATTTTCTTTATAGTAATACCAATTATAATCGGAGGGTTTGGAAACTGACTAATCCCCCTAATGATCGGTGCCCCCGATATGGCATTCCCCCGAATGAATAATATGAGCTTCTGACTTCTCCCTCCATCATTTTTACTTCTTCTTGCCTCCTCAGGAGTTGAAGCAGGTGCAGGGACAGGCTGAACTGTTTATCCACCACTGTCAGGCAACTTAGCTCACGCAGGAGCTTCTGTTGACTTAACTATTTTCTCCCT…
>Abudefduf septemfasciatus | GBGCA12256-15 | COI-5P | KJ128999
CTCTATCTAGTATTTGGTGCTTGAGCTGGAATAGTAGGCACAGCCCTAAGCCTTCTTATTCGAGCAGAACTTAGCCAACCAGGCGCTCTCCTCGGAGACGACCAAATCTACAACGTAATTGTTACGGCGCATGCCTTTGTAATAATTTTCTTTATAGTAATACCAATTATAATCGGAGGGTTTGGAAACTGACTAATCCCCCTAATGATCGGTGCCCCCGATATGGCATTCCCCCGAATGAATAATATGAGCTTCTGACTTCTCCCTCCATCATTTTTACTTCTTCTTGCCTCCTCAGGAGTTGAAGCAGGTGCAGGGACAGGCTGAACTGTTTATCCACCACTGTCAGGCAACTTAGCTCACGCAGGAGCTTCTGTTGACTTAACTATTTTCTCCCTC…
>Abudefduf septemfasciatus | GBGCA12257-15 | COI-5P | KJ129000
CTCTATCTAGTATTTGGTGCTTGAGCTGGAATAGTAGGCACAGCCCTGAGCCTTCTTATTCGAGCAGAACTTAGCCAACCAGGCGCTCTCCTCGGAGACGACCAAATCTACAACGTAATTGTTACGGCGCATGCCTTTGTAATAATTTTCTTTATAGTAATACCAATTATAATCGGAGGGTTTGGAAACTGACTAATCCCCCTAATGATCGGTGCCCCCGATATGGCATTCCCCCGAATGAATAATATGAGCTTCTGACTTCTCCCTCCATCATTTTTACTTCTTCTTGCCTCCTCAGGAGTTGAAGCAGGTGCAGGGACAGGCTGAACTGTTTATCCACCACTGTCAGGCAACTTAGCTCACGCAGGAGCTTCTGTTGACTTAACTATTTTCTCCCTC…
>Abudefduf septemfasciatus | GBGCA12258-15 | COI-5P | KJ129001
CTCTATCTAGTATTTGGTGCTTGAGCTGGAATAGTAGGCACAGCCCTAAGCCTTCTTATTCGAGCAGAACTTAGCCAACCAGGCGCTCTCCTCGGAGACGACCAAATCTACAACGTAATTGTTACGGCGCATGCCTTTGTAATAATTTTCTTTATAGTAATACCAATTATAATCGGAGGGTTTGGAAACTGACTAATCCCCCTAATGATCGGTGCCCCCGATATGGCATTCCCCCGAATGAATAATATGAGCTTCTGACTTCTCCCTCCATCATTTTTACTTCTTCTTGCCTCCTCAGGAGTTGAAGCAGGTGCAGGGACAGGCTGAACTGTTTATCCACCACTGTCAGGCAACTTAGCTCACGCAGGAGCTTCTGTTGACTTAACTATTTTCTCCCTC…
>Abudefduf septemfasciatus | GBGCA12259-15 | COI-5P | KJ129002
CTCTATCTAGTATTTGGTGCTTGAGCTGGAATAGTAGGCACAGCCCTGAGCCTTCTTATTCGAGCAGAACTTAGCCAACCAGGCGCTCTCCTCGGAGACGACCAAATCTACAACGTAATTGTTACGGCGCATGCCTTTGTAATAATTTTCTTTATAGTAATACCAATTATAATCGGAGGGTTTGGAAACTGACTAATCCCCCTAATGATCGGTGCCCCCGATATGGCATTCCCCCGAATGAATAATATGAGCTTCTGACTTCTCCCTCCATCATTTTTACTTCTTCTTGCCTCCTCAGGAGTTGAAGCAGGTGCAGGGACAGGCTGAACTGTTTATCCACCACTGTCAGGCAACTTAGCTCACGCAGGAGCTTCTGTTGACTTAACTATTTTCTCCCTC…
>Abudefduf septemfasciatus | GBGCA12260-15 | COI-5P | KJ129003
CTCTATCTAGTATTTGGTGCTTGAGCTGGAATAGTAGGCACAGCCCTGAGCCTTCTTATTCGAGCAGAACTTAGCCAACCAGGCGCTCTCCTCGGAGACGACCAAATCTACAACGTAATTGTTACGGCGCATGCCTTTGTAATAATTTTCTTTATAGTAATACCAATTATAATCGGAGGGTTTGGAAACTGACTAATCCCCCTAATGATCGGTGCCCCCGATATGGCATTCCCCCGAATGAATAATATGAGCTTCTGACTTCTCCCTCCATCATTTTTACTTCTTCTTGCCTCCTCAGGAGTTGAAGCAGGTGCAGGGACAGGCTGAACTGTTTATCCACCACTGTCAGGCAACTTAGCTCACGCAGGAGCTTCTGTTGACTTAACTATTTTCTCCCTC…
>Abudefduf septemfasciatus | GBGCA12261-15 | COI-5P | KJ129004
CTCTATCTAGTATTTGGTGCTTGAGCTGGAATAGTAGGCACAGCCCTGAGCCTTCTTATTCGAGCAGAACTTAGCCAACCAGGCGCTCTCCTCGGAGACGACCAAATCTACAACGTAATTGTTACGGCGCATGCCTTTGTAATAATTTTCTTTATAGTAATACCAATTATAATCGGAGGGTTTGGAAACTGACTAATCCCCCTAATGATCGGTGCCCCCGATATGGCATTCCCCCGAATGAATAATATGAGCTTCTGACTTCTCCCTCCATCATTTTTACTTCTTCTTGCCTCCTCAGGAGTTGAAGCAGGTGCAGGGACAGGCTGAACTGTTTATCCACCACTGTCAGGCAACTTAGCTCACGCAGGAGCTTCTGTTGACTTAACTATTTTCTCCCTC…
>Abudefduf septemfasciatus | GBGCA12262-15 | COI-5P | KJ129005
CTCTATCTAGTATTTGGTGCTTGAGCTGGAATAGTAGGCACAGCCCTGAGCCTTCTTATTCGAGCAGAACTTAGCCAACCAGGCGCTCTCCTCGGAGACGACCAAATCTACAACGTAATTGTTACGGCGCATGCCTTTGTAATAATTTTCTTTATAGTAATACCAATTATAATCGGAGGGTTTGGAAACTGACTAATCCCCCTAATGATCGGTGCCCCCGATATGGCATTCCCCCGAATGAATAATATGAGCTTCTGACTTCTCCCTCCATCATTTTTACTTCTTCTTGCCTCCTCAGGAGTTGAAGCAGGTGCAGGGACAGGCTGAACTGTTTATCCACCACTGTCAGGCAACTTAGCTCACGCAGGAGCTTCTGTTGACTTAACTATTTTCTCCCTC…
>Abudefduf septemfasciatus | GBMIN119105-17 | COI-5P | KR090612
CACCCTCTATCTAGTATTTGGTGCTTGAGCTGGAATAGTAGGCACAGCCCTAAGCCTTCTTATTCGAGCAGAACTTAGCCAACCAGGCGCTCTCCTCGGAGACGACCAAATCTACAACGTAATTGTTACGGCGCATGCCTTTGTAATAATTTTCTTTATAGTAATACCAATTATAATCGGAGGGTTTGGAAACTGACTAATCCCCCTAATGATCGGTGCCCCCGATATGGCATTCCCCCGAATGAATAATATGAGCTTCTGACTTCTCCCTCCATCATTTTTACTTCTTCTTGCCTCCTCAGGAGTTGAAGCAGGTGCAGGGACAGGCTGAACTGTTTATCCACCACTGTCAGGCAACTTAGCTCACGCAGGAGCTTCTGTTGACTTAACTATTTTCTC…
>Abudefduf septemfasciatus | GBMIN124010-17 | COI-5P | KR090613
CACCCTCTATCTAGTATTTGGTGCTTGAGCTGGAATAGTAGGCACAGCCCTAAGCCTTCTTATTCGAGCAGAACTTAGCCAACCAGGCGCTCTCCTCGGAGACGACCAAATCTACAACGTAATTGTTACGGCGCATGCCTTTGTAATAATTTTCTTTATAGTAATACCAATTATAATCGGAGGGTTTGGAAACTGACTAATCCCCCTAATGATCGGTGCCCCCGATATGGCATTCCCCCGAATGAATAATATGAGCTTCTGACTTCTCCCTCCATCATTTTTACTTCTTCTTGCCTCCTCAGGAGTTGAAGCAGGTGCAGGGACAGGCTGAACTGTTTATCCACCACTGTCAGGCAACTTAGCTCACGCAGGAGCTTCTGTTGACTTAACTATTTTCTC…
>Abudefduf septemfasciatus | GBMIN124509-17 | COI-5P | KT879789
GCTTGAGCTGGGATAGTAGGCACAGCTTTAAGCCTCCTCATTCGAGCAGAACTTAGCCAACCAGGCGCTCTCCTCGGAGACGACCAGATTTATAACGTAATTGTTACGGCACACGCCTTTGTAATAATTTTCTTTATAGTAATGCCAATTATGATTGGAGGGTTTGGAAACTGACTAATTCCCCTTATGATCGGTGCCCCCGACATGGCTTTCCCCCGAATAAATAACATGAGCTTCTGACTCCTCCCTCCCTCATTCCTACTTTTACTTGCCTCTTCCGGAGTTGAGGCAGGTGCAGGAACAGGTTGGACTGTTTACCCTCCCCTGTCTGGTAACTTAGCCCATGCAGGAGCCTCTGTTGACCTAACTATCTTCTCCCTCCATCTAGCAGGTGTTTCC…
>Abudefduf septemfasciatus | GBMIN129705-17 | COI-5P | KT879788
GCCAACCAGGCGCTCTCCTCGGAGACGACCAGATTTATAACGTAATTGTTACGGCACACGCCTTTGTAATAATTTTCTTTATAGTAATGCCAATTATGATTGGAGGGTTTGGAAACTGACTAATTCCCCTTATGATCGGTGCCCCCGACATGGCTTTCCCCCGAATAAATAACATGAGCTTCTGACTCCTCCCTCCCTCATTCCTACTTTTACTTGCCTCTTCCGGAGTTGAGGCAGGTGCAGGAACAGGTTGGACTGTTTACCCTCCCCTGTCTGGTAACTTAGCCCATGCAGGAGCCTCTGTTGACCTAACTATCTTCTCCCTCCATCTAGCAGGTGTTTCCTCAATTTTAGGTGCCATCAACTTTATTACTACAATTATTAACATGAAACCCCCTG…
>Abudefduf septemfasciatus | GBMIN94975-17 | COI-5P | KT879787
AGCTGGGATAGTAGGCACAGCTTTAAGCCTCCTCATTCGAGCAGAACTTAGCCAACCAGGCGCTCTCCTCGGAGACGACCAGATTTATAACGTAATTGTTACGGCACACGCCTTTGTAATAATTTTCTTTATAGTAATGCCAATTATGATTGGAGGGTTTGGAAACTGACTAATTCCCCTTATGATCGGTGCCCCCGACATGGCTTTCCCCCGAATAAATAACATGAGCTTCTGACTCCTCCCTCCCTCATTCCTACTTTTACTTGCCTCTTCCGGAGTTGAAGCAGGTGCAGGAACAGGTTGGACTGTTTACCCTCCCCTGTCTGGTAACTTAGCCCATGCAGGAGCCTCTGTTGACCTAACTATCTTCTCCCTCCATCTAGCAGGTGTTTCCTCAAT…
>Abudefduf septemfasciatus | GBMIN95390-17 | COI-5P | KU366481
TAGCCAACCAGGCGCTCTCCTCGGAGACGACCAGATTTATAACGTAATTGTTACGGCACACGCCTTTGTAATAATTTTCTTTATAGTAATGCCAATTATGATTGGAGGGTTCGGAAACTGACTAATTCCCCTTATGATCGGTGCCCCCGACATGGCTTTCCCCCGAATAAATAACATGAGCTTCTGACTCCTCCCTCCCTCATTCCTACTTTTACTTGCCTCTTCCGGAGTTGAGGCAGGTGCAGGAACAGGTTGGACTGTCTACCCTCCCCTGTCTGGTAACTTAGCCCATGCAGGAGCCTCTGTTGACCTAACTATCTTCTCCCTCCATCTAGCAGGTGTTTCCTCAATTTTAGGTGCCATCAACTTTATTACTACAATTATTAACATGAAACCCCC…
>Abudefduf septemfasciatus | GBMIN95897-17 | COI-5P | KU944449
CTTAGCCAACCAGGCGCTCTCCTCGGAGACGACCAGATTTATAACGTAATTGTTACGGCACACGCCTTTGTAATAATTTTCTTTATAGTAATGCCAATTATGATTGGAGGGTTCGGAAACTGACTAATTCCCCTTATGATCGGTGCCCCCGACATGGCTTTCCCCCGAATAAATAACATGAGCTTCTGACTCCTCCCTCCCTCATTCCTACTTTTACTTGCCTCTTCCGGAGTTGAGGCAGGTGCAGGAACAGGTTGGACTGTTTACCCTCCCCTGTCTGGTAACTTAGCCCATGCAGGAGCCTCTGTTGACCTAACTATCTTCTCCCTCCATCTAGCAGGTGTCTCCTCAATTTTAGGTGCCATCAACTTTATTACTACAATTATTAACATGAAACCC…
>Abudefduf septemfasciatus | IPCOM095-10 | COI-5P | JF434706
CACCCTCTATCTAGTATTTGGTGCTTGAGCTGGGATAGTAGGCACAGCTTTAAGCCTCCTCATTCGAGCAGAACTTAGCCAACCAGGCGCTCTCCTCGGAGACGACCAGATTTATAACGTAATTGTTACGGCACACGCCTTTGTAATAATTTTCTTTATAGTAATGCCAATTATGATTGGAGGGTTCGGAAACTGACTAATTCCCCTTATGATCGGTGCCCCCGACATGGCTTTCCCCCGAATAAATAACATGAGCTTCTGACTCCTCCCTCCCTCATTCCTACTTTTACTTGCCTCTTCCGGAGTTGAGGCAGGTGCAGGAACAGGTTGGACTGTCTACCCTCCCCTGTCTGGTAACTTAGCCCATGCAGGAGCCTCTGTTGACCTAACTATCTTCTC…
>Abudefduf septemfasciatus | LIFSA130-08 | COI-5P | KP194247
CCTCTATCTAGTATTTGGTGCTTGAGCTGGGATAGTAGGCACAGCTTTAAGCCTCCTCATTCGAGCAGAACTTAGCCAACCAGGCGCTCTCCTCGGAGACGACCAGATTTATAACGTAATTGTTACGGCACACGCCTTTGTAATAATTTTCTTTATAGTAATGCCAATTATGATTGGAGGGTTTGGAAACTGACTAATTCCCCTTATGATCGGTGCCCCCGACATGGCTTTCCCCCGAATAAATAACATGAGCTTCTGACTCCTCCCTCCCTCATTCCTACTTTTACTTGCCTCTTCCGGAGTTGAGGCAGGTGCAGGAACAGGTTGGACTGTTTACCCTCCCCTGTCTGGTAACTTAGCCCATGCAGGAGCCTCTGTTGACCTAACTATCTTCTCCCT…
>Abudefduf septemfasciatus | MBFA270-07 | COI-5P | JQ431394
ACCCTCTATCTAGTATTTGGTGCTTGAGCTGGGATAGTAGGCACAGCTTTAAGCCTCCTCATTCGAGCAGAACTTAGCCAACCAGGCGCTCTCCTCGGAGACGACCAGATTTATAACGTAATTGTTACGGCACACGCCTTTGTAATAATTTTCTTTATAGTAATGCCAATTATGATTGGAGGGTTTGGAAACTGACTAATTCCCCTTATGATCGGTGCCCCCGACATGGCTTTCCCCCGAATAAATAACATGAGCTTCTGACTCCTCCCTCCCTCATTCCTACTTTTACTTGCCTCTTCCGGAGTTGAAGCAGGTGCAGGAACAGGTTGGACTGTTTACCCTCCCCTGTCTGGTAACTTAGCCCATGCAGGAGCCTCTGTTGACCTAACTATCTTCTCC…
>Abudefduf septemfasciatus | MBFA271-07 | COI-5P | JQ431395
ACCCTCTATCTAGTATTTGGTGCTTGAGCTGGGATAGTAGGCACAGCTTTAAGCCTCCTCATTCGAGCAGAACTTAGCCAACCAGGCGCTCTCCTCGGAGACGACCAGATTTATAACGTAATTGTTACGGCACACGCCTTTGTAATAATTTTCTTTATAGTAATGCCAATTATGATTGGAGGGTTTGGAAACTGACTAATTCCCCTTATGATCGGTGCCCCCGACATGGCTTTCCCCCGAATAAATAACATGAGCTTCTGACTCCTCCCTCCCTCATTCCTACTTTTACTTGCCTCTTCCGGAGTTGAGGCAGGTGCAGGAACAGGTTGGACTGTTTACCCTCCCCTGTCTGGTAACCTAGCCCATGCAGGAGCCTCTGTTGACCTAACTATCTTCTCC…
>Abudefduf septemfasciatus | MBFA495-07 | COI-5P | JQ431396
ACCCTCTATCTAGTATTTGGTGCTTGAGCTGGGATAGTAGGCACAGCTTTAAGCCTCCTCATTCGAGCAGAACTTAGCCAACCAGGCGCTCTCCTCGGAGACGACCAGATTTATAACGTAATTGTTACGGCACACGCCTTTGTAATAATTTTCTTTATAGTAATGCCAATTATGATTGGAGGGTTTGGAAACTGACTAATTCCCCTTATGATCGGTGCCCCCGACATGGCTTTCCCCCGAATAAATAACATGAGCTTCTGACTCCTCCCTCCCTCATTCCTACTTTTACTTGCCTCTTCCGGAGTTGAAGCAGGTGCAGGAACAGGTTGGACTGTTTACCCTCCCCTGTCTGGTAACTTAGCCCATGCAGGAGCCTCTGTTGACCTAACTATCTTCTCC…
>Abudefduf septemfasciatus | SCS945-16 | COI-5P | KY371027
GGTGCTTGAGCTGGAATAGTAGGCACAGCCCTAAGCCTTCTTATTCGAGCAGAACTTAGCCAACCAGGCGCTCTCCTCGGAGACGACCAAATCTACAACGTAATTGTTACGGCGCATGCCTTTGTAATAATTTTCTTTATAGTAATACCAATTATAATCGGAGGGTTTGGAAACTGACTAATCCCCCTAATGATCGGTGCCCCCGATATGGCATTCCCCCGAATGAATAATATGAGCTTCTGACTTCTCCCTCCATCATTTTTACTTCTTCTTGCCTCCTCAGGAGTTGAAGCAGGTGCAGGGACAGGCTGAACTGTTTATCCACCACTGTCAGGCAACTTAGCTCACGCAGGAGCTTCTGTTGACTTAACTATTTTCTCCCTCCACCTGGCAGGTGTA…
>Abudefduf sexfasciatus | GBMIN121891-17 | COI-5P | KY675677
CTCCTAATTCGAGCAGAACTTAGCCAACCAGGCGCTCTCCTCGGAGACGACCAAATTTACAACGTAATTGTTACGGCACATGCCTTTGTAATAATTTTCTTTATAGTAATACCAATTATGATCGGAGGGTTTGGAAACTGACTAATTCCACTAATGATCGGTGCCCCCGATATGGCATTCCCCCGAATGAACAATATGAGCTTCTGACTCCTCCCTCCATCGTTCTTACTTCTTCTTGCCTCCTCCGGAGTTGAAGCAGGTGCAGGAACAGGCTGAACTGTTTATCCACCACTATCAGGCAACCTAGCTCACGCAGGAGCATCTGTTGACTTAACTATTTTCTCCCTTCACTTAGCAGGTGTATCCTCAATTTTAGGAGCCATTAATTTTATTACTACT…
>Abudefduf sexfasciatus | GBMIN126647-17 | COI-5P | KY675804
CTCCTAATTCGAGCAGAACTTAGCCAACCAGGCGCTCTCCTCGGAGACGACCAAATTTACAACGTAATTGTTACGGCACATGCCTTTGTAATAATTTTCTTTATAGTAATACCAATTATGATCGGAGGGTTTGGAAACTGACTAATTCCACTAATGATCGGTGCCCCCGATATGGCATTCCCCCGAATGAACAATATGAGCTTCTGACTCCTCCCTCCATCGTTCTTACTTCTTCTTGCCTCCTCCGGAGTTGAAGCAGGTGCAGGAACAGGCTGAACTGTTTATCCACCACTATCAGGCAACCTAGCTCACGCAGGAGCATCTGTTGACTTAACTATTTTCTCCCTTCACTTAGCAGGTGTATCCTCAATTTTAGGAGCCATTAATTTTATTACTACT…
>Abudefduf sexfasciatus | GBMIN132407-17 | COI-5P | KY675743
CTCCTAATTCGAGCAGAACTTAGCCAACCAGGCGCTCTCCTCGGAGACGACCAAATTTACAACGTAATTGTTACGGCACATGCCTTTGTAATAATTTTCTTTATAGTAATACCAATTATGATCGGAGGGTTTGGAAACTGACTAATTCCACTAATGATCGGTGCCCCCGATATGGCATTCCCCCGAATGAACAATATGAGCTTCTGACTCCTCCCTCCATCGTTCTTACTTCTTCTTGCCTCCTCCGGAGTTGAAGCAGGTGCAGGAACAGGCTGAACTGTTTATCCACCACTATCAGGCAACCTAGCTCACGCAGGAGCATCTGTTGACTTAACTATTTTCTCCCTTCACTTAGCAGGTGTATCCTCAATTTTAGGAGCCATTAATTTTATTACTACT…
>Abudefduf sexfasciatus | GBMIN97275-17 | COI-5P | KY676182
CTCCTAATTCGAGCAGAACTTAGCCAACCAGGCGCTCTCCTCGGAGACGACCAAATTTACAACGTAATTGTTACGGCACATGCCTTTGTAATAATTTTCTTTATAGTAATACCAATTATGATCGGAGGGTTTGGAAACTGACTAATTCCACTAATGATCGGTGCCCCCGATATGGCATTCCCCCGAATGAACAATATGAGCTTCTGACTCCTCCCTCCATCGTTCTTACTTCTTCTTGCCTCCTCCGGAGTTGAAGCAGGTGCAGGAACAGGCTGAACTGTTTATCCACCACTATCAGGCAACCTAGCTCACGCAGGAGCATCTGTTGACTTAACTATTTTCTCCCTTCACTTAGCAGGTGTATCCTCAATTTTAGGAGCCATTAATTTTATTACTACT…
>Abudefduf sexfasciatus | IPCOM142-10 | COI-5P | JF434708
CACCCTCTATCTAGTATTTGGTGCTTGAGCTGGAATAGTAGGAACAGCCCTGAGCCTCCTAATTCGAGCAGAACTTAGCCAACCAGGCGCTCTCCTCGGAGACGACCAAATTTACAACGTAATTGTTACGGCACATGCCTTTGTAATAATTTTCTTTATAGTAATACCAATTATGATCGGAGGGTTTGGAAACTGACTAATTCCACTAATGATCGGTGCCCCCGATATGGCATTCCCCCGAATGAACAATATGAGCTTCTGACTCCTCCCTCCATCGTTCTTACTTCTTCTTGCCTCCTCCGGAGTTGAAGCAGGTGCAGGAACAGGCTGAACTGTTTACCCACCACTATCAGGCAACCTAGCTCACGCAGGGGCTTCTGTTGACTTAACTATTTTCTC…
>Abudefduf sexfasciatus | IPCOM143-10 | COI-5P | JF434707
CACCCTCTATCTAGTATTTGGTGCTTGAGCTGGAATAGTAGGAACAGCCCTGAGCCTCCTAATTCGAGCAGAACTTAGCCAACCAGGCGCTCTCCTCGGAGACGACCAAATTTACAACGTAATTGTTACGGCACATGCCTTTGTAATAATTTTCTTTATAGTAATACCAATTATAATCGGAGGGTTTGGAAACTGACTAATTCCACTAATGATCGGTGCCCCCGATATGGCATTCCCCCGAATGAACAATATGAGCTTCTGACTCCTCCCTCCATCGTTCTTACTTCTTCTTGCCTCCTCCGGAGTTGAAGCAGGTGCAGGAACAGGCTGAACTGTTTACCCACCACTATCAGGCAACCTAGCTCACGCAGGGGCTTCTGTTGACTTAACTATTTTCTC…
>Abudefduf sexfasciatus | LIFS448-08 | COI-5P | KP194326
CCTCTATCTAGTATTTGGTGCTTGAGCTGGAATAGTAGGAACAGCCCTGAGCCTCCTAATTCGAGCAGAACTTAGCCAACCAGGCGCTCTCCTCGGAGACGACCAAATTTACAACGTAATTGTTACGGCACATGCCTTTGTAATAATTTTCTTTATAGTAATACCAATTATGATCGGAGGGTTTGGAAACTGACTAATTCCACTAATGATCGGTGCCCCCGATATGGCATTCCCCCGAATGAACAATATGAGCTTCTGACTCCTCCCTCCATCGTTCTTACTTCTTCTTGCCTCCTCCGGAGTTGAAGCAGGTGCAGGAACAGGCTGAACTGTTTATCCACCACTATCGGGCAACCTAGCTCACGCAGGAGCATCTGTTGACTTAACTATTTTCTCCCT…
>Abudefduf sexfasciatus | LIFS449-08 | COI-5P | KP194391
CCTCTATCTAGTATTTGGTGCTTGAGCTGGAATAGTAGGAACAGCCCTGAGCCTCCTAATTCGAGCAGAACTTAGCCAACCAGGCGCTCTCCTCGGAGACGACCAAATTTACAACGTAATTGTTACGGCACATGCCTTTGTAATAATTTTCTTTATAGTAATACCAATTATGATCGGAGGGTTTGGAAACTGACTAATTCCACTAATGATCGGTGCCCCCGATATGGCATTCCCCCGAATGAACAATATGAGCTTCTGACTCCTCCCTCCATCGTTCTTACTTCTTCTTGCCTCCTCCGGAGTTGAAGCAGGTGCAGGAACAGGCTGAACTGTTTATCCACCACTATCAGGCAACCTAGCTCACGCAGGAGCATCTGTTGACTTAACTATTTTCTCCCT…
>Abudefduf sexfasciatus | LIFS924-08 | COI-5P | KP194433
CCTCTATCTAGTATTTGGTGCTTGAGCTGGAATAGTAGGAACAGCCCTGAGCCTCCTAATTCGAGCAGAACTTAGCCAACCAGGCGCTCTCCTCGGAGACGACCAAATTTACAACGTAATTGTTACGGCACATGCCTTTGTAATAATTTTCTTTATAGTAATACCAATTATGATCGGAGGGTTTGGAAACTGACTAATTCCACTAATGATCGGTGCCCCCGATATGGCATTCCCCCGAATGAACAATATGAGCTTCTGACTCCTCCCTCCATCGTTCTTACTTCTTCTTGCCTCCTCCGGAGTTGAAGCAGGTGCAGGAACAGGCTGAACTGTTTATCCACCACTATCAGGCAACCTAGCTCACGCAGGAGCATCTGTTGACTTAACTATTTTCTCCCT…
>Abudefduf sexfasciatus | LIFS925-08 | COI-5P | KP194672
CCTCTATCTAGTATTTGGTGCTTGAGCTGGAATAGTAGGAACAGCCCTGAGCCTCCTAATTCGAGCAGAACTTAGCCAACCAGGCGCTCTCCTCGGAGACGACCAAATTTACAACGTAATTGTTACGGCACATGCCTTTGTAATAATTTTCTTTATAGTAATACCAATTATGATCGGAGGGTTTGGAAACTGACTAATTCCACTAATGATCGGTGCCCCCGATATGGCATTCCCCCGAATGAACAATATGAGCTTCTGACTCCTCCCTCCATCGTTCTTACTTCTTCTTGCCTCCTCCGGAGTTGAAGCAGGTGCAGGAACAGGCTGAACTGTTTATCCACCACTATCAGGCAACCTAGCTCACGCAGGAGCATCTGTTGACTTAACTATTTTCTCCCT…
>Abudefduf sexfasciatus | LIFS926-08 | COI-5P | KP195010
CCTCTATCTAGTATTTGGTGCTTGAGCTGGAATAGTAGGAACAGCCCTGAGCCTCCTAATTCGAGCAGAACTTAGCCAACCAGGCGCTCTCCTCGGAGACGACCAAATTTACAACGTAATTGTTACGGCACATGCCTTTGTAATAATTTTCTTTATAGTAATACCAATTATGATCGGAGGGTTTGGAAACTGACTAATTCCACTAATGATCGGTGCCCCCGATATGGCATTCCCCCGAATGAACAATATGAGCTTCTGACTCCTCCCTCCATCGTTCTTACTTCTTCTTGCCTCCTCCGGAGTTGAAGCAGGTGCAGGAACAGGCTGAACTGTTTATCCACCACTATCAGGCAACCTAGCTCACGCAGGAGCATCTGTTGACTTAACTATTTTCTCCCT…
>Abudefduf sexfasciatus | LIFS942-08 | COI-5P | KP194089
CCTCTATCTAGTATTTGGTGCTTGAGCTGGAATAGTAGGAACAGCCCTGAGCCTCCTAATTCGAGCAGAACTTAGCCAACCAGGCGCTCTCCTCGGAGACGACCAAATTTACAACGTAATTGTTACGGCACATGCCTTTGTAATAATTTTCTTTATAGTAATACCAATTATGATCGGAGGGTTTGGAAACTGACTAATTCCACTAATGATCGGTGCCCCCGATATGGCATTCCCCCGAATGAACAATATGAGCTTCTGACTCCTCCCTCCATCGTTCTTACTTCTTCTTGCCTCCTCCGGAGTTGAAGCAGGCGCAGGAACAGGCTGAACTGTTTATCCACCGCTATCAGGCAACCTAGCTCACGCAGGAGCATCTGTTGACTTAACTATTTTCTCCCT…
>Abudefduf sexfasciatus | LIFS957-08 | COI-5P | KP194520
CCTCTATCTAGTATTTGGTGCTTGAGCTGGAATAGTAGGAACAGCCCTGAGCCTCCTAATTCGAGCAGAACTTAGCCAACCAGGCGCTCTCCTCGGAGACGACCAAATTTACAACGTAATTGTTACGGCACATGCCTTTGTAATAATTTTCTTTATAGTAATACCAATTATGATCGGAGGGTTTGGAAACTGACTAATTCCACTAATGATCGGTGCCCCCGATATGGCATTCCCCCGAATGAACAATATGAGCTTCTGACTCCTCCCTCCATCGTTCTTACTTCTTCTTGCCTCCTCCGGAGTTGAAGCAGGTGCAGGAACAGGCTGAACTGTTTATCCACCACTATCAGGCAACCTAGCTCACGCAGGAGCATCTGTTGACTTAACTATTTTCTCCCT…
>Abudefduf sexfasciatus | LIFS958-08 | COI-5P | KP194655
CCTCTATCTAGTATTTGGTGCTTGAGCTGGAATAGTAGGAACAGCCCTGAGCCTCCTAATTCGAGCAGAACTTAGCCAACCAGGCGCTCTCCTCGGAGACGACCAAATTTACAACGTAATTGTTACGGCACATGCCTTTGTAATAATTTTCTTTATAGTAATACCAATTATGATCGGAGGGTTTGGAAACTGACTAATTCCACTAATGATCGGTGCCCCCGATATGGCATTCCCCCGAATGAACAATATGAGCTTCTGACTCCTCCCTCCATCGTTCTTACTTCTTCTTGCCTCCTCCGGAGTTGAAGCAGGTGCAGGAACAGGCTGAACTGTTTATCCACCACTATCAGGCAACCTAGCTCACGCAGGAGCATCTGTTGACTTAACTATTTTCTCCCT…
>Abudefduf sexfasciatus | LIFS986-08 | COI-5P | KP194014
CCTCTATCTAGTATTTGGTGCTTGAGCTGGAATAGTAGGAACAGCCCTGAGCCTCCTAATTCGAGCAGAACTTAGCCAACCAGGCGCTCTCCTCGGAGACGACCAAATTTACAACGTAATTGTTACGGCACATGCCTTTGTAATAATTTTCTTTATAGTAATACCAATTATGATCGGAGGATTTGGAAACTGACTAATTCCACTAATGATCGGTGCCCCCGATATGGCATTCCCCCGAATGAACAATATGAGCTTCTGACTCCTCCCTCCATCGTTCTTACTTCTTCTTGCCTCCTCCGGAGTTGAAGCAGGCGCAGGAACAGGCTGAACTGTTTATCCACCACTATCAGGCAACCTAGCTCACGCAGGAGCATCTGTTGACTTAACTATTTTCTCCCT…
>Abudefduf sexfasciatus | LIFS987-08 | COI-5P | KP194252
CCTCTATCTAGTATTTGGTGCTTGAGCTGGAATAGTAGGAACAGCCCTGAGCCTCCTAATTCGAGCAGAACTTAGCCAACCAGGCGCTCTCCTCGGAGACGACCAAATTTACAACGTAATTGTTACGGCACATGCCTTTGTAATAATTTTCTTTATAGTAATACCAATTATGATCGGAGGGTTTGGAAACTGACTAATTCCACTAATGATCGGTGCCCCCGATATGGCATTCCCCCGAATGAACAATATGAGCTTCTGACTCCTCCCTCCATCGTTCTTACTTCTTCTTGCCTCCTCCGGAGTTGAAGCAGGCGCAGGAACAGGCTGAACTGTTTATCCACCACTATCAGGCAACCTAGCTCACGCAGGAGCATCTGTTGACTTAACTATTTTCTCCCT…
>Abudefduf sexfasciatus | LIFSA076-08 | COI-5P | KP194113
CCTCTATCTAGTATTTGGTGCTTGAGCTGGAATAGTAGGAACAGCCCTGAGCCTCCTAATTCGAGCAGAACTTAGCCAACCAGGCGCTCTCCTCGGAGACGACCAAATTTACAACGTAATTGTTACGGCACATGCCTTTGTAATAATTTTCTTTATAGTAATACCAATTATGATCGGAGGGTTTGGAAACTGACTAATTCCACTAATGATCGGTGCCCCCGATATGGCATTCCCCCGAATGAACAATATGAGCTTCTGACTCCTCCCTCCATCGTTCTTACTTCTTCTTGCCTCCTCCGGAGTTGAAGCAGGCGCAGGAACAGGCTGAACTGTTTATCCACCGCTATCAGGCAACCTAGCTCACGCAGGAGCATCTGTTGACTTAACTATTTTCTCCCT…
>Abudefduf sexfasciatus | LIFSA077-08 | COI-5P | KP194813
CCTCTATCTAGTATTTGGTGCTTGAGCTGGAATAGTAGGAACAGCCCTGAGCCTCCTAATTCGAGCAGAACTTAGCCAACCAGGCGCTCTCCTCGGAGACGACCAAATTTACAACGTAATTGTTACGGCACATGCCTTTGTAATAATTTTCTTTATAGTAATACCAATTATGATCGGAGGGTTTGGAAACTGACTAATTCCACTAATGATCGGTGCCCCCGATATGGCATTCCCCCGAATGAACAATATGAGCTTCTGACTCCTCCCTCCATCGTTCTTACTTCTTCTTGCCTCCTCCGGAGTTGAAGCAGGTGCAGGAACAGGCTGAACTGTTTATCCACCACTATCAGGCAACCTAGCTCACGCAGGAGCTTCTGTTGACTTAACTATTTTCTCCCT…
>Abudefduf sexfasciatus | LIFSA078-08 | COI-5P | KP194533
CCTCTATCTAGTATTTGGTGCTTGAGCTGGAATAGTAGGAACAGCCCTGAGCCTCCTAATTCGAGCAGAACTTAGCCAACCAGGCGCTCTCCTCGGAGACGACCAAATTTACAACGTAATTGTTACGGCACATGCCTTTGTAATAATTTTCTTTATAGTAATACCAATTATGATCGGAGGGTTTGGAAACTGACTAATTCCACTAATGATCGGTGCCCCCGATATGGCATTCCCCCGAATGAACAATATGAGCTTCTGACTCCTCCCTCCATCGTTCTTACTTCTTCTTGCCTCCTCCGGAGTTGAAGCAGGTGCAGGAACAGGCTGAACTGTTTATCCACCACTATCAGGCAACCTAGCTCACGCAGGAGCATCTGTTGACCTAACTATTTTCTCCCT…
>Abudefduf sexfasciatus | LIFSA079-08 | COI-5P | KP194868
CCTCTATCTAGTATTTGGTGCTTGAGCTGGAATAGTAGGAACAGCCCTGAGCCTCCTAATTCGAGCAGAACTTAGCCAACCAGGCGCTCTCCTCGGAGACGACCAAATTTACAACGTAATTGTTACGGCACATGCCTTTGTAATAATTTTCTTTATAGTAATACCAATTATGATCGGAGGGTTTGGAAACTGACTAATTCCACTAATGATCGGTGCCCCCGATATGGCATTCCCCCGAATGAACAATATGAGCTTCTGACTCCTCCCTCCATCGTTCTTACTTCTTCTTGCCTCCTCCGGAGTTGAAGCAGGTGCAGGAACAGGCTGAACTGTTTATCCACCACTATCAGGCAACCTAGCTCACGCAGGAGCTTCTGTTGACTTAACTATTTTCTCCCT…
>Abudefduf sexfasciatus | LIFSA131-08 | COI-5P | KP194419
CCTCTATCTAGTATTTGGTGCTTGAGCTGGGATAGTAGGAACAGCCCTGAGCCTCCTAATTCGAGCAGAACTTAGCCAACCAGGCGCTCTCCTCGGAGACGACCAAATTTACAACGTAATTGTTACGGCACATGCCTTTGTAATAATTTTCTTTATAGTAATACCAATTATGATCGGAGGGTTTGGAAACTGACTAATTCCACTAATGATCGGTGCCCCCGATATGGCATTCCCCCGAATGAACAATATGAGCTTCTGACTCCTCCCTCCATCGTTCTTACTTCTTCTTGCCTCCTCCGGAGTTGAAGCAGGTGCAGGAACAGGCTGAACTGTTTATCCACCACTATCAGGCAACCTAGCTCACGCAGGAGCATCTGTTGACTTAACTATTTTCTCCCT…
>Abudefduf sexfasciatus | MBFA416-07 | COI-5P | JQ431398
AGCCCTGAGCCTCCTAATTCGAGCAGAACTTAGCCAACCAGGCGCTCTCCTCGGAGACGACCAAATTTACAACGTAATTGTTACGGCACATGCCTTTGTAATAATTTTCTTTATAGTAATACCAATTATGATCGGAGGGTTTGGAAACTGACTAATTCCACTAATGATCGGTGCCCCCGATATGGCATTCCCCCGAATGAACAATATGAGCTTCTGACTCCTCCCTCCATCGTTCTTACTTCTTCTTGCCTCCTCCGGAGTTGAAGCAGGTGCAGGAACAGGCTGAACTGTTTATCCACCACTATCAGGCAACCTAGCTCACGCAGGAGCTTCTGTTGACTTAACTATTTTCTCCCTTCACTTAGCAGGTGTATCCTCAATTTTAGGAGCCATTAATTT…
>Abudefduf sexfasciatus | MBFA417-07 | COI-5P | JQ431397
GTAGGAACAGCCCTGAGCCTCCTAATTCGAGCAGAACTTAGCCAACCAGGCGCTCTCCTCGGAGACGACCAAATTTACAACGTAATTGTTACGGCACATGCCTTTGTAATAATTTTCTTTATAGTAATACCAATTATGATCGGAGGGTTTGGAAACTGACTAATTCCACTAATGATCGGTGCCCCCGATATGGCATTCCCCCGAATGAACAATATGAGCTTCTGACTCCTCCCTCCATCGTTCTTACTTCTTCTTGCCTCCTCCGGAGTTGAAGCAGGTGCAGGAACAGGCTGAACTGTTTATCCACCACTATCAGGCAACCTAGCTCACGCAGGAGCTTCTGTTGACTTAACTATTTTCTCCCTTCACTTAGCAGGTGTATCCTCAATTTTAGGAGCC…
>Abudefduf sexfasciatus | RESIC591-11 | COI-5P |
CCTCTATCTAGTATTTGGTGCTTGAGCTGGAATAGTAGGAACAGCCCTGAGCCTCCTAATTCGAGCAGAACTTAGCCAACCAGGCGCTCTCCTCGGAGACGACCAAATTTACAACGTAATTGTTACGGCACATGCCTTTGTAATAATTTTCTTTATAGTAATACCAATTATGATCGGAGGGTTTGGAAACTGACTAATTCCACTAATGATCGGTGCCCCCGATATGGCATTCCCCCGAATGAACAATATGAGCTTCTGACTCCTCCCTCCATCGTTCTTACTTCTTCTTGCCTCCTCCGGAGTTGAAGCAGGTGCAGGAACAGGCTGAACTGTTTATCCACCACTATCAGGCAACCTAGCTCACGCAGGAGCATCTGTTGACTTAACTATTTTCTCCCT…
>Abudefduf sexfasciatus | RESIC592-11 | COI-5P |
CCTCTATCTAGTATTTGGTGCTTGAGCTGGAATAGTAGGAACAGCCCTGAGCCTCCTAATTCGAGCAGAACTTAGCCAACCAGGCGCTCTCCTCGGAGACGACCAAATTTACAACGTAATTGTTACGGCACATGCCTTTGTAATAATTTTCTTTATAGTAATACCAATTATGATCGGAGGGTTTGGAAACTGACTAATTCCACTAATGATCGGTGCCCCCGATATGGCATTCCCCCGAATGAACAATATGAGCTTCTGACTCCTCCCTCCATCGTTCTTACTTCTTCTTGCCTCCTCCGGAGTTGAAGCAGGTGCAGGAACAGGCTGAACTGTTTATCCACCACTATCAGGCAACCTAGCTCACGCAGGAGCATCTGTTGACTTAACTATTTTCTCCCT…
>Abudefduf sexfasciatus | RESIC593-11 | COI-5P |
CCTCTATCTAGTATTTGGTGCTTGAGCTGGAATAGTAGGAACAGCCCTGAGCCTCCTAATTCGAGCAGAACTTAGCCAACCAGGCGCTCTCCTCGGAGACGACCAAATTTACAACGTAATTGTTACGGCACATGCCTTTGTAATAATTTTCTTTATAGTAATACCAATTATGATCGGAGGGTTTGGAAACTGACTAATTCCACTAATGATCGGTGCCCCCGATATGGCATTCCCCCGAATGAACAATATGAGCTTCTGACTCCTCCCTCCATCGTTCTTACTTCTTCTTGCCTCCTCCGGAGTTGAAGCAGGTGCAGGAACAGGCTGAACTGTTTATCCACCACTATCAGGCAACCTAGCTCACGCAGGAGCATCTGTTGACTTAACTATTTTCTCCCT…
>Abudefduf sexfasciatus | SCS930-16 | COI-5P | KY371028
GGTGCTTGAGCTGGAATAGTAGGAACAGCCCTGAGCCTCCTAATTCGAGCAGAACTTAGCCAACCAGGCGCTCTCCTCGGAGACGACCAAATTTACAACGTAATTGTTACGGCACATGCCTTTGTAATAATTTTCTTTATAGTAATACCAATTATGATCGGAGGGTTTGGAAACTGACTAATTCCACTAATGATCGGTGCCCCCGATATGGCATTCCCCCGAATGAACAATATGAGCTTCTGACTCCTCCCTCCATCGTTCTTACTTCTTCTTGCCTCCTCCGGAGTTGAAGCAGGTGCAGGAACAGGCTGAACTGTTTATCCACCACTATCAGGCAACCTAGCTCACGCAGGAGCATCTGTTGACTTAACTATTTTCTCCCTTCACTTAGCAGGTGTA…
>Abudefduf sexfasciatus | SCS931-16 | COI-5P | KY371031
GGTGCTTGAGCTGGAATAGTAGGAACAGCCCTGAGCCTCCTAATTCGAGCAGAACTTAGCCAACCAGGCGCTCTCCTCGGAGACGACCAAATTTACAACGTAATTGTTACGGCACATGCCTTTGTAATAATTTTCTTTATAGTAATACCAATTATGATCGGAGGGTTTGGAAACTGACTAATTCCACTAATGATCGGTGCCCCCGATATGGCATTCCCCCGAATGAACAATATGAGCTTCTGACTCCTCCCTCCATCGTTCTTACTTCTTCTTGCCTCCTCCGGAGTTGAAGCAGGTGCAGGAACAGGCTGAACTGTTTATCCACCACTATCAGGCAACCTAGCTCACGCAGGAGCATCTGTTGACTTAACTATTTTCTCCCTTCACTTAGCAGGTGTA…
>Abudefduf sexfasciatus | SCS932-16 | COI-5P | KY371034
GGTGCTTGAGCTGGAATAGTAGGAACAGCCCTGAGCCTCCTAATTCGAGCAGAACTTAGCCAACCAGGCGCTCTCCTCGGAGACGACCAAATTTACAACGTAATTGTTACGGCACATGCCTTTGTAATAATTTTCTTTATAGTAATACCAATTATGATCGGAGGGTTTGGAAACTGACTAATTCCACTAATGATCGGTGCCCCCGATATGGCATTCCCCCGAATGAACAATATGAGCTTCTGACTCCTCCCTCCATCGTTCTTACTTCTTCTTGCCTCCTCCGGAGTTGAAGCAGGTGCAGGAACAGGCTGAACTGTTTATCCACCACTATCAGGCAACCTAGCTCACGCAGGAGCATCTGTTGACTTAACTATTTTCTCCCTTCACTTAGCAGGTGTA…
>Abudefduf sexfasciatus | SCS933-16 | COI-5P | KY371033
GGTGCTTGAGCTGGAATAGTAGGAACAGCCCTGAGCCTCCTAATTCGAGCAGAACTTAGCCAACCAGGCGCTCTCCTCGGAGACGACCAAATTTACAACGTAATTGTTACGGCACATGCCTTTGTAATAATTTTCTTTATAGTAATACCAATTATGATCGGAGGGTTTGGAAACTGACTAATTCCACTAATGATCGGTGCCCCCGATATGGCATTCCCCCGAATGAACAATATGAGCTTCTGACTCCTCCCTCCATCGTTCTTACTTCTTCTTGCCTCCTCCGGAGTTGAAGCAGGTGCAGGAACAGGCTGAACTGTTTATCCACCACTATCAGGCAACCTAGCTCACGCAGGAGCTTCTGTTGACTTAACTATTTTCTCCCTTCACTTAGCAGGTGTA…
>Abudefduf sexfasciatus | SCS934-16 | COI-5P | KY371032
GGTGCTTGAGCTGGAATAGTAGGAACAGCCCTGAGCCTCCTAATTCGAGCAGAACTTAGCCAACCAGGCGCTCTCCTCGGAGACGACCAAATTTACAACGTAATTGTTACGGCACATGCCTTTGTAATAATTTTCTTTATAGTAATACCAATTATGATCGGAGGGTTTGGAAACTGACTAATTCCACTAATGATCGGTGCCCCCGATATGGCATTCCCCCGAATGAACAATATGAGCTTCTGACTCCTCCCTCCATCGTTCTTACTTCTTCTTGCCTCCTCCGGAGTTGAAGCAGGTGCAGGAACAGGCTGAACTGTTTATCCACCACTATCAGGCAACCTAGCTCACGCAGGAGCTTCTGTTGACTTAACTATTTTCTCCCTTCACTTAGCAGGTGTA…
>Abudefduf sexfasciatus | SCS935-16 | COI-5P | KY371035
GGTGCTTGAGCTGGAATAGTAGGAACAGCCCTGAGCCTCCTAATTCGAGCAGAACTTAGCCAACCAGGCGCTCTCCTCGGAGACGACCAAATTTACAACGTAATTGTTACGGCACATGCCTTTGTAATAATTTTCTTTATAGTAATACCAATTATGATCGGAGGGTTTGGAAACTGACTAATTCCACTAATGATCGGTGCCCCCGATATGGCATTCCCCCGAATGAACAATATGAGCTTCTGACTCCTCCCTCCATCGTTCTTACTTCTTCTTGCCTCCTCCGGAGTTGAAGCAGGCGCAGGAACAGGCTGAACTGTTTATCCACCACTATCAGGCAACCTAGCTCACGCAGGAGCATCTGTTGACTTAACTATTTTCTCCCTTCACTTAGCAGGTGTA…
>Abudefduf sexfasciatus | SCS936-16 | COI-5P | KY371030
GGTGCTTGAGCTGGAATAGTAGGAACAGCCCTGAGCCTCCTAATTCGAGCAGAACTTAGCCAACCAGGCGCTCTCCTCGGAGACGACCAAATTTACAACGTAATTGTTACGGCACATGCCTTTGTAATAATTTTCTTTATAGTAATACCAATTATGATCGGAGGGTTTGGAAACTGACTAATTCCACTAATGATCGGTGCCCCCGATATGGCATTCCCCCGAATGAACAATATGAGCTTCTGACTCCTCCCTCCATCGTTCTTACTTCTTCTTGCCTCCTCCGGAGTTGAAGCAGGTGCAGGAACAGGCTGAACTGTTTATCCACCACTATCAGGCAACCTAGCTCACGCAGGAGCATCTGTTGACTTAACTATTTTCTCCCTTCACTTAGCAGGTGTA…
>Abudefduf sexfasciatus | SCS937-16 | COI-5P | KY371029
GGTGCTTGAGCTGGAATAGTAGGAACAGCCCTGAGCCTCCTAATTCGAGCAGAACTTAGCCAACCAGGCGCTCTCCTCGGAGACGACCAAGTTTACAACGTAATTGTTACGGCACATGCCTTTGTAATAATTTTCTTTATAGTAATACCAATCATGATCGGAGGGTTTGGAAACTGACTAATTCCACTAATGATCGGTGCCCCCGATATGGCATTCCCCCGAATGAACAATATGAGCTTCTGACTCCTCCCTCCATCGTTCTTACTTCTTCTTGCCTCCTCCGGAGTTGAAGCAGGTGCAGGAACAGGCTGAACTGTTTATCCACCACTATCAGGCAACCTAGCTCACGCAGGAGCATCTGTTGACTTAACTATTTTCTCCCTTCACTTAGCAGGTGTA…
>Abudefduf sordidus | IPCOM258-10 | COI-5P | JF434713
CACCCTTTATCTAGTATTTGGTGCTTGAGCTGGAATAGTGGGCACAGCTTTAAGCCTCCTTATTCGAGCAGAACTTAGCCAACCAGGCGCTCTCCTTGGAGACGACCAAATTTATAACGTAATTGTTACGGCACACGCCTTTGTAATAATTTTCTTTATAGTAATACCAATTATGATTGGAGGGTTTGGAAACTGACTAATTCCCCTTATGATCGGTGCCCCCGACATGGCTTTCCCCCGAATAAATAACATGAGCTTCTGGCTCCTCCCTCCCTCATTCCTACTTTTACTCGCCTCTTCCGGAGTTGAAGCAGGTGCAGGAACAGGTTGAACTGTTTACCCTCCCCTATCTGGTAACTTAGCCCATGCAGGAGCCTCTGTTGACCTGACTATTTTCTC…
>Abudefduf sordidus | IPCOM259-10 | COI-5P | JF434712
CACCCTTTATCTAGTATTTGGTGCTTGAGCTGGAATAGTGGGCACAGCTTTAAGCCTCCTTATTCGAGCAGAACTTAGCCAACCAGGCGCTCTCCTCGGAGACGACCAAATTTATAACGTAATTGTTACGGCACACGCCTTTGTAATAATTTTCTTTATAGTAATACCAATTATGATTGGAGGGTTTGGAAACTGACTAATTCCCCTTATGATCGGTGCCCCCGACATGGCTTTCCCCCGAATAAATAACATGAGCTTCTGGCTCCTCCCTCCCTCATTCCTACTTTTACTCGCCTCTTCCGGAGTTGAAGCAGGTGCAGGAACAGGTTGAACTGTTTACCCTCCCCTATCTGGTAACTTAGCCCATGCAGGAGCCTCTGTTGACCTGACTATTTTCTC…
>Abudefduf sordidus | IPCOM260-10 | COI-5P | JF434711
CACCCTTTATCTAGTATTTGGTGCTTGAGCTGGAATAGTGGGCACAGCTTTAAGCCTCCTTATTCGAGCAGAACTTAGCCAACCAGGCGCTCTCCTCGGAGACGACCAAATTTATAACGTAATTGTTACGGCACACGCCTTTGTAATAATTTTCTTTATAGTAATACCAATTATGATTGGAGGGTTTGGAAACTGACTAATTCCCCTTATGATCGGTGCCCCCGACATGGCTTTCCCCCGAATAAATAACATGAGCTTCTGGCTCCTCCCTCCCTCATTCCTACTTTTACTCGCCTCTTCCGGAGTTGAAGCAGGTGCAGGAACAGGTTGAACTGTTTACCCTCCCCTATCTGGTAACTTAGCCCATGCAGGAGCCTCTGTTGACCTGACTATTTTCTC…
>Abudefduf sordidus | IPCOM470-10 | COI-5P | JF434710
CACCCTTTATCTAGTATTTGGTGCTTGAGCTGGAATAGTGGGCACAGCTTTAAGCCTCCTTATTCGAGCAGAACTTAGCCAACCAGGCGCTCTCCTCGGAGACGACCAAATTTATAACGTAATTGTTACGGCACACGCCTTTGTAATAATTTTCTTTATAGTAATACCAATTATGATTGGAGGGTTTGGAAACTGACTAATTCCCCTTATGATCGGTGCCCCCGACATGGCTTTCCCCCGAATAAATAACATGAGCTTCTGGCTCCTCCCTCCCTCATTCCTACTTTTACTCGCCTCTTCCGGAGTTGAAGCAGGTGCAGGAACAGGTTGAACTGTTTACCCTCCCCTATCTGGCAACTTAGCCCATGCAGGAGCCTCTGTTGACCTGACTATTTTCTC…
>Abudefduf sordidus | IPCOM473-10 | COI-5P | JF434709
CACCCTTTATCTAGTATTTGGTGCTTGAGCTGGAATAGTGGGCACAGCTTTAAGCCTCCTTATTCGAGCAGAACTTAGCCAACCAGGCGCTCTCCTCGGAGACGACCAAATTTATAACGTAATTGTTACGGCACACGCCTTTGTAATAATTTTCTTTATAGTAATACCAATTATGATTGGAGGGTTTGGAAACTGACTAATTCCCCTTATGATCGGTGCCCCCGACATGGCTTTCCCCCGAATAAATAACATGAGCTTCTGGCTCCTCCCTCCCTCATTCCTACTTTTACTCGCCTCTTCCGGAGTTGAAGCAGGTGCAGGAACAGGTTGAACTGTTTACCCTCCCCTATCTGGCAACTTAGCCCATGCAGGAGCCTCTGTTGACCTGACTATTTTCTC…
>Abudefduf sordidus | KANB003-17 | COI-5P | MG816636
CCTTTATCTAGTATTTGGTGCTTGAGCTGGAATAGTGGGCACAGCTTTAAGCCTCCTTATTCGAGCAGAACTTAGCCAACCAGGCGCTCTCCTCGGAGACGACCAAATTTATAACGTAATTGTTACGGCACACGCCTTTGTAATAATTTTCTTTATAGTAATACCAATTATGATTGGAGGGTTTGGAAACTGACTAATTCCCCTTATGATCGGTGCCCCCGACATGGCTTTCCCCCGAATAAATAACATGAGCTTCTGGCTCCTCCCTCCCTCATTCCTACTTTTACTCGCCTCTTCCGGAGTTGAAGCAGGTGCAGGAACAGGTTGAACTGTTTACCCTCCCCTATCTGGCAACTTAGCCCATGCAGGAGCCTCTGTTGACCTGACTATTTTCTCCCT…
>Abudefduf sordidus | KANB020-17 | COI-5P | MG816635
CCTTTATCTAGTATTTGGTGCTTGAGCTGGAATAGTGGGCACAGCTTTAAGCCTCCTTATTCGAGCAGAACTTAGCCAACCAGGCGCTCTCCTCGGAGACGACCAAATTTATAACGTAATTGTTACGGCACACGCCTTTGTAATAATTTTCTTTATAGTAATACCAATTATGATTGGAGGGTTTGGAAACTGACTAATTCCCCTTATGATCGGTGCCCCCGACATGGCTTTCCCCCGAATAAATAACATGAGCTTCTGGCTCCTCCCTCCCTCATTCCTACTTTTACTCGCCTCTTCCGGAGTTGAAGCAGGTGCAGGAACAGGTTGAACTGTTTACCCTCCCCTATCTGGCAACTTGGCCCATGCAGGAGCCTCTGTTGACCTGACTATTTTCTCCCT…
>Abudefduf sordidus | LIFSA059-08 | COI-5P | KP193989
CCTTTATCTAGTATTTGGTGCTTGAGCTGGAATAGTGGGCACAGCTTTAAGCCTCCTTATTCGAGCAGAACTTAGCCAACCAGGCGCTCTCCTCGGAGACGACCAAATTTATAACGTAATTGTTACGGCACACGCCTTTGTAATAATTTTCTTTATAGTAATACCAATTATGATTGGAGGGTTTGGAAACTGACTAATTCCCCTTATGATCGGTGCCCCCGACATGGCTTTCCCCCGAATAAATAACATGAGCTTCTGGCTCCTCCCTCCCTCATTCCTACTTTTACTCGCCTCTTCCGGAGTTGAAGCAGGTGCAGGAACAGGTTGAACTGTTTACCCTCCCCTATCTGGCAACTTAGCCCATGCAGGAGCCTCTGTTGACCTGACTATTTTCTCCCT…
>Abudefduf sordidus | MBFA951-07 | COI-5P | JQ431399
ACCCTTTATCTAGTATTTGGTGCTTGAGCTGGAATAGTGGGCACAGCTTTAAGCCTCCTTATTCGAGCAGAACTTAGCCAACCAGGCGCTCTCCTCGGAGACGACCAAATTTATAACGTAATTGTTACGGCACACGCCTTTGTAATAATTTTCTTTATAGTAATACCAATTATGATTGGAGGGTTTGGAAACTGACTAATTCCCCTTATGATCGGTGCCCCCGACATGGCTTTCCCCCGAATAAATAACATGAGCTTCTGGCTCCTCCCTCCCTCATTCCTACTTTTACTCGCCTCTTCCGGAGTTGAAGCAGGTGCAGGAACAGGTTGAACTGTTTACCCTCCCCTATCTGGCAACTTAGCCCATGCAGGAGCCTCTGTTGACCTGACTATTTTCTCC…
>Abudefduf sordidus | TZMSB142-04 | COI-5P | JF492764
CCTTTATCTAGTATTTGGTGCTTGAGCTGGAATAGTGGGCACAGCTTTAAGCCTCCTTATTCGAGCAGAACTTAGCCAACCAGGTGCTCTCCTCGGAGACGACCAAATTTATAACGTAATTGTTACGGCACACGCCTTTGTAATAATTTTCTTTATAGTAATACCAATTATGATTGGAGGGTTTGGAAACTGACTAATTCCCCTTATGATCGGTGCCCCCGACATGGCTTTCCCCCGAATAAATAACATGAGCTTCTGGCTCCTCCCTCCCTCATTCCTACTTTTACTCGCCTCTTCCGGAGTTGAAGCAGGTGCAGGAACAGGTTGAACTGTTTACCCTCCCCTATCTGGCAACTTAGCCCATGCAGGAGCCTCTGTTGACCTGACTATTTTCTCCCT…
>Abudefduf sordidus | TZMSB143-04 | COI-5P | JF492763
CCTTTATCTAGTATTTGGTGCTTGAGCTGGAATAGTGGGCACAGCTTTAAGCCTCCTTATTCGAGCAGAACTTAGCCAACCAGGCGCTCTCCTCGGAGACGACCAAATTTATAACGTAATTGTTACGGCACACGCCTTTGTAATAATTTTCTTTATAGTAATACCAATTATGATTGGAGGGTTTGGAAACTGACTAATTCCCCTTATGATCGGTGCCCCCGACATGGCTTTTCCCCGAATAAATAACATGAGCTTCTGGCTCCTCCCTCCCTCATTCCTACTTTTACTCGCCTCTTCCGGAGTTGAAGCAGGTGCAGGAACAGGTTGAACTGTTTACCCTCCCCTATCTGGCAACTTAGCCCATGCAGGAGCCTCTGTTGACCTGACTATTTTCTCCCT…
>Abudefduf sordidus | TZMSC127-05 | COI-5P | JF492767
CCTTTATCTAGTATTTGGTGCTTGAGCTGGAATAGTGGGCACAGCTTTAAGCCTCCTTATTCGAGCAGAACTTAGCCAACCAGGCGCTCTCCTCGGAGACGACCAAATTTATAACGTAATTGTTACGGCACACGCCTTTGTAATAATTTTCTTTATAGTAATACCAATTATGATTGGAGGGTTTGGAAACTGACTAATTCCCCTTATGATCGGTGCCCCCGACATGGCTTTCCCCCGAATAAATAACATGAGCTTCTGGCTCCTCCCTCCCTCATTCCTACTTTTACTCGCCTCTTCCGGAGTTGAAGCAGGTGCAGGAACAGGTTGAACTGTTTACCCTCCCCTATCTGGCAACTTAGCCCATGCAGGAGCCTCTGTTGACCTGACTATTTTCTCCCT…
>Abudefduf sordidus | TZMSC128-05 | COI-5P | JF492765
CCTTTATCTAGTATTTGGTGCTTGAGCTGGAATAGTGGGCACAGCTTTAAGCCTCCTTATTCGAGCAGAACTTAGCCAACCAGGCGCTCTCCTCGGAGACGACCAAATTTATAACGTAATTGTTACGGCACACGCCTTTGTAATAATTTTCTTTATAGTAATACCAATTATGATTGGAGGGTTTGGAAACTGACTAATTCCCCTTATGATCGGTGCCCCCGACATGGCTTTCCCCCGAATAAATAACATGAGCTTCTGGCTCCTCCCTCCCTCATTCCTACTTTTACTCGCCTCTTCCGGAGTTGAAGCAGGTGCAGGAACAGGTTGAACTGTTTACCCTCCCCTATCTGGCAACTTAGCCCATGCAGGAGCCTCTGTTGACCTGACTATTTTCTCCCT…
>Abudefduf sordidus | TZMSC539-06 | COI-5P | JF492766
CCTTTATCTAGTATTTGGTGCTTGAGCTGGAATAGTGGGCACAGCTTTAAGCCTCCTTATTCGAGCAGAACTTAGCCAACCAGGCGCTCTCCTCGGAGACGACCAAATTTATAACGTAATTGTTACGGCACACGCCTTTGTAATAATTTTCTTTATAGTAATACCAATTATGATTGGAGGGTTTGGAAACTGACTAATTCCCCTTATGATCGGTGCCCCCGACATGGCTTTCCCCCGAATAAATAACATGAGCTTCTGGCTCCTCCCTCCCTCATTCCTACTTTTACTCGCCTCTTCCGGAGTTGAAGCAGGTGCAGGAACAGGTTGAACCGTTTACCCTCCCCTATCTGGCAACTTAGCCCATGCAGGAGCCTCTGTTGACCTGACTATTTTCTCCCT…
>Abudefduf sordidus | UKFBJ753-08 | COI-5P | KF929554
CCTTTATCTAGTATTTGGTGCTTGAGCTGGAATAGTGGGCACAGCTTTAAGCCTCCTTATTCGAGCAGAACTTAGCCAACCAGGCGCTCTCCTCGGAGACGACCAAATTTATAACGTAATTGTTACGGCACACGCCTTTGTAATAATTTTCTTTATAGTAATACCAATTATGATTGGAGGGTTTGGAAACTGACTAATTCCCCTTATGATCGGTGCCCCCGACATGGCTTTCCCCCGAATAAATAACATGAGCTTCTGGCTCCTCCCTCCCTCATTCCTACTTTTACTCGCCTCTTCCGGAGTTGAAGCAGGTGCAGGAACAGGTTGAACTGTTTACCCTCCCCTATCTGGCAACTTAGCCCATGCAGGAGCCTCTGTTGACCTGACTATTTTCTCCCT…
>Abudefduf sp. | COFPL037-15 | COI-5P |
CCGCCGATGATTATTGGCATTACCATGAAAAAAATTATTACCAAAGCGTGCGCGGGCACCATGACCCTGATTTGGAGCAGCCCGATGTTTAACCCGAGCTGGCTGAGCAGCGCGCGCATGAGCTATTTTGTGAGCGAAGAATATCTGACCCGCGATCGCATTCTGGGCATTCCGATGNNNNNN
>Abudefduf sparoides | COLOR582-15 | COI-5P | MF409543
CCTTTATCTAGTATTTGGTGCATGAGCTGGAATAGTAGGGACAGCCCTAAGCCTTCTTATCCGAGCAGAACTTAGCCAACCAGGTGCTCTCCTCGGGGATGACCAAATCTATAACGTAATTGTTACGGCACATGCCTTTGTAATAATTTTCTTTATAGTAATGCCGATTATGATCGGAGGGTTTGGAAATTGACTAATCCCCCTAATGATTGGCGCCCCTGACATGGCATTCCCCCGAATAAATAACATGAGCTTCTGACTTCTTCCTCCATCCTTCTTACTTCTTCTTGCCTCATCCGGAGTTGAAGCAGGTGCAGGAACAGGCTGAACTGTCTATCCACCACTATCGGGTAACCTAGCTCACGCAGGATCCTCTGTTGACCTAACTATTTTTTCCCT…
>Abudefduf sparoides | GBGCA3317-13 | COI-5P | JQ707131
CTTTATCTAGTATTTGGTGCATGAGCTGGAATAGTAGGGACAGCCCTAAGCCTTCTTATCCGAGCAGAACTTAGCCAACCAGGTGCTCTCCTCGGGGATGACCAAATCTATAACGTAATTGTTACGGCACATGCCTTTGTAATAATTTTCTTTATAGTAATGCCGATTATGATCGGAGGGTTTGGAAATTGACTAATCCCCCTAATGATTGGCGCCCCTGACATGGCATTCCCCCGAATAAATAACATGAGCTTCTGACTTCTTCCTCCATCCTTCTTACTTCTTCTTGCCTCATCCGGAGTTGAAGCAGGTGCAGGAACAGGCTGAACTGTCTATCCACCACTATCGGGTAACCTAGCTCACGCAGGATCCTCTGTTGACCTAACTATTTTTTCCCTC…
>Abudefduf sparoides | IPCOM149-10 | COI-5P | JF434716
CACCCTTTATCTAGTATTTGGTGCTTGAGCTGGAATAGTAGGGACAGCCCTAAGCCTTCTTATCCGAGCAGAACTTAGCCAACCAGGTGCTCTCCTCGGGGATGACCAAATCTATAACGTAATTGTTACGGCACATGCCTTTGTAATAATTTTCTTTATAGTAATGCCGATTATGATCGGAGGGTTTGGAAATTGACTAATCCCCCTAATGATTGGCGCCCCTGACATGGCATTCCCCCGAATAAATAACATGAGCTTCTGACTTCTTCCTCCATCCTTCTTACTTCTTCTTGCCTCATCCGGAGTTGAAGCAGGTGCAGGAACAGGCTGAACTGTCTATCCACCACTATCGGGTAACCTAGCTCACGCAGGATCCTCTGTTGACCTAACTATTTTTTC…
>Abudefduf sparoides | IPCOM246-10 | COI-5P | JF434715
CACCCTTTATCTAGTATTTGGTGCTTGAGCTGGAATAGTAGGGACAGCCCTAAGCCTTCTTATCCGAGCAGAACTTAGCCAACCAGGTGCTCTCCTCGGGGATGACCAAATCTATAACGTAATTGTTACGGCACATGCCTTTGTAATAATTTTCTTTATAGTAATGCCGATTATGATCGGAGGGTTTGGAAATTGACTAATCCCCCTAATGATTGGCGCCCCTGACATGGCATTCCCCCGAATAAATAACATGAGCTTCTGACTTCTTCCTCCATCCTTCTTACTTCTTCTTGCCTCATCCGGAGTTGAAGCAGGTGCAGGAACAGGCTGAACTGTCTATCCACCACTATCGGGTAACCTAGCTCACGCAGGATCCTCTGTTGACCTAACTATTTTTTC…
>Abudefduf sparoides | IPCOM434-10 | COI-5P | JF434719
CACCCTTTATCTAGTATTTGGTGCATGAGCTGGAATAGTAGGGACAGCCCTAAGCCTTCTTATCCGAGCAGAACTTAGCCAACCAGGTGCTCTCCTCGGGGATGACCAAATCTATAACGTAATTGTTACGGCACATGCCTTTGTAATAATTTTCTTTATAGTAATGCCGATTATGATCGGAGGGTTTGGAAATTGACTAATCCCCCTAATGATTGGCGCCCCTGACATGGCATTCCCCCGAATAAATAACATGAGCTTCTGACTTCTTCCTCCATCCTTCTTACTTCTTCTTGCCTCATCCGGAGTTGAAGCAGGTGCAGGAACAGGCTGAACTGTCTATCCACCACTATCGGGTAACCTAGCTCACGCAGGATCCTCTGTTGACCTAACTATTTTTTC…
>Abudefduf sparoides | IPCOM435-10 | COI-5P | JF434718
CACCCTTTATCTAGTATTTGGTGCATGAGCTGGAATAGTAGGGACAGCCCTAAGCCTTCTTATCCGAGCAGAACTTAGCCAACCAGGTGCTCTCCTCGGGGATGACCAAATCTATAACGTAATTGTTACGGCACATGCCTTTGTAATAATTTTCTTTATAGTAATGCCGATTATGATCGGAGGGTTTGGAAATTGACTAATCCCCCTAATGATTGGCGCCCCTGACATGGCATTCCCCCGAATAAATAACATGAGCTTCTGACTTCTTCCTCCATCCTTCTTACTTCTTCTTGCCTCATCCGGAGTTGAAGCAGGTGCAGGAACAGGCTGAACTGTCTATCCACCACTATCGGGCAACCTAGCTCACGCAGGATCCTCTGTTGACCTAACTATTTTTTC…
>Abudefduf sparoides | IPCOM436-10 | COI-5P | JF434717
CACCCTTTATCTAGTATTTGGTGCATGAGCTGGAATAGTAGGGACAGCCCTAAGCCTTCTTATCCGAGCAGAACTTAGCCAACCAGGTGCTCTCCTCGGGGATGACCAAATCTATAACGTAATTGTTACGGCACATGCCTTTGTAATAATTTTCTTTATAGTAATGCCGATTATGATCGGAGGGTTTGGAAATTGACTAATCCCCCTAATGATTGGCGCCCCTGACATGGCATTCCCCCGAATAAATAACATGAGCTTCTGACTTCTTCCTCCATCCTTCTTACTTCTTCTGGCCTCATCCGGAGTTGAAGCAGGTGCAGGAACAGGCTGAACTGTCTATCCACCACTATCGGGTAACCTAGCTCACGCAGGATCCTCTGTTGACCTAACTATTTTTTC…
>Abudefduf sparoides | IPCOM487-10 | COI-5P | JF434714
CACCCTTTATCTAGTATTTGGTGCATGAGCTGGAATAGTAGGGACAGCCCTAAGCCTTCTTATCCGAGCAGAACTTAGCCAACCAGGTGCTCTCCTCGGGGATGACCAAATCTATAACGTAATTGTTACGGCACATGCCTTTGTAATAATTTTCTTTATAGTAATGCCGATTATGATCGGAGGGTTTGGAAATTGACTAATCCCCCTAATGATTGGCGCCCCTGACATGGCATTCCCCCGAATAAATAACATGAGCTTCTGACTTCTTCCTCCATCCTTCTTACTTCTTCTTGCCTCATCCGGAGTTGAAGCAGGTGCAGGAACAGGCTGAACTGTCTATCCACCACTATCGGGTAACCTAGCTCACGCAGGATCCTCTGTTGACCTAACTATTTTTTC…
>Abudefduf taurus | BZLWB373-06 | COI-5P | JQ840390
CCTTTATCTAGTATTTGGTGCCTGGGCTGGAATAGTAGGCACAGCTCTGAGCCTGCTTATTCGAGCAGAACTCAGTCAACCAGGCGCTCTCCTCGGAGACGACCAAATTTATAATGTAATTGTTACGGCACACGCCTTTGTAATAATTTTCTTTATAGTAATGCCAATCATGATTGGAGGATTTGGAAATTGACTAATTCCCCTTATGATTGGTGCTCCTGACATGGCATTCCCCCGAATAAACAACATGAGCTTCTGACTTCTCCCTCCCTCATTCCTCCTTCTACTTGCCTCTTCTGGCGTTGAAGCCGGTGCTGGAACAGGTTGAACCGTTTACCCACCACTGTCTGGAAACCTAGCCCACGCAGGGGCTTCTGTAGACTTAACCATTTTTTCCCT…
>Abudefduf taurus | BZLWB374-06 | COI-5P | JQ840391
CCTTTATCTAGTATTTGGTGCCTGGGCTGGAATAGTAGGCACAGCTCTGAGCCTGCTTATTCGAGCAGAACTCAGTCAACCAGGCGCTCTCCTCGGAGACGACCAAATTTATAATGTAATTGTTACGGCACACGCCTTTGTAATAATTTTCTTTATAGTAATGCCAATCATGATTGGAGGATTTGGAAATTGACTAATTCCCCTTATGATTGGTGCTCCTGACATGGCATTCCCCCGAATAAACAACATGAGCTTCTGACTTCTCCCTCCCTCATTCCTCCTTCTACTTGCCTCTTCTGGCGTTGAAGCCGGTGCTGGAACAGGTTGAACCGTTTACCCACCACTGTCTGGAAACCTAGCCCACGCAGGGGCTTCTGTAGACTTAACCATTTTTTCCCT…
>Abudefduf taurus | TOBA065-09 | COI-5P | JQ842758
AGTAGGCACAGCTCTGAGCCTGCTTATTCGAGCAGAACTCAGTCAACCAGGCGCTCTCCTCGGAGACGACCAAATTTATAATGTAATTGTTACGGCACACGCCTTTGTAATAATTTTCTTTATAGTAATGCCAATCATGATTGGAGGATTTGGAAATTGACTAATTCCCCTTATGATTGGTGCTCCTGACATGGCATTCCCCCGAATAAACAACATGAGCTTCTGACTTCTCCCTCCCTCATTCCTCCTTCTACTTGCCTCTTCTGGCGTTGAAGCCGGTGCTGGAACAGGTTGAACCGTTTACCCACCACTGTCTGGAAACCTAGCCCACGCAGGGGCTTCTGTAGACTTAACCATTTTTTCCCTTCATCTGGCAGGTATTTCATCAATCTTAGGAGC…
>Abudefduf taurus | TOBA319-09 | COI-5P | JQ842757
TGCCTGGGCTGGAATAGTAGGCACAGCTCTGAGCCTGCTTATTCGAGCAGAACTCAGTCAACCAGGCGCTCTCCTCGGAGACGACCAAATTTATAATGTAATTGTTACGGCACACGCCTTTGTAATAATTTTCTTTATAGTAATGCCAATCATGATTGGAGGATTTGGAAATTGACTAATTCCCCTTATGATTGGTGCTCCTGACATGGCATTCCCCCGAATAAACAACATGAGCTTCTGACTTCTCCCTCCCTCATTCCTCCTTCTACTTGCCTCTTCTGGCGTTGAAGCCGGTGCTGGAACAGGTTGAACCGTTTACCCACCACTGTCTGGAAACCTAGCCCACGCAGGGGCTTCTGTAGACTTAACCATTTTTTCCCTTCATCTGGCAGGTATTTC…
>Abudefduf troschelii | LIDM046-06 | COI-5P |
CCTCTATCTAGTATTTGGTGCTTGAGCTGGAATAGTAGGAACAGCCCTGAGCCTCCTTATTCGAGCAGAACTTAGCCAACCAGGCGCTCTCCTCGGAGACGACCAGATCTACAACGTAATTGTTACGGCACATGCCTTTGTAATAATTTTCTTTATAGTAATACCAATTATGATCGGAGGGTTTGGGAACTGACTAATCCCACTAATGATCGGCGCCCCCGATATGGCATTCCCCCGAATAAACAATATGAGCTTCTGACTTCTTCCCCCGTCGTTCTTACTTCTTCTTGCCTCCTCCGGAGTTGAAGCAGGTGCAGGAACAGGCTGAACTGTCTACCCACCACTATCAGGCAACCTGGCTCACGCAGGAGCTTCTGTTGACTTAACTATCTTCTCCCT…
>Abudefduf troschelii | LIDM1211-08 | COI-5P |
GCTTGAGCTGGAATAGTAGGAACAGCCCTGAGCCTCCTTATTCGAGCAGAACTTAGCCAACCAGGCGCTCTCCTCGGAGACGACCAGATCTACAACGTAATTGTTACGGCACATGCCTTTGTAATAATTTTCTTTATAGTAATACCAATTATGATCGGAGGGTTTGGGAACTGACTAATCCCGCTAATGATCGGCGCCCCCGATATGGCATTCCCCCGAATAAATAATATGAGCTTCTGACTTCTTCCCCCGTC
>Abudefduf troschelii | LIDMA1241-12 | COI-5P |
CCTCTATCTAGTATTTGGTGCTTGAGCTGGAATAGTAGGAACAGCCCTGAGCCTCCTTATTCGAGCAGAACTTAGCCAACCAGGCGCTCTCCTCGGAGACGACCAGATCTACAACGTAATTGTTACGGCACATGCCTTTGTAATAATTTTCTTTATAGTAATACCAATTATGATCGGAGGGTTTGGGAACTGACTAATCCCACTAATGATCGGCGCCCCCGATATGGCATTCCCCCGAATAAACAATATGAGCTTCTGACTTCTTCCCCCGTCGTTCTTACTTCTTCTTGCCTCCTCCGGAGTTGAAGCAGGTGCAGGAACAGGCTGAACTGTCTACCCACCACTATCAGGCAACCTGGCTCACGCAGGAGCTTCTGTTGACTTAACTATCTTCTCCCT…
>Abudefduf vaigiensis | BDUMS007-13 | COI-5P |
ACAGCCCTGAGCCTCCTAATTCGAGCAGAACTTAGCCAACCAGGCGCTCTCCTCGGAGACGACCAAATTTACAACGTAATTGTTACGGCACATGCCTTTGTAATAATTTTCTTTATAGTAATACCAATTATGATCGGAGGGTTTGGAAACTGACTAATTCCACTAATGATCGGTGCCCCCGATATGGCATTCCCCCGAATGAACAATATGAGCTTCTGACTCCTCCCTCCATCGTTCTTACTTCTTCTTGCCTCCTCCGGAGTTGAAGCAGGTGCAGGAACAGGCTGAACTGTTTATCCACCACTATCAGGCAACCTAGCTCACGCAGGAGCATCTGTTGACCTAACTATTTTCTCCCTTCACTTAGCAGGTGTATCCTCAATTTTAGGAGCCATTAAT…
>Abudefduf vaigiensis | BDUMS012-15 | COI-5P |
CACCCTCTATCTAGTATTTGGTGCTTGAGCTGGAATAGTAGGAACAGCCCTGAGCCTCCTAATTCGAGCAGAACTTAGCCAACCAGGCGCTCTCCTCGGAGACGACCAAATTTACAACGTAATTGTTACGGCACATGCCTTTGTAATAATTTTCTTTATAGTAATACCAATTATGATCGGAGGGTTTGGAAACTGACTAATTCCACTAATGATCGGTGCCCCCGATATGGCATTCCCCCGAATGAACAATATGAGCTTCTGACTCCTCCCTCCATCGTTCTTACTTCTTCTTGCCTCCTCCGGAGTTGAAGCAGGTGCAGGAACAGGCTGAACTGTTTATCCACCACTATCAGGCAACCTAGCTCACGCAGGAGCATCTGTTGACTTAACTATTTTCTC…
>Abudefduf vaigiensis | BDUMS013-15 | COI-5P |
CACCCTCTATCTAGTATTTGGTGCTTGAGCTGGAATAGTAGGAACAGCCCTGAGCCTCCTAATTCGAGCAGAACTTAGCCAACCAGGCGCTCTCCTCGGAGACGACCAAATTTACAACGTAATTGTTACGGCACATGCCTTTGTAATAATTTTCTTTATAGTAATACCAATTATGATCGGAGGGTTTGGAAACTGACTAATTCCACTAATGATCGGTGCCCCCGATATGGCATTCCCCCGAATGAACAATATGAGCTTCTGACTCCTCCCTCCATCGTTCTTACTTCTTCTTGCCTCCTCCGGAGTTGAAGCAGGTGCAGGAACAGGCTGAACTGTTTATCCACCACTATCAGGCAACCTAGCTCACGCAGGAGCATCTGTTGACTTAACTATTTTCTC…
>Abudefduf vaigiensis | CFCS122-08 | COI-5P | FJ237625
CCTCTATCTAGTATTTGGTGCTTGAGCTGGAATAGTAGGAACAGCCCTGAGCCTCCTAATTCGAGCAGAACTTAGCCAACCAGGCGCTCTCCTCGGAGACGACCAAATTTACAACGTAATTGTTACGGCACATGCCTTTGTAATAATTTTCTTTATAGTAATACCAATTATGATCGGAGGGTTTGGAAACTGACTAATTCCACTAATGATCGGTGCCCCCGATATGGCATTCCCCCGAATGAACAATATGAGCTTCTGACTCCTCCCTCCATCGTTCTTACTTCTTCTTGCCTCCTCCGGAGTTGAAGCAGGTGCAGGAACAGGCTGAACTGTTTATCCACCACTATCAGGCAACCTAGCTCACGCAGGAGCTTCTGTTGACTTAACTATTTTCTCCCT…
>Abudefduf vaigiensis | CFCS123-08 | COI-5P | FJ237624
CCTCTATCTAGTATTTGGTGCTTGAGCTGGAATAGTAGGAACAGCCCTGAGCCTCCTAATTCGAGCAGAACTTAGCCAACCAGGCGCTCTCCTCGGAGACGACCAAATTTACAACGTAATTGTTACGGCACATGCCTTTGTAATAATTTTCTTTATAGTAATACCAATTATGATCGGAGGATTTGGAAACTGACTAATTCCACTAATGATCGGTGCCCCCGATATGGCATTCCCCCGAATGAACAATATGAGCTTCTGACTCCTCCCTCCATCGTTCTTACTTCTTCTTGCCTCCTCCGGAGTTGAAGCAGGTGCAGGAACAGGCTGAACTGTTTATCCACCACTATCAGGCAACCTAGCTCACGCAGGAGCATCTGTTGACTTAACTATTTTCTCCCT…
>Abudefduf vaigiensis | COFPL022-15 | COI-5P |
TTTTTTTTTTGGTAAAATCAAAGATATCGGCACCCTCTATCTAGTATTTGGTGCTTGAGCTGGAATAGTAGGAACAGCCCTGAGCCTCCTAATTCGAGCAGAACTTAGCCAACCAGGCGCTCTCCTCGGAGACGACCAAATTTACAACGTAATTGTTACGGCACATGCCTTTGTAATAATTTTCTTTATAGTAATACCAATTATGATCGGAGGGTTTGGAAACTGACTAATTCCACTAATGATCGGTGCCCCCGATATGGCATTCCCCCGAATGAACAATATGAGCTTCTGACTCCTCCCTCCATCGTTCTTACTTCTTCTTGCCTCCTCCGGAGTTGAAGCAGGCGCAGGAACAGGCTGAACTGTTTATCCACCACTATCAGGCAACCTAGCTCACGC…
>Abudefduf vaigiensis | FGBOF077-14 | COI-5P |
CTCTATCTAGTATTTGGTGCTTGAGCTGGAATAGTAGGAACAGCCCTGAGCCTCCTAATTCGAGCAGAACTTAGCCAACCAGGCGCTCTCCTCGGAGACGACCAAATTTACAACGTAATTGTTACGGCACATGCCTTTGTAATAATTTTCTTTATAGTAATACCAATTATGATCGGAGGGTTTGGAAACTGACTAATTCCACTAATGATCGGTGCCCCCGATATGGCATTCCCCCGAATGAACAATATGAGCTTCTGACTCCTCCCTCCATCGTTCTTACTTCTTCTTGCCTCCTCCGGAGTTGAAGCAGGTGCAGGAACAGGCTGAACTGTTTATCCACCACTATCAGGCAACCTAGCTCACGCAGGAGCATCTGTTGACTTAACTATTTTCTCCCTT…
>Abudefduf vaigiensis | GBGC8349-09 | COI-5P | FJ237572
CTCTATCTAGTATTTGGTGCTTGAGCTGGAATAGTAGGAACAGCCCTGAGCCTCCTAATTCGAGCAGAACTTAGCCAACCAGGCGCTCTCCTCGGAGACGACCAAATTTACAACGTAATTGTTACGGCACATGCCTTTGTAATAATTTTCTTTATAGTAATACCAATTATGATCGGAGGGTTTGGAAACTGACTAATTCCACTAATGATCGGTGCCCCCGATATGGCATTCCCCCGAATGAACAATATGAGCTTCTGACTCCTCCCTCCATCGTTCTTACTTCTTCTTGCCTCCTCCGGAGTTGAAGCAGGTGCAGGAACAGGCTGAACTGTTTATCCACCACTATCAGGCAACCTAGCTCACGCAGGAGCATCTGTTGACCTAACTATTTTCTCCCTT…
>Abudefduf vaigiensis | GBGC8350-09 | COI-5P | FJ237571
CTCTATCTAGTATTTGGTGCTTGAGCTGGAATAGTAGGAACAGCCCTGAGCCTCCTAATTCGAGCAGAACTTAGCCAACCAGGCGCTCTCCTCGGAGACGACCAAATTTACAACGTAATTGTTACGGCACATGCCTTTGTAATAATTTTCTTTATAGTAATACCAATTATGATCGGAGGGTTTGGAAACTGACTAATTCCACTAATGATCGGTGCCCCCGATATGGCATTCCCCCGAATGAACAATATGAGCTTCTGACTCCTCCCTCCATCGTTCTTACTTCTTCTTGCCTCCTCCGGAGTTGAAGCAGGCGCAGGAACAGGCTGAACTGTTTATCCACCACTATCAGGCAACCTAGCTCACGCAGGAGCATCTGTTGACTTAACTATTTTCTCCCTT…
>Abudefduf vaigiensis | GBGC8351-09 | COI-5P | FJ237570
CTCTATCTAGTATTTGGTGCTTGAGCTGGAATAGTAGGAACAGCCCTGAGCCTCCTAATTCGAGCAGAACTTAGCCAACCAGGCGCTCTCCTCGGAGACGACCAAATTTACAACGTAATTGTTACGGCACATGCCTTTGTAATAATTTTCTTTATAGTAATACCAATTATGATCGGAGGGTTTGGAAACTGACTAATTCCACTAATGATCGGTGCCCCCGATATGGCATTCCCCCGAATGAACAATATGAGCTTCTGACTCCTCCCTCCATCGTTCTTACTTCTTCTTGCCTCCTCCGGAGTTGAAGCAGGTGCAGGAACAGGCTGAACTGTTTATCCACCACTATCAGGCAACCTAGCTCACGCAGGAGCATCTGTTGACTTAACTATTTTCTCCCTT…
>Abudefduf vaigiensis | GBGCA12263-15 | COI-5P | KJ129006
CTCTATCTAGTATTTGGTGCTTGAGCTGGAATAGTAGGAACAGCCCTGAGCCTCCTAATTCGAGCAGAACTTAGCCAACCAGGCGCTCTCCTCGGAGACGACCAAATTTACAACGTAATTGTTACGGCACATGCCTTTGTAATAATTTTCTTTATAGTAATACCAATTATGATCGGAGGGTTTGGAAACTGACTAATTCCACTAATGATCGGTGCCCCCGATATGGCATTCCCCCGAATGAACAATATGAGCTTCTGACTCCTCCCTCCATCGTTCTTACTTCTTCTTGCCTCCTCCGGAGTTGAAGCAGGTGCAGGAACAGGCTGAACTGTTTATCCACCACTATCAGGCAACCTAGCTCACGCAGGAGCATCTGTTGACTTAACTATTTTCTCCCTT…
>Abudefduf vaigiensis | GBGCA7442-15 | COI-5P | KF186627
ACCCTCTATCTAGTATTTGGTGCTTGAGCTGGAATAGTAGGAACAGCCCTGAGCCTCCTAATTCGAGCAGAACTTAGCCAACCAGGCGCTCTCCTCGGAGACGACCAAATTTACAACGTAATTGTTACGGCACATGCCTTTGTAATAATTTTCTTTATAGTAATACCAATTATGATCGGAGGGTTTGGAAACTGACTAATTCCACTAATGATCGGTGCCCCCGATATGGCATTCCCCCGAATGAACAATATGAGCTTCTGACTCCTCCCTCCATCGTTCTTACTTCTTCTTGCCTCCTCCGGAGTTGAAGCAGGTGCAGGAACAGGCTGAACTGTTTATCCACCACTATCAGGCAACCTAGCTCACGCAGGAGCATCTGTTGACTTAACTATTTTCTCC…
>Abudefduf vaigiensis | GBGCA7443-15 | COI-5P | KF186628
ACCCTCTATCTAGTATTTGGTGCTTGAGCTGGAATAGTAGGAACAGCCCTGAGCCTCCTAATTCGAGCAGAACTTAGCCAACCAGGCGCTCTCCTCGGAGACGACCAAATTTACAACGTAATTGTTACGGCACATGCCTTTGTAATAATTTTCTTTATAGTAATACCAATTATGATCGGAGGGTTTGGAAACTGACTAATTCCACTAATGATCGGTGCCCCCGATATGGCATTCCCCCGAATGAACAATATGAGCTTCTGACTCCTCCCTCCATCGTTCTTACTTCTTCTTGCCTCCTCCGGAGTTGAAGCAGGTGCAGGAACAGGCTGAACTGTTTATCCACCACTATCAGGCAACCTAGCTCACGCAGGAGCATCTGTTGACTTAACTATTTTCTCC…
>Abudefduf vaigiensis | GBGCA7444-15 | COI-5P | KF186629
ACCCTCTATCTAGTATTTGGTGCTTGAGCTGGAATAGTAGGAACAGCCCTGAGCCTCCTAATTCGAGCAGAACTTAGCCAACCAGGCGCTCTCCTCGGAGACGACCAAATTTACAACGTAATTGTTACGGCACATGCCTTTGTAATAATTTTCTTTATAGTAATACCAATTATGATCGGAGGATTTGGAAACTGACTAATTCCACTAATGATCGGTGCCCCCGATATGGCATTCCCCCGAATGAACAATATGAGCTTCTGACTCCTCCCTCCATCGTTCTTACTTCTTCTTGCCTCCTCCGGAGTTGAAGCAGGCGCAGGAACAGGCTGAACTGTTTATCCACCACTATCAGGCAACCTAGCTCACGCAGGAGCATCTGTTGACTTAACTATTTTCTCC…
>Abudefduf vaigiensis | GBGCA7445-15 | COI-5P | KF186630
ACCCTCTATCTAGTATTTGGTGCTTGAGCTGGAATAGTAGGAACAGCCCTGAGCCTCCTAATTCGAGCAGAACTTAGCCAACCAGGCGCTCTCCTCGGAGACGACCAAATTTACAACGTAATTGTTACGGCACATGCCTTTGTAATAATTTTCTTTATAGTAATACCAATTATGATCGGAGGGTTTGGAAACTGACTAATTCCACTAATGATCGGTGCCCCCGATATGGCATTCCCCCGAATGAACAATATGAGCTTCTGACTCCTCCCTCCATCGTTCTTACTTCTTCTTGCCTCCTCCGGAGTTGAAGCAGGTGCAGGAACAGGCTGAACTGTCTATCCACCACTATCAGGCAACCTAGCTCACGCAGGAGCATCTGTTGACTTAACTATTTTCTCC…
>Abudefduf vaigiensis | GBMIN123888-17 | COI-5P | KP998026
CACCCTCTATCTAGTATTTGGTGCTTGAGCTGGAATAGTAGGAACAGCCCTGAGCCTCCTAATTCGAGCAGAACTTAGCCAACCAGGCGCTCTCCTCGGAGACGACCAAATTTACAACGTAATTGTTACGGCACATGCCTTTGTAATAATTTTCTTTATAGTAATACCAATTATGATCGGAGGGTTTGGAAACTGACTAATTCCACTAATGATCGGTGCCCCCGATATGGCATTCCCCCGAATGAACAATATGAGCTTCTGACTCCTCCCTCCATCGTTCTTACTTCTTCTTGCCTCCTCCGGAGTTGAAGCAGGTGCAGGAACAGGCTGAACTGTTTATCCACCACTATCAGGCAACCTAGCTCACGCAGGAGCATCTGTTGACTTAACTATTTTCTC…
>Abudefduf vaigiensis | GBMIN129346-17 | COI-5P | KT283590
TTGGTGCTTGAGCTGGAATAGTAGGAACAGCCCTGAGCCTCCTAATTCGAGCAGAACTTAGCCAACCAGGCGCTCTCCTCGGAGACGACCAAATTTACAACGTAATTGTTACGGCACATGCCTTTGTAATAATTTTCTTTATAGTAATACCAATTATGATCGGAGGGTTTGGAAACTGACTAATTCCACTAATGATCGGTGCCCCCGATATGGCATTCCCCCGAATGAACAATATGAGCTTCTGACTCCTCCCTCCATCGTTCTTACTTCTTCTTGCCTCCTCCGGAGTTGAAGCAGGTGCAGGAACAGGCTGAACTGTATATCCACCACTATCAGGCAACCTAGCTCACGCAGGAGCATCTGTTGACTTAACTATTTTCTCCCTTCACTTAGCAGGTG…
>Abudefduf vaigiensis | GBMIN129548-17 | COI-5P | KT444000
CTGGAATAGTAGGAACAGCCCTGAGCCTCCTAATTCGAGCAGAACTTAGCCAACCAGGCGCTCTCCTCGGAGACGACCAAATTTACAACGTAATTGTTACGGCACATGCCTTTGTAATAATTTTCTTTATAGTAATACCAATTATGATCGGAGGGTTTGGAAACTGACTAATTCCACTAATGATCGGTGCCCCCGATATGGCATTCCCCCGAATGAACAATATGAGCTTCTGACTCCTCCCTCCATCGTTCTTACTTCTTCTTGCCTCCTCCGGAGTTGAAGCAGGTGCAGGAACAGGCTGAACTGTTTATCCACCGCTATCAGGCAACCTAGCTCACGCAGGAGCATCTGTTGACTTAACTATTTTCTCCCTCCACTTAGCAGGTGTATCCTCAAT
>Abudefduf vaigiensis | GBMIN130277-17 | COI-5P | KU366469
GGAACAGCCCTGAGCCTCCTAATTCGAGCAGAACTTAGCCAACCAGGCGCTCTCCTCGGAGACGACCAAATTTACAACGTATTTGTTACGGCACATGCCTTTGTAATAATTTTCTTTATAGTAATACCAATTATGATCGGAGGGTTTGGAAACTGACTAATTCCACTAATGATCGGTGCCCCCGATATGGCATTCCCCCGAATGAACAATATGAGCTTCTGACTCCTCCCTCCATCGTTCTTACTTCTTCTTGCCTCCTCCGGAGTTGAAGCAGGTGCAGGAACAGGCTGAACTGTTTATCCACCACTATCAGGCAACCTAGCTCACGCAGGAGCATCTGTTGACTTAACTATTTTCTCCCTTCACTTAGCAGGTGTATCCTCAATTTTAGGAGCCATT…
>Abudefduf vaigiensis | GBMIN94730-17 | COI-5P | KT283589
TTGGTGCTTGAGCTGGAATAGTAGGAACAGCCCTGAGCCTCCTAATTCGAGCAGAACTTAGCCAACCAGGCGCTCTCCTCGGAGACGACCAAATTTACAACGTAATTGTTACGGCACATGCCTTTGTAATAATTTTCTTTATAGTAATACCAATTATGATCGGAGGGTTTGGAAACTGACTAATTCCACTAATGATCGGTGCCCCCGATATGGCATTCCCCCGAATGAACAATATGAGCTTCTGACTCCTCCCTCCATCGTTCTTACTTCTTCTTGCCTCCTCCGGAGTTGAAGCAGGTGCAGGAACAGGCTGAACTGTTTATCCACCACTATCAGGCAACCTAGCTCACGCAGGAGCATCTGTTGACCTAACTATTTTCTCCCTTCACTTAGCAGGTG…
>Abudefduf vaigiensis | GBMIN94731-17 | COI-5P | KT283591
TTGGTGCTTGAGCTGGAATAGTAGGAACAGCCCTGAGCCTCCTAATTCGAGCAGAACTTAGCCAACCAGGCGCTCTCCTCGGAGACGACCAAATTTACAACGTAATTGTTACGGCACATGCCTTTGTAATAATTTTCTTTATAGTAATACCAATCATGATCGGAGGGTTTGGAAACTGACTAATTCCACTAATGATCGGTGCCCCCGATATGGCATTCCCCCGAATGAACAATATGAGCTTCTGACTCCTCCCTCCATCGTTCTTACTTCTTCTTGCCTCCTCCGGAGTTGAAGCAGGTGCAGGAACAGGCTGAACTGTTTATCCACCACTATCAGGCAACCTAGCTCACGCAGGAGCATCTGTTGACTTAACTATTTTCTCCCTTCACTTAGCAGGTG…
>Abudefduf vaigiensis | GBMIN94869-17 | COI-5P | KT444001
CTGGAATAGTAGGAACAGCCCTGAGCCTCCTTATTCGAGCAGAACTTAGCCAACCAGGCGCTCTCCTCGGAGACGACCAGATTTACAACGTAATTGTTACGGCACATGCCTTTGTAATAATTTTCTTTATAGTAATACCAATTATGATCGGAGGGTTTGGAAACTGACTTATCCCACTAATGATCGGCGCCCCCGACATGGCATTCCCCCGAATGAACAATATGAGCTTCTGACTTCTTCCTCCGTCATTCTTACTTCTTCTTGCCTCCTCTGGAGTTGAAGCAGGTGCAGGAACAGGCTGAACTGTCTACCCACCGCTATCAGGCAACCTAGCTCACGCAGGAGCTTCTGTTGACTTAACTATTTTCTCCCTCCACTTAGCAGGTGTATCCTCAAT
>Abudefduf vaigiensis | GBMIN95388-17 | COI-5P | KU363020
TTGGTGCTTGAGCTGGAATAGTAGGAACAGCCCTGAGCCTCCTAATTCGAGCAGAACTTAGCCAACCAGGCGCTCTCCTCGGAGACGACCAAATTTACAACGTAATTGTTACGGCACATGCCTTTGTAATAATTTTCTTTATAGTAATACCAATTATGATCGGAGGGTTTGGAAACTGGCTAATTCCACTAATGATCGGTGCCCCCGATATGGCATTCCCCCGAATGAACAATATGAGCTTCTGACTCCTCCCTCCATCGTTCTTACTTCTTCTTGCCTCCTCCGGAGTTGAAGCAGGCGCAGGAACAGGCTGAACTGTTTATCCACCACTATCAGGCAACCTAGCTCACGCAGGAGCATCTGTTGACTTAACTATTTTCTCCCTTCACTTAGCAGGTG…
>Abudefduf vaigiensis | GBMTG968-16 | COI-5P | NC_009064
GTGGCAATCACGCGTTGATTTTTCTCGACCAATCACAAAGATATCGGCACCCTCTATCTAGTATTTGGTGCTTGAGCTGGAATAGTAGGAACAGCCCTGAGCCTCCTAATTCGAGCAGAACTTAGCCAACCAGGCGCTCTCCTCGGAGACGACCAAATTTACAACGTAATTGTTACGGCACATGCCTTTGTAATAATTTTCTTTATAGTAATACCAATTATGATCGGAGGGTTTGGAAACTGACTAATTCCACTAATGATCGGTGCCCCCGATATGGCATTCCCCCGAATGAACAATATGAGCTTCTGACTCCTCCCTCCATCGTTCTTACTTCTTCTTGCCTCCTCCGGAGTTGAAGCAGGCGCAGGAACAGGCTGAACTGTTTATCCACCACTATCA…
>Abudefduf vaigiensis | GOAIL231-17 | COI-5P | MF123713
CCTCTATCTAGTATTTGGTGCTTGAGCTGGAATAGTAGGAACAGCCCTGAGCCTCCTAATTCGAGCAGAACTTAGCCAACCAGGCGCTCTCCTCGGAGACGACCAAATTTACAACGTAATTGTTACGGCACATGCCTTTGTAATAATTTTCTTTATAGTAATACCAATTATGATCGGAGGGTTTGGAAACTGACTAATTCCACTAATGATCGGTGCCCCCGATATGGCATTCCCCCGAATGAACAATATGAGCTTCTGACTCCTCCCTCCATCGTTCTTACTTCTTCTTGCCTCCTCCGGAGTTGAAGCAGGTGCAGGAACAGGCTGAACTGTTTATCCACCACTATCAGGCAACCTAGCTCACGCAGGAGCATCTGTTGACTTAACTATTTTCTCCCT…
>Abudefduf vaigiensis | GOAIL232-17 | COI-5P | MF123711
CCTCTATCTAGTATTTGGTGCTTGAGCTGGAATAGTAGGAACAGCCCTGAGCCTCCTAATTCGAGCAGAACTTAGCCAACCAGGCGCTCTCCTCGGAGACGACCAAATTTACAACGTAATTGTTACGGCACATGCCTTTGTAATAATTTTCTTTATAGTAATACCAATTATGATCGGAGGGTTTGGAAACTGACTAATTCCACTAATGATCGGTGCCCCCGATATGGCATTCCCCCGAATGAACAATATGAGCTTCTGACTCCTCCCTCCATCGTTCTTACTTCTTCTTGCCTCCTCCGGAGTTGAAGCAGGTGCAGGAACAGGCTGAACTGTTTATCCACCACTATCAGGCAACCTAGCTCACGCAGGAGCATCTGTTGACTTAACTATTTTCTCCCT…
>Abudefduf vaigiensis | GOAIL233-17 | COI-5P | MF123717
CCTCTATCTAGTATTTGGTGCTTGAGCTGGAATAGTAGGAACAGCCCTGAGCCTCCTAATTCGAGCAGAACTTAGCCAACCAGGCGCTCTCCTCGGAGACGACCAAATTTACAACGTAATTGTTACGGCACATGCCTTTGTAATAATTTTCTTTATAGTAATACCAATTATGATCGGAGGGTTTGGAAACTGACTAATTCCACTAATGATCGGTGCCCCCGATATGGCATTCCCCCGAATGAACAATATGAGCTTCTGACTCCTCCCTCCATCGTTCTTACTTCTTCTTGCCTCCTCCGGAGTTGAAGCAGGTGCAGGAACAGGCTGAACTGTTTATCCACCACTATCAGGCAACCTAGCTCACGCAGGAGCATCTGTTGACTTAACTATTTTCTCCCT…
>Abudefduf vaigiensis | GOAIL234-17 | COI-5P | MF123716
CCTCTATCTAGTATTTGGTGCTTGAGCTGGAATAGTAGGAACAGCCCTGAGCCTCCTAATTCGAGCAGAACTTAGCCAACCAGGCGCTCTCCTCGGAGACGACCAAATTTACAACGTAATTGTTACGGCACATGCCTTTGTAATAATTTTCTTTATAGTAATACCAATTATGATCGGAGGGTTTGGAAACTGACTAATTCCACTAATGATCGGTGCCCCCGATATGGCATTCCCCCGAATGAACAATATGAGCTTCTGACTCCTCCCTCCATCGTTCTTACTTCTTCTTGCCTCCTCCGGAGTTGAAGCAGGCGCAGGAACAGGCTGAACTGTTTATCCACCACTATCAGGCAACCTAGCTCACGCAGGAGCATCTGTTGACTTAACTATTTTCTCCCT…
>Abudefduf vaigiensis | GOAIL235-17 | COI-5P | MF123715
CCTCTATCTAGTATTTGGTGCTTGAGCTGGAATAGTAGGAACAGCCCTGAGCCTCCTAATTCGAGCAGAACTTAGCCAACCAGGCGCTCTCCTCGGAGACGACCAAATTTACAACGTAATTGTTACGGCACATGCCTTTGTAATAATTTTCTTTATAGTAATACCAATTATGATCGGAGGGTTTGGAAACTGACTAATTCCACTAATGATCGGTGCCCCCGATATGGCATTCCCCCGAATGAACAATATGAGCTTCTGACTCCTCCCTCCATCGTTCTTACTTCTTCTTGCCTCCTCCGGAGTTGAAGCAGGTGCAGGAACAGGCTGAACCGTTTATCCACCACTATCAGGCAACCTAGCTCACGCAGGAGCATCTGTTGACTTAACTATTTTCTCCCT…
>Abudefduf vaigiensis | GOAIL236-17 | COI-5P | MF123714
CCTCTATCTAGTATTTGGTGCTTGAGCTGGAATAGTAGGAACAGCCCTAAGCCTCCTAATTCGAGCAGAACTTAGCCAACCAGGCGCTCTCCTCGGAGACGACCAAATTTACAACGTAATTGTTACGGCACATGCCTTTGTAATAATTTTCTTTATAGTAATACCAATTATGATCGGAGGGTTTGGAAACTGACTAATTCCACTAATGATCGGTGCCCCCGATATGGCATTCCCCCGAATGAACAATATGAGCTTCTGACTCCTCCCTCCATCGTTCTTACTTCTTCTTGCCTCCTCCGGAGTTGAAGCAGGTGCAGGAACAGGCTGAACTGTTTATCCACCACTATCAGGCAACCTAGCTCACGCAGGAGCATCTGTTGACTTAACTATTTTCTCCCT…
>Abudefduf vaigiensis | GOAIL237-17 | COI-5P | MF123712
CCTCTATCTAGTATTTGGTGCTTGAGCTGGAATAGTAGGAACAGCCCTGAGCCTCCTAATTCGAGCAGAACTTAGCCAACCAGGCGCTCTCCTCGGAGACGACCAAATTTACAACGTAATTGTTACGGCACATGCCTTTGTAATAATTTTCTTTATAGTAATACCAATTATGATTGGAGGGTTTGGAAACTGACTAATTCCACTAATGATCGGTGCCCCCGATATGGCATTCCCCCGAATGAACAATATGAGCTTCTGACTCCTCCCTCCATCGTTCTTACTTCTTCTTGCCTCCTCCGGAGTTGAAGCAGGTGCAGGAACAGGCTGAACTGTTTACCCACCACTATCAGGCAACCTAGCTCACGCAGGAGCATCTGTTGACTTAACTATTTTCTCCCT…
>Abudefduf vaigiensis | IPCOM168-10 | COI-5P | JF434721
CACCCTCTATCTAGTATTTGGTGCTTGAGCTGGAATAGTAGGAACAGCCCTGAGCCTCCTAATTCGAGCAGAACTTAGCCAACCAGGCGCTCTCCTCGGAGACGACCAAATTTACAACGTAATTGTTACGGCACATGCCTTTGTAATAATTTTCTTTATAGTAATACCAATTATGATCGGAGGGTTTGGAAACTGACTAATTCCACTAATGATCGGTGCCCCCGATATGGCATTCCCCCGAATGAACAATATGAGCTTCTGACTCCTCCCTCCATCGTTCTTACTTCTTCTTGCCTCCTCCGGAGTTGAAGCAGGTGCAGGAACAGGCTGAACTGTTTATCCACCACTATCAGGCAACCTAGCTCACGCAGGAGCTTCTGTTGACTTAACTATTTTCTC…
>Abudefduf vaigiensis | IPCOM474-10 | COI-5P | JF434720
CACCCTCTATCTAGTATTTGGTGCTTGAGCTGGAATAGTAGGAACAGCCCTGAGCCTCCTAATTCGAGCAGAACTTAGCCAACCAGGCGCTCTCCTCGGAGACGACCAAATTTACAACGTAATTGTTACGGCACATGCCTTTGTAATAATTTTCTTTATAGTAATACCAATTATGATCGGAGGGTTTGGAAACTGACTAATTCCACTAATGATCGGTGCCCCCGATATGGCATTCCCCCGAATGAACAATATGAGCTTCTGACTCCTCCCTCCATCGTTCTTACTTCTTCTTGCCTCCTCCGGAGTTGAAGCAGGCGCAGGAACAGGCTGAACTGTTTATCCACCGCTATCAGGCAACCTAGCTCACGCAGGAGCATCTGTTGACTTAACTATTTTCTC…
>Abudefduf vaigiensis | KANB021-17 | COI-5P | MG816637
CCTCTATCTAGTATTTGGTGCTTGAGCTGGAATAGTAGGAACAGCCCTGAGCCTCCTAATTCGAGCAGAACTTAGCCAACCAGGCGCTCTCCTCGGAGACGACCAAATTTACAACGTAATTGTTACGGCACATGCCTTTGTAATAATTTTCTTTATAGTAATACCAATTATGATCGGAGGGTTTGGAAACTGACTAATTCCACTAATGATCGGTGCCCCCGATATGGCATTCCCCCGAATGAACAATATGAGCTTCTGACTCCTCCCTCCATCGTTCTTACTTCTTCTTGCCTCCTCCGGAGTTGAAGCAGGTGCAGGAACAGGCTGAACTGTTTATCCACCACTATCAGGCAACCTAGCTCACGCAGGAGCATCTGTTGACCTAACTATTTTCTCCCT…
>Abudefduf vaigiensis | LFTW021-12 | COI-5P |
TGAGCCTCCTAATTCGAGCAGAACTTAGCCAACCAGGCGCTCTCCTCGGAGACGACCAAATTTACAACGTAATTGTTACGGCACATGCCTTTGTAATAATTTTCTTTATAGTAATACCAATTATGATCGGAGGGTTTGGAAACTGACTAATTCCACTAATGATCGGTGCCCCCGATATGGCATTCCCCCGAATGAACAATATGAGCTTCTGACTCCTCCCTCCATCGTTCTTACTTCTTCTTGCCTCCTCCGGAGTTGAAGCAGGTGCAGGAACAGGCTGAACTGTTTATCCACCACTATCAGGCAACCTAGCTCACGCAGGAGCATCTGTTGACTTAACTATTTTCTCCCTTCACTTAGCAGGTGTATCCTCAATTTTAGGAGCCATTAATTTTATTA…
>Abudefduf vaigiensis | LFTW083-12 | COI-5P |
TGAGCCTCCTAATTCGAGCAGAACTTAGCCAACCAGGCGCTCTCCTCGGAGACGACCAAATTTACAACGTAATTGTTACGGCACATGCCTTTGTAATAATTTTCTTTATAGTAATACCAATTATGATCGGAGGGTTTGGAAACTGACTAATTCCACTAATGATCGGTGCCCCCGATATGGCATTCCCCCGAATGAACAATATGAGCTTCTGACTCCTCCCTCCATCGTTCTTACTTCTTCTTGCCTCCTCCGGAGTTGAAGCAGGTGCAGGAACAGGCTGAACTGTTTATCCACCACTATCAGGCAACCTAGCTCACGCAGGAGCATCTGTTGACTTAACTATTTTCTCCCTTCACTTAGCAGGTGTATCCTCAATTTTAGGAGCCATTAATTTTATTA…
>Abudefduf vaigiensis | LFTW084-12 | COI-5P |
TGAGCCTCCTAATTCGAGCAGAACTTAGCCAACCAGGCGCTCTCCTCGGAGACGACCAAATTTACAACGTAATTGTTACGGCACATGCCTTTGTAATAATTTTCTTTATAGTAATACCAATTATGATCGGAGGGTTTGGAAACTGACTAATTCCACTAATGATCGGTGCCCCCGATATGGCATTCCCCCGAATGAACAATATGAGCTTCTGACTCCTCCCTCCATCGTTCTTACTTCTTCTTGCCTCCTCCGGAGTTGAAGCAGGTGCAGGAACAGGCTGAACTGTTTATCCACCACTATCAGGCAACCTAGCTCACGCAGGAGCATCTGTTGACTTAACTATTTTCTCCCTTCACTTAGCAGGTGTATCCTCAATTTTAGGAGCCATTAATTTTATTA…
>Abudefduf vaigiensis | SCS938-16 | COI-5P | KY371039
GGTGCTTGAGCTGGGATAGTAGGCACAGCCCTAAGCCTTCTTATTCGAGCAGAACTAAGCCAACCAGGCGCTCTCCTCGGAGACGACCAAATTTACAACGTAATTGTTACGGCACATGCCTTTGTAATAATTTTCTTTATAGTAATACCAATTATAATCGGAGGGTTTGGAAACTGACTAATCCCCCTAATGATCGGCGCCCCCGACATGGCATTCCCCCGAATAAATAACATAAGCTTCTGACTTCTTCCTCCATCATTCTTGCTTCTTCTTGCCTCTTCAGGAGTTGAAGCAGGTGCAGGAACAGGCTGAACTGTCTACCCACCACTATCAGGCAACTTAGCTCACGCAGGAGCCTCTGTTGACTTAACTATCTTCTCCCTTCACCTAGCAGGTGTG…
>Abudefduf vaigiensis | SCS939-16 | COI-5P | KY371040
GGTGCTTGAGCTGGGATAGTAGGCACAGCCCTAAGCCTTCTTATTCGAGCAGAACTAAGCCAACCAGGCGCTCTCCTCGGAGACGACCAAATTTACAACGTAATTGTTACGGCACATGCCTTTGTAATAATTTTCTTTATAGTAATACCAATTATAATCGGAGGGTTTGGAAACTGACTAATCCCCCTAATGATCGGCGCCCCCGACATGGCATTCCCCCGAATAAATAACATAAGCTTCTGACTTCTTCCTCCATCATTCTTGCTTCTTCTTGCCTCTTCAGGAGTTGAAGCAGGTGCAGGAACAGGCTGAACTGTCTACCCACCACTATCAGGCAACTTAGCTCACGCAGGAGCCTCTGTTGACTTAACTATCTTCTCCCTTCACCTAGCAGGTGTG…
>Abudefduf vaigiensis | SCS940-16 | COI-5P | KY371041
GGTGCTTGAGCTGGGATAGTAGGCACAGCCCTAAGCCTTCTTATTCGAGCAGAACTAAGCCAACCAGGCGCTCTCCTCGGAGACGACCAAATTTACAACGTAATTGTTACGGCACATGCCTTTGTAATAATTTTCTTTATAGTAATACCAATTATAATCGGAGGGTTTGGAAACTGACTAATCCCCCTAATGATCGGCGCCCCCGACATGGCATTCCCCCGAATAAATAACATAAGCTTCTGACTTCTTCCTCCATCATTCTTGCTTCTTCTTGCCTCTTCAGGAGTTGAAGCAGGTGCAGGAACAGGCTGAACTGTCTACCCACCACTATCAGGCAACTTAGCTCACGCAGGAGCCTCTGTTGACTTAACTATCTTCTCCCTTCACCTAGCAGGTGTG…
>Abudefduf vaigiensis | SCS941-16 | COI-5P | KY371042
GGTGCTTGAGCTGGGATAGTAGGCACAGCCCTAAGCCTTCTTATTCGAGCAGAACTAAGCCAACCAGGCGCTCTCCTCGGAGACGACCAAATTTACAACGTAATTGTTACGGCACATGCCTTTGTAATAATTTTCTTTATAGTAATACCAATTATAATCGGAGGGTTTGGAAACTGACTAATCCCCCTAATGATCGGCGCCCCCGACATGGCATTCCCCCGAATAAATAACATAAGCTTCTGACTTCTTCCTCCATCATTCTTGCTTCTTCTTGCCTCTTCAGGAGTTGAAGCAGGTGCAGGAACAGGCTGAACTGTCTACCCACCACTATCAGGCAACTTAGCTCACGCAGGAGCCTCTGTTGACTTAACTATCTTCTCCCTTCACCTAGCAGGTGTG…
>Abudefduf vaigiensis | SCS942-16 | COI-5P | KY371037
GGTGCTTGAGCTGGGATAGTAGGCACAGCCCTAAGCCTTCTTATTCGAGCAGAACTAAGCCAACCAGGCGCTCTCCTCGGAGACGACCAAATTTACAACGTAATTGTTACGGCACATGCCTTTGTAATAATTTTCTTTATAGTAATACCAATTATAATCGGAGGGTTTGGAAACTGACTAATCCCCCTAATGATCGGCGCCCCCGACATGGCATTCCCCCGAATAAATAACATAAGCTTCTGACTTCTTCCTCCATCATTCTTGCTTCTTCTTGCCTCTTCAGGAGTTGAAGCAGGTGCAGGAACAGGCTGAACTGTCTACCCACCACTATCAGGCAACTTAGCTCACGCAGGAGCCTCTGTTGACTTAACTATCTTCTCCCTTCACCTAGCAGGTGTG…
>Abudefduf vaigiensis | SCS943-16 | COI-5P | KY371036
GGTGCTTGAGCTGGGATAGTAGGCACAGCCCTAAGCCTTCTTATTCGAGCAGAACTAAGCCAACCAGGCGCTCTCCTCGGAGACGACCAAATTTACAACGTAATTGTTACGGCACATGCCTTTGTAATAATTTTCTTTATAGTAATACCAATTATAATCGGAGGGTTTGGAAACTGACTAATCCCCCTAATGATCGGCGCCCCCGACATGGCATTCCCCCGAATAAATAACATAAGCTTCTGACTTCTTCCTCCATCATTCTTGCTTCTTCTTGCCTCTTCAGGAGTTGAAGCAGGTGCAGGAACAGGCTGAACTGTCTACCCACCACTATCAGGCAACTTAGCTCACGCAGGAGCCTCTGTTGACTTAACTATCTTCTCCCTTCACCTAGCAGGTGTG…
>Abudefduf vaigiensis | SCS944-16 | COI-5P | KY371038
GGTGCTTGAGCTGGGATAGTAGGCACAGCCCTAAGCCTTCTTATTCGAGCAGAACTAAGCCAACCAGGCGCTCTCCTCGGAGACGACCAAATTTACAACGTAATTGTTACGGCACATGCCTTTGTAATAATTTTCTTTATAGTAATACCAATTATAATCGGAGGGTTTGGAAACTGACTAATCCCCCTAATGATCGGCGCCCCCGACATGGCATTCCCCCGAATAAATAACATAAGCTTCTGACTTCTTCCTCCATCATTCTTGCTTCTTCTTGCCTCTTCAGGAGTTGAAGCAGGTGCAGGAACAGGCTGAACTGTCTACCCACCACTATCAGGCAACTTAGCTCACGCAGGAGCCTCTGTTGACTTAACTATCTTCTCCCTTCACCTAGCAGGTGTG…
>Abudefduf vaigiensis | TZAIB684-06 | COI-5P | FJ582645
GTATTTGGTGCTTGAGCTGGAATAGTAGGAACAGCCCTGAGCCTCCTAATTCGAGCAGAACTTAGCCAACCAGGCGCTCTCCTCGGAGACGACCAAATTTACAACGTAATTGTTACGGCACATGCCTTTGTAATAATTTTCTTTATAGTAATACCAATTATGATCGGAGGGTTTGGAAACTGACTAATTCCACTAATGATCGGTGCCCCCGATATGGCATTCCCCCGAATGAACAATATGAGCTTCTGACTCCTCCCTCCATCGTTCTTACTTCTTCTTGCCTCCTCCGGAGTTGAAGCAGGTGCAGGAACAGGCTGAACTGTTTATCCACCACTATCAGGCAACCTAGCTCACGCAGGAGCATCTGTTGACTTAACTATTTTCTCCCTTCACTTAGCA…
>Abudefduf vaigiensis | TZAIC121-05 | COI-5P | FJ582646
CCTCTATCTAGTATTTGGTGCTTGAGCTGGAATAGTAGGAACAGCCCTGAGCCTCCTAATTCGAGCAGAACTTAGCCAACCAGGCGCTCTCCTCGGAGACGACCAAATTTACAACGTAATTGTTACGGCACATGCCTTTGTAATAATTTTCTTTATAGTAATACCAATTATGATCGGAGGGTTTGGAAACTGACTAATTCCACTAATGATCGGTGCCCCCGATATGGCATTCCCCCGAATGAACAATATGAGCTTCTGACTCCTCCCTCCATCGTTCTTACTTCTTCTTGCCTCCTCCGGAGTTGAAGCAGGCGCAGGAACAGGCTGAACTGTTTATCCACCACTATCAGGCAACCTAGCTCACGCAGGAGCATCTGTTGACTTAACTATTTTCTCCCT…
>Abudefduf vaigiensis | TZMSC129-05 | COI-5P | JF492768
CCTCTATCTAGTATTTGGTGCTTGAGCTGGAATAGTAGGAACAGCCCTGAGCCTCCTAATTCGAGCAGAACTTAGCCAACCAGGCGCTCTCCTCGGAGACGACCAAATTTACAACGTAATTGTTACGGCACATGCCTTTGTAATAATTTTCTTTATAGTAATACCAATTATGATCGGAGGGTTTGGAAACTGACTAATTCCACTAATGATCGGTGCCCCCGATATGGCATTCCCCCGAATGAACAATATGAGCTTCTGACTCCTCCCTCCATCGTTCTTACTTCTTCTTGCCTCCTCCGGAGTTGAAGCAGGCGCAGGAACAGGCTGAACTGTTTATCCACCGCTATCAGGCAACCTAGCTCACGCAGGAGCATCTGTTGACTTAACTATTTTCTCCCT…
>Abudefduf whitleyi | LIFS589-08 | COI-5P | KP194439
CCTCTATCTAGTATTTGGTGCTTGAGCTGGAATAGTAGGCACAGCCCTAAGCCTCCTTATTCGAGCAGAACTAAGCCAACCAGGCGCTCTCCTCGGAGACGACCAAATTTATAACGTAATTGTTACGGCACATGCCTTTGTAATAATTTTCTTTATAGTAATACCAATTATAATCGGAGGGTTTGGAAACTGACTAATCCCCCTAATGATCGGTGCCCCCGATATGGCATTTCCCCGAATAAATAACATGAGCTTCTGACTTCTTCCTCCATCGTTCTTACTCCTTCTCGCCTCTTCCGGAGTTGAAGCAGGTGCAGGAACAGGCTGAACTGTTTACCCACCACTGTCAGGCAACTTAGCCCACGCAGGAGCTTCTGTTGACTTAACTATTTTCTCCCT…
>Abudefduf whitleyi | RESIC041-11 | COI-5P |
TATCTAGTATTTGGTGCTTGAGCTGGAATAGTAGGCACAGCCCTAAGCCTCCTTATTCGAGCAGAACTAAGCCAACCAGGCGCTCTCCTCGGAGACGACCAAATTTATAACGTAATTGTTACGGCACATGCCTTTGTAATAATTTTCTTTATAGTAATACCAATTATAATCGGAGGGTTTGGAAACTGACTGATCCCCCTAATGATCGGTGCCCCCGATATGGCATTTCCCCGAATAAATAACATGAGCTTCTGACTTCTTCCTCCATCATTCTTACTCCTTCTCGCCTCTTCCGGAGTTGAAGCAGGTGCAGGAACAGGCTGAACTGTTTACCCACCACTGTCAGGCAACTTAGCCCACGCAGGAGCTTCTGTTGACTTAACTATTTTTTCCCTTCAC…
>Abudefduf whitleyi | RESIC042-11 | COI-5P |
CCTCTATCTAGTATTTGGTGCTTGAGCTGGAATAGTAGGCACAGCCCTAAGCCTCCTTATTCGAGCAGAACTAAGCCAACCAGGCGCTCTCCTCGGAGACGACCAAATTTATAACGTAATTGTTACGGCACATGCCTTTGTAATAATTTTCTTTATAGTAATACCAATTATAATCGGAGGGTTTGGAAACTGACTGATCCCCCTAATGATCGGTGCCCCCGATATGGCATTTCCCCGAATAAATAACATGAGCTTCTGACTTCTTCCTCCATCATTCTTACTCCTTCTCGCCTCTTCCGGAGTTGAAGCAGGTGCAGGAACAGGCTGAACTGTTTACCCACCACTGTCAGGCAACTTAGCCCACGCAGGAGCTTCTGTTGACTTAACTATTTTTTCCCT…
>Abudefduf whitleyi | RESIC043-11 | COI-5P |
CCTCTATCTAGTATTTGGTGCTTGAGCTGGAATAGTAGGCACAGCCCTAAGCCTCCTTATTCGAGCAGAACTAAGCCAACCAGGCGCTCTCCTCGGAGACGACCAAATTTATAACGTAATTGTTACGGCACATGCCTTTGTAATAATTTTCTTTATAGTAATACCAATTATAATCGGAGGGTTTGGAAACTGACTGATCCCCCTAATGATCGGTGCCCCCGATATGGCATTTCCCCGAATAAATAACATGAGCTTCTGACTTCTTCCTCCATCATTCTTACTCCTTCTCGCCTCTTCCGGAGTTGAAGCAGGTGCAGGAACAGGCTGAACTGTTTACCCACCACTGTCAGGCAACTTAGCCCACGCAGGAGCTTCTGTTGACTTAACTATTTTTTCCCT…
>Acanthaluteres brownii | GBMTG1240-16 | COI-5P | NC_011947
GTGGCAACTACCCGTTGACTCTTTTCAACCAATCACAAAGACATCGGCACCCTCTACATGATTTTTGGTGCCTGAGCTGGAATAGTCGGTACCGCTTTAAGCCTACTAATTCGAGCAGAACTAAGCCAACCCGGCGCTCTCCTTGGAGACGACCAGATTTATAACGTAATCGTAACAGCTCACGCTTTCGTAATGATTTTCTTTATAGTAATGCCAATTATGATCGGAGGTTTCGGAAACTGACTTATTCCGCTAATGATCGGCGCCCCCGATATGGCATTCCCTCGAATGAATAACATGAGCTTCTGACTACTCCCTCCTTCCTTCCTTCTCCTCCTTGCTTCTTCAGGGGTTGAAGCTGGGGCCGGGACCGGATGAACTGTTTATCCCCCCTTATCA…
>Acanthaluteres spilomelanurus | FOAO005-14 | COI-5P |
TGGCACCCTCTACATGATTTTTGGTGCCTGAGCTGGAATAGTAGGTACCGCCTTGAGCCTACTAATTCGAGCAGAACTAAGCCAACCCGGCGCCCTCCTTGGAGACGACCAAATTTATAACGTAATTGTAACGGCTCACGCTTTCGTAATGATTTTCTTTATAGTAATGCCAATCATGATTGGAGGTTTCGGAAACTGACTTATCCCCCTGATGGTCGGCGCCCCCGATATGGCCTTCCCCCGAATGAATAACATGAGCTTCTGACTTCTCCCCCCCTCCTTCCTTCTCCTCCTTGCTTCTTCAGGCGTTGAAGCTGGGGCCGGGACCGGATGAACTGTTTACCCTCCCCTATCTGGAAACCTTGCTCACGCCGGGGCGTCCGTAGACCTAACAATTTT…
>Acanthaluteres spilomelanurus | FOAO007-14 | COI-5P |
GGCACCCTCTACATGATTTTTGGTGCCTGAAGCTGGAATAGTAGGTACCGCCTTGAGCCTACTAATTCGAGCAGAACTAAGCCAACCCGGCGCCCTCCTTGGAGACGACCAAATTTATAACGTAATTGTAACAGCTCACGCTTTCGTAATGATTTTCTTTATAGTAATGCCAATCATGATTGGAGGTTTCGGAAACTGACTTATCCCCCTGATGGTCGGCGCCCCCGATATGGCCTTCCCCCGAATGAATAACATGAGCTTCTGACTTCTCCCCCCCTCCTTCCTTCTCCTCCTTGCTTCTTCAGGCGTTGAAGCTGGGGCCGGGACCGGGTGAACTGTTTACCCTCCCCTATCTGGAAACCTTGCTCACGCCGGGGCGTCCGTAGACCTAACAATTTT…
>Acanthaluteres spilomelanurus | GBGCA4874-13 | COI-5P | KF025693
GATAGTAGGTACCGCCCTAAGCCTACTAATTCGAGCAGAACTAAGCCAACCCGGCGCCCTCCTTGGAGACGACCAGATTTATAACGTAATTGTAACGGCTCACGCTTTCGTAATGATTTTCTTTATAGTAATGCCAATTATGATCGGAGGTTTCGGAAACTGACTTATCCCCCTAATGATCGGCGCCCCCGACATGGCCTTCCCTCGAATAAATAATATGAGCTTCTGACTGCTCCCTCCTTCCTTCCTTCTCCTCCTTGCTTCTTCAGGCGTTGAAGCTGGGGCCGGGACCGGATGAACCGTTTATCCCCCCTTATCTGGAAACCTTGCTCACGCCGGGGCATCCGTAGACCTAACAATCTTCTCCCTCCACTTAGCAGGGATCTCTTCAATTCTGGG…
>Acanthaluteres vittiger | GBGCA4873-13 | COI-5P | KF025694
CTTTACATGATTTTTGGTGCCTGAGCTGGAATAGTAGGTACCGCCCTAAGCCTACTAATTCGAGCAGAACTAAGCCAACCCGGCGCCCTCCTTGGAGACGACCAGATTTATAACGTAATTGTAACGGCTCACGCTTTCGTAATGATTTTCTTTATAGTAATGCCAATTATGATCGGAGGTTTCGGAAACTGACTTATCCCCCTAATGATCGGCGCCCCCGACATGGCCTTCCCTCGAATAAATAATATGAGCTTCTGACTGCTCCCTCCTTCCTTCCTTCTCCTCCTTGCTTCTTCAGGCGTTGAAGCTGGGGCCGGGACCGGATGAACCGTTTATCCCCCCTTATCTGGAAACCTTGCTCACGCCGGGGCATCCGTAGACCTAACAATCTTCTCCCTC…
>Acanthaphritis unoorum | GBMIN95951-17 | COI-5P | KU944775
CTCAGTCAACCCGGGGCTCTCCTAGGTGATGATCAAATTTATAATGTAATCGTTACTGCCCATGCTTTCGTTATAATTTTCTTCATGGTTATACCCATTATGATTGGAGGTTTCGGAAACTGACTGATCCCCTTAATAATCGGGGCACCCGACATAGCATTCCCTCGAATAAACAACATAAGCTTCTGACTTTTACCTCCGTCCTTCCTCCTTCTGCTGGCTTCCTCCGGGGTAGAAGCAGGGGCCGGTACCGGCTGAACAGTCTATCCTCCCTTAGCAGGAAACCTAGCCCATGCTGGTGCATCCGTTGACCTAACTATTTTTTCACTACATTTAGCTGGTGTTTCTTCCATCCTAGGGGCCATTAACTTTATTACCACCATCATTAACATAAAACCC…
>Acantharchus pomotis | BNAFA309-08 | COI-5P | JN024712
CNTCTATTTAGTATTTGGTNCCTGAGCCGGAATGGTGGGGACAGCTCTGAGCCTACTTATTCGGGCAGAACTTAGCCAACCAGGTGCCCTCTTGGGGGACGACCAAATTTATAACGTAATTGTTACAGCTCATGCATTTGTAATAATTTTCTTTATAGTAATACCAATCATGATTGGGGGCTTTGGAAACTGACTTATTCCACTAATGATTGGCGCCCCCGACATAGCATTCCCTCGAATAAACAACATAAGCTTCTGGCTTCTTCCTCCCTCATTTCTTCTCCTCCTCGCTTCTTCTGGGGTCGAGGCCGGAGCCGGAACCGGATGAACTGTTTATCCCCCACTAGCTGGTAACCTAGCCCATGCAGGAGCATCCGTCGACCTAACCATTTTTTCCCT…
>Acantharchus pomotis | BNAFB354-08 | COI-5P | JN024710
NNNNNNNNNNNNNNNNNNNNNNNNNNNNGGAATGGTGGGGACAGCTCTGAGCCTACTTATTCGGGCAGAACTTAGCCAACCAGGTGCCCTCTTGGGGGACGACCAAATTTATAACGTAATTGTTACAGCTCATGCATTTGTAATAATTTTCTTTATAGTAATACCAATCATGATTGGGGGCTTTGGAAACTGACTTATCCCACTAATGATTGGCGCCCCCGACATAGCATTCCCTCGAATAAACAACATAAGCTTCTGGCTTCTTCCTCCCTCATTTCTTCTCCTCCTCGCTTCTTCTGGGGTCGAGGCCGGAGCCGGAACCGGATGAACTGTTTATCCCCCACTAGCTGGTAACCTAGCCCATGCAGGAGCATCCGTCGACCTAACCATTTTTTCCCT…
>Acantharchus pomotis | BNAFC345-08 | COI-5P | HQ557340
CCTCTATTTAGTATTTGGTGCCTGAGCCGGAATGGTGGGGACAGCTCTGAGCCTACTTATTCGGGCAGAACTTAGCCAACCAGGTGCCCTCTTGGGGGACGACCAAATTTATAACGTAATTGTTACAGCACATGCATTCGTAATAATTTTCTTTATAGTAATACCAATCATGATTGGGGGCTTTGGAAACTGACTTATCCCACTAATGATTGGCGCCCCCGACATAGCATTCCCTCGAATAAACAACATAAGCTTCTGGCTTCTTCCTCCCTCATTTCTTCTCCTCCTCGCTTCTTCTGGGGTCGAGGCCGGAGCCGGAACCGGATGAACTGTTTATCCCCCACTAGCTGGTAACCTAGCCCATGCAGGAGCATCCGTCGACCTGACCATTTTTTCCCT…
>Acantharchus pomotis | BNAFC346-08 | COI-5P | JN024711
CCTCTATTTAGTATTTGGTGCCTGAGCCGGAATGGTGGGGACAGCTCTGAGCCTACTTATTCGGGCAGAACTTAGCCAACCAGGTGCCCTCTTGGGGGACGACCAAATTTATAACGTAATTGTTACAGCTCATGCATTTGTAATAATTTTCTTTATAGTAATACCAATCATGATTGGGGGCTTTGGAAACTGACTTATCCCACTAATGATTGGCGCCCCCGACATAGCATTCCCTCGAATAAACAACATAAGCTTCTGGCTTCTTCCTCCCTCATTTCTTCTCCTCCTCGCTTCTTCTGGGGTCGAGGCCGGAGCCGGAACCGGATGAACTGTTTATCCCCCACTAGCTGGTAACCTAGCCCATGCAGGAGCATCCGTCGACCTAACCATTTTTTCCCT…
>Acanthemblemaria aspera | ANGBF186-12 | COI-5P | FJ381429
AGCCGGAATGGTAGGGACGGCCCTAAGCCTCCTTATCCGGGCTGAACTTAGCCAACCTGGAGCCCTCCTGGGAGATGACCAGATTTACAATGTTATTGTAACAGCACATGCATTTGTTATAATTTTCTTTATGGTTATGCCCATTCTTATTGGAGGCTTCGGCAATTGACTGGTCCCCCTAATGATCGGGGCCCCAGACATGGCATTCCCTCGTATAAACAACATGAGCTTTTGACTCCTCCCCCCTTCTTTTTTACTTCTTCTTGCCTCCTCAGGGGTTGAAGCGGGGGCAGGTACGGGTTGAACCGTATACCCCCCTCTGTCCGGTAACCTCGCCCACGCCGGAGCCTCAGTTGATCTTACCATCTTTTCTCTACATCTAGCTGGGATCTCTTCCAT…
>Acanthemblemaria aspera | ANGBF9337-12 | COI-5P | HM197626
GGCACCCTTTATTTAGTTTTTGGTGCCTGAGCCGGAATGGTAGGGACGGCCCTAAGCCTCCTTATCCGGGCTGAACTTAGTCAACCTGGGGCCCTCCTGGGAGATGACCAGATTTACAATGTTATTGTAACAGCACATGCATTTGTTATAATTTTCTTTATGGTTATGCCCATTCTTATTGGAGGCTTCGGCAATTGACTGGTCCCCCTAATGATCGGGGCCCCAGACATGGCATTCCCTCGTATAAACAACATGAGCTTTTGACTCCTCCCCCCTTCTTTCTTACTTCTTCTTGCCTCCTCAGGGGTTGAAGCGGGGGCAGGTACGGGTTGAACCGTATACCCCCCTCTGTCCGGTAACCTCGCCCACGCCGGAGCCTCAGTTGATCTTACCATCTTT…
>Acanthemblemaria aspera | ANGBF9338-12 | COI-5P | HM197624
GGCACCCTTTATTTAGTTTTTGGTGCCTGAGCCGGAATGGTAGGGACGGCCCTAAGCCTCCTTATCCGGGCTGAACTTAGTCAACCTGGGGCCCTCCTGGGAGATGACCAGATTTACAATGTTATTGTAACAGCACATGCATTTGTTATAATTTTCTTTATGGTTATGCCCATTCTTATTGGAGGCTTCGGCAATTGACTGGTCCCCCTAATGATCGGGGCCCCAGACATGGCATTCCCTCGTATAAACAACATGAGCTTTTGACTCCTCCCCCCTTCTTTCTTACTTCTTCTTGCCTCCTCAGGGGTTGAAGCGGGGGCAGGTACGGGTTGAACCGTATACCCCCCTCTGTCCGGTAACCTCGCCCACGCCGGAGCCTCAGTTGATCTTACCATCTTT…
>Acanthemblemaria aspera | ANGBF9339-12 | COI-5P | HM197622
GGCACCCTTTATTTAGTTTTTGGTGCCTGAGCCGGAATGGTAGGGACGGCCCTAAGCCTCCTTATCCGGGCTGAACTTAGTCAACCTGGGGCCCTCCTGGGAGATGACCAGATTTACAATGTTATTGTAACAGCACATGCATTTGTTATAATTTTCTTTATGGTTATGCCCATTCTTATTGGAGGCTTCGGCAATTGACTGGTCCCCCTAATGATCGGGGCCCCAGACATGGCATTCCCTCGTATAAACAACATGAGCTTTTGACTCCTCCCCCCTTCTTTCTTACTTCTTCTTGCCTCCTCAGGGGTTGAAGCGGGGGCAGGTACGGGTTGAACCGTATACCCCCCTCTGTCCGGTAACCTCGCCCACGCCGGAGCCTCAGTTGATCTTACCATCTTT…
>Acanthemblemaria aspera | ANGBF9340-12 | COI-5P | HM197620
GGCACCCTTTATTTAGTTTTTGGTGCCTGAGCCGGAATGGTAGGGACGGCCCTAAGCCTCCTTATCCGGGCTGAACTTAGTCAACCTGGGGCCCTCCTGGGAGATGACCAGATTTACAATGTTATTGTAACAGCACATGCATTTGTTATAATTTTCTTTATGGTTATGCCCATTCTTATTGGAGGCTTCGGCAATTGACTGGTCCCCCTAATGATCGGGGCCCCAGACATGGCATTCCCTCGTATAAACAACATGAGCTTTTGACTCCTCCCCCCTTCTTTCTTACTTCTTCTTGCCTCCTCAGGGGTTGAAGCGGGGGCAGGTACGGGTTGAACCGTATACCCCCCTCTGTCCGGTAACCTCGCCCACGCCGGAGCCTCAGTTGATCTTACCATCTTT…
>Acanthemblemaria aspera | ANGBF9341-12 | COI-5P | HM197618
GGCACCCTTTATTTAGTTTTTGGTGCCTGAGCCGGAATGGTAGGGACGGCCCTAAGCCTCCTTATCCGGGCTGAACTTAGTCAACCTGGGGCCCTCCTGGGAGATGACCAGATTTACAATGTTATTGTAACAGCACATGCATTTGTTATAATTTTCTTTATGGTTATGCCCATTCTTATTGGAGGCTTCGGCAATTGACTGGTCCCCCTAATGATCGGGGCCCCAGACATGGCATTCCCTCGTATAAACAACATGAGCTTTTGACTCCTCCCCCCTTCTTTCTTACTTCTTCTTGCCTCCTCAGGGGTTGAAGCGGGGGCAGGTACGGGTTGAACCGTATACCCCCCTCTGTCCGGTAACCTCGCCCACGCCGGAGCCTCAGTTGATCTTACCATCTTT…
>Acanthemblemaria aspera | ANGBF9342-12 | COI-5P | HM197616
GGCACCCTTTATTTAGTTTTTGGTGCCTGAGCCGGAATGGTAGGGACGGCCCTAAGCCTCCTTATCCGGGCTGAACTTAGTCAACCTGGGGCCCTCCTGGGAGATGACCAGATTTACAATGTTATTGTAACAGCACATGCATTTGTTATAATTTTCTTTATGGTTATGCCCATTCTTATTGGAGGCTTCGGCAATTGACTGGTCCCCCTAATGATCGGGGCCCCAGACATGGCATTCCCTCGTATAAACAACATGAGCTTTTGACTCCTCCCCCCTTCTTTCTTACTTCTTCTTGCCTCCTCAGGGGTTGAAGCGGGGGCAGGTACGGGTTGAACCGTATACCCCCCTCTGTCCGGTAACCTCGCCCACGCCGGAGCCTCAGTTGATCTTACCATCTTT…
>Acanthemblemaria aspera | ANGBF9343-12 | COI-5P | HM197614
GGCACCCTTTATTTAGTTTTTGGTGCCTGAGCCGGAATGGTAGGGACGGCCCTAAGCCTCCTTATCCGGGCTGAACTTAGTCAACCTGGGGCCCTCCTGGGAGATGACCAGATTTACAATGTTATTGTAACAGCACATGCATTTGTTATAATTTTCTTTATGGTTATGCCCATTCTTATTGGAGGCTTCGGCAATTGACTGGTCCCCCTAATGATCGGGGCCCCAGACATGGCATTCCCTCGTATAAACAACATGAGCTTTTGACTCCTCCCCCCTTCTTTCTTACTTCTTCTTGCCTCCTCAGGGGTTGAAGCGGGGGCAGGTACGGGTTGAACCGTATACCCCCCTCTGTCCGGTAACCTCGCCCACGCCGGAGCCTCAGTTGATCTTACCATCTTT…
>Acanthemblemaria aspera | ANGBF9344-12 | COI-5P | HM197612
GGCACCCTTTATTTAGTTTTTGGTGCCTGAGCCGGAATGGTAGGGACGGCCCTAAGCCTCCTTATCCGGGCTGAACTTAGCCAACCTGGAGCCCTCCTGGGAGATGACCAGATTTACAATGTTATTGTAACAGCACATGCATTTGTTATAATTTTCTTTATGGTTATGCCCATTCTTATTGGAGGCTTCGGCAATTGACTGGTCCCCCTAATGATCGGGGCCCCAGACATGGCATTCCCTCGTATAAACAACATGAGCTTTTGACTCCTCCCCCCTTCTTTCTTACTTCTTCTTGCCTCCTCAGGGGTTGAAGCGGGGGCAGGTACGGGTTGAACCGTATACCCCCCTTTGTCCGGTAACCTCGCCCACGCCGGAGCCTCAGTTGATCTTACCATCTTT…
>Acanthemblemaria aspera | ANGBF9345-12 | COI-5P | HM197610
GGCACCCTTTATTTAGTTTTTGGTGCCTGAGCCGGAATGGTAGGGACGGCCCTAAGCCTCCTTATCCGGGCTGAACTTAGCCAACCTGGAGCCCTCCTGGGAGATGACCAGATTTACAATGTTATTGTAACAGCACATGCATTTGTTATAATTTTCTTTATGGTTATGCCCATTCTTATTGGAGGCTTCGGCAATTGACTGGTCCCCCTAATGATCGGGGCCCCAGACATGGCATTCCCTCGTATAAACAACATGAGCTTTTGACTCCTCCCCCCTTCTTTCTTACTTCTTCTTGCCTCCTCAGGGGTTGAAGCGGGGGCAGGTACGGGTTGAACCGTATACCCCCCTTTGTCCGGTAACCTCGCCCACGCCGGAGCCTCAGTTGATCTTACCATCTTT…
>Acanthemblemaria aspera | ANGBF9346-12 | COI-5P | HM197608
GGCACCCTTTATTTAGTTTTTGGTGCCTGAGCCGGAATGGTAGGGACGGCCCTAAGCCTCCTTATCCGGGCTGAACTTAGCCAACCTGGAGCCCTCCTGGGAGATGACCAGATTTACAATGTTATTGTAACAGCACATGCATTTGTTATAATTTTCTTTATGGTTATGCCCATTCTTATTGGAGGCTTCGGCAATTGACTGGTCCCCCTAATGATCGGGGCCCCAGACATGGCATTCCCTCGTATAAACAACATGAGCTTTTGACTCCTCCCCCCTTCTTTCTTACTTCTTCTTGCCTCCTCAGGGGTTGAAGCGGGGGCAGGTACGGGTTGAACCGTATACCCCCCTTTGTCCGGTAACCTCGCCCACGCCGGAGCCTCAGTTGATCTTACCATCTTT…
>Acanthemblemaria aspera | ANGBF9347-12 | COI-5P | HM197606
GGCACCCTTTATTTAGTTTTTGGTGCCTGAGCCGGAATGGTAGGGACGGCCCTAAGCCTCCTTATCCGGGCTGAACTTAGCCAACCTGGAGCCCTCCTGGGAGATGACCAGATTTACAATGTTATTGTAACAGCACATGCATTTGTTATAATTTTCTTTATGGTTATGCCCATTCTTATTGGAGGCTTCGGCAATTGACTGGTCCCCCTAATGATCGGGGCCCCAGACATGGCATTCCCTCGTATAAACAACATGAGCTTTTGACTCCTCCCCCCTTCTTTCTTACTTCTTCTTGCCTCCTCAGGGGTTGAAGCGGGGGCAGGTACGGGTTGAACCGTATACCCCCCTTTGTCCGGTAACCTCGCCCACGCCGGAGCCTCAGTTGATCTTACCATCTTT…
>Acanthemblemaria aspera | ANGBF9348-12 | COI-5P | HM197604
GGCACCCTTTATTTAGTTTTTGGTGCCTGAGCCGGAATGGTAGGGACGGCCCTAAGCCTCCTTATCCGGGCTGAACTTAGCCAACCTGGAGCCCTCCTGGGAGATGACCAGATTTACAATGTTATTGTAACAGCACATGCATTTGTTATAATTTTCTTTATGGTTATGCCCATTCTTATTGGAGGCTTCGGCAATTGACTGGTCCCCCTAATGATCGGGGCCCCAGACATGGCATTCCCTCGTATAAACAACATGAGCTTTTGACTCCTCCCCCCTTCTTTCTTACTTCTTCTTGCCTCCTCAGGGGTTGAAGCGGGGGCAGGTACGGGTTGAACCGTATACCCCCCTTTGTCCGGTAACCTCGCCCACGCCGGAGCCTCAGTTGATCTTACCATCTTT…
>Acanthemblemaria aspera | ANGBF9349-12 | COI-5P | HM197602
GGCACCCTTTATTTAGTTTTTGGTGCCTGAGCCGGAATGGTAGGGACGGCCCTAAGCCTCCTTATCCGGGCTGAACTTAGCCAACCTGGAGCCCTCCTGGGAGATGACCAGATTTACAATGTTATTGTAACAGCACATGCATTTGTTATAATTTTCTTTATGGTTATGCCCATTCTTATTGGAGGCTTCGGCAATTGACTGGTCCCCCTAATGATCGGGGCCCCAGACATGGCATTCCCTCGTATAAACAACATGAGCTTTTGACTCCTCCCCCCTTCTTTCTTACTTCTTCTTGCCTCCTCAGGGGTTGAAGCGGGGGCAGGTACGGGTTGAACCGTATACCCCCCTTTGTCCGGTAACCTCGCCCACGCCGGAGCCTCAGTTGATCTTACCATCTTT…
>Acanthemblemaria aspera | ANGBF9350-12 | COI-5P | HM197600
GGCACCCTTTATTTAGTTTTTGGTGCCTGAGCCGGAATGGTAGGGACGGCCCTAAGCCTCCTTATCCGGGCTGAACTTAGCCAACCTGGAGCCCTCCTGGGAGATGACCAGATTTACAATGTTATTGTAACAGCACATGCATTTGTTATAATTTTCTTTATGGTTATGCCCATTCTTATTGGAGGCTTCGGCAATTGACTGGTCCCCCTAATGATCGGGGCCCCAGACATGGCATTCCCTCGTATAAACAACATGAGCTTTTGACTCCTCCCCCCTTCTTTCTTACTTCTTCTTGCCTCCTCAGGGGTTGAAGCGGGGGCAGGTACGGGTTGAACCGTATACCCCCCTTTGTCCGGTAACCTCGCCCACGCCGGAGCCTCAGTTGATCTTACCATCTTT…
>Acanthemblemaria aspera | ANGBF9351-12 | COI-5P | HM197598
GGCACCCTTTATTTAGTTTTTGGTGCCTGAGCCGGAATGGTAGGGACGGCCCTAAGCCTCCTTATCCGGGCTGAACTTAGCCAACCTGGAGCCCTCCTGGGAGATGACCAGATTTACAATGTTATTGTAACAGCACATGCATTTGTTATAATTTTCTTTATGGTTATGCCCATTCTTATTGGAGGCTTCGGCAATTGACTGGTCCCCCTAATGATCGGGGCCCCAGACATGGCATTCCCTCGTATAAACAACATGAGCTTTTGACTCCTCCCCCCTTCTTTCTTACTTCTTCTTGCCTCCTCAGGGGTTGAAGCGGGGGCAGGTACGGGTTGAACCGTATACCCCCCTTTGTCCGGTAACCTCGCCCACGCCGGAGCCTCAGTTGATCTTACCATCTTT…
>Acanthemblemaria aspera | ANGBF9352-12 | COI-5P | HM197596
GGCACCCTTTATTTAGTTTTTGGTGCCTGAGCCGGAATGGTAGGGACGGCCCTAAGCCTCCTTATCCGGGCTGAACTTAGTCAACCTGGGGCCCTCCTGGGAGATGACCAGATTTACAATGTTATTGTAACAGCACATGCATTTGTTATAATTTTCTTTATGGTTATGCCCATTCTTATTGGAGGCTTCGGCAATTGACTGGTCCCCCTAATGATCGGGGCCCCAGACATGGCATTCCCTCGTATAAACAACATGAGCTTTTGACTCCTCCCCCCTTCTTTCTTACTTCTTCTTGCCTCCTCAGGGGTTGAAGCGGGGGCAGGTACGGGTTGAACCGTATACCCCCCTCTGTCCGGTAACCTCGCCCACGCCGGAGCCTCAGTTGATCTTACCATCTTT…
>Acanthemblemaria aspera | ANGBF9353-12 | COI-5P | HM197594
GGCACCCTTTATTTAGTTTTTGGTGCCTGAGCCGGAATGGTAGGGACGGCCCTAAGCCTCCTTATCCGGGCTGAACTTAGTCAACCTGGGGCCCTCCTGGGAGATGACCAGATTTACAATGTTATTGTAACAGCACATGCATTTGTTATAATTTTCTTTATGGTTATGCCCATTCTTATTGGAGGCTTCGGCAATTGACTGGTCCCCCTAATGATCGGGGCCCCAGACATGGCATTCCCTCGTATAAACAACATGAGCTTTTGACTCCTCCCCCCTTCTTTCTTACTTCTTCTTGCCTCCTCAGGGGTTGAAGCGGGGGCAGGTACGGGTTGAACCGTATACCCCCCTCTGTCCGGTAACCTCGCCCACGCCGGAGCCTCAGTTGATCTTACCATCTTT…
>Acanthemblemaria aspera | ANGBF9354-12 | COI-5P | HM197592
GGCACCCTTTATTTAGTTTTTGGTGCCTGAGCCGGAATGGTAGGGACGGCCCTAAGCCTCCTTATCCGGGCTGAACTTAGTCAACCTGGGGCCCTCCTGGGAGATGACCAGATTTACAATGTTATTGTAACAGCACATGCATTTGTTATAATTTTCTTTATGGTTATGCCCATTCTTATTGGAGGCTTCGGCAATTGACTGGTCCCCCTAATGATCGGGGCCCCAGACATGGCATTCCCTCGTATAAACAACATGAGCTTTTGACTCCTCCCCCCTTCTTTCTTACTTCTTCTTGCCTCCTCAGGGGTTGAAGCGGGGGCAGGTACGGGTTGAACCGTATACCCCCCTCTGTCCGGTAACCTCGCCCACGCCGGAGCCTCAGTTGATCTTACCATCTTT…
>Acanthemblemaria aspera | ANGBF9355-12 | COI-5P | HM197590
GGCACCCTTTATTTAGTTTTTGGTGCCTGAGCCGGAATGGTAGGGACGGCCCTAAGCCTCCTTATCCGGGCTGAACTTAGTCAACCTGGGGCCCTCCTGGGAGATGACCAGATTTACAATGTTATTGTAACAGCACATGCATTTGTTATAATTTTCTTTATGGTTATGCCCATTCTTATTGGAGGCTTCGGCAATTGACTGGTCCCCCTAATGATCGGGGCCCCAGACATGGCATTCCCTCGTATAAACAACATGAGCTTTTGACTCCTCCCCCCTTCTTTCTTACTTCTTCTTGCCTCCTCAGGGGTTGAAGCGGGGGCAGGTACGGGTTGAACCGTATACCCCCCTCTGTCCGGTAACCTCGCCCACGCCGGAGCCTCAGTTGATCTTACCATCTTT…
>Acanthemblemaria aspera | ANGBF9356-12 | COI-5P | HM197588
GGCACCCTTTATTTAGTTTTTGGTGCCTGAGCCGGAATGGTAGGGACGGCCCTAAGCCTCCTTATCCGGGCTGAACTTAGTCAACCTGGGGCCCTCCTGGGAGATGACCAGATTTACAATGTTATTGTAACAGCACATGCATTTGTTATAATTTTCTTTATGGTTATGCCCATTCTTATTGGAGGCTTCGGCAATTGACTGGTCCCCCTAATGATCGGGGCCCCAGACATGGCATTCCCTCGTATAAACAACATGAGCTTTTGACTCCTCCCCCCTTCTTTCTTACTTCTTCTTGCCTCCTCAGGGGTTGAAGCGGGGGCAGGTACGGGTTGAACCGTATACCCCCCTCTGTCCGGTAACCTCGCCCACGCCGGAGCCTCAGTTGATCTTACCATCTTT…
>Acanthemblemaria aspera | ANGBF9357-12 | COI-5P | HM197586
GGCACCCTTTATTTAGTTTTTGGTGCCTGAGCCGGAATGGTGGGGACGGCCCTAAGCCTCCTTATCCGGGCTGAACTTAGCCAACCTGGAGCCCTCCTGGGAGATGACCAGATTTACAATGTTATTGTAACAGCACATGCATTTGTTATAATTTTCTTTATGGTTATGCCCATTCTTATTGGAGGCTTCGGCAATTGACTGGTCCCCCTAATGATCGGGGCCCCAGACATGGCATTCCCTCGTATAAACAACATGAGCTTTTGACTCCTCCCCCCTTCTTTCTTACTTCTTCTTGCCTCCTCAGGGGTTGAAGCGGGGGCAGGTACGGGTTGAACCGTATACCCCCCTCTGTCCGGTAACCTCGCCCACGCCGGAGCCTCAGTTGATCTTACCATCTTT…
>Acanthemblemaria aspera | ANGBF9358-12 | COI-5P | HM197584
GGCACCCTTTATTTAGTTTTTGGTGCCTGAGCCGGAATGGTGGGGACGGCCCTAAGCCTCCTTATCCGGGCTGAACTTAGCCAACCTGGAGCCCTCCTGGGAGATGACCAGATTTACAATGTTATTGTAACAGCACATGCATTTGTTATAATTTTCTTTATGGTTATGCCCATTCTTATTGGAGGCTTCGGCAATTGACTGGTCCCCCTAATGATCGGGGCCCCAGACATGGCATTCCCTCGTATAAACAACATGAGCTTTTGACTCCTCCCCCCTTCTTTCTTACTTCTTCTTGCCTCCTCAGGGGTTGAAGCGGGGGCAGGTACGGGTTGAACCGTATACCCCCCTCTGTCCGGTAACCTCGCCCACGCCGGAGCCTCAGTTGATCTTACCATCTTT…
>Acanthemblemaria aspera | ANGBF9359-12 | COI-5P | HM197582
GGCACCCTTTATTTAGTTTTTGGTGCCTGAGCCGGAATGGTAGGGACGGCCCTAAGCCTCCTTATCCGGGCTGAACTTAGCCAACCTGGAGCCCTCCTGGGAGATGACCAGATTTACAATGTTATTGTAACAGCACATGCATTTGTTATAATTTTCTTTATGGTTATGCCCATTCTTATTGGAGGCTTCGGCAATTGACTGGTCCCCCTAATGATCGGGGCCCCAGACATGGCATTCCCTCGTATAAACAACATGAGCTTTTGACTCCTCCCCCCTTCTTTCTTACTTCTTCTTGCCTCCTCAGGGGTTGAAGCGGGGGCAGGTACGGGTTGAACCGTATACCCCCCTCTGTCCGGTAACCTCGCCCACGCCGGAGCCTCAGTTGATCTTACCATCTTT…
>Acanthemblemaria aspera | ANGBF9360-12 | COI-5P | HM197580
GGCACCCTTTATTTAGTTTTTGGTGCCTGAGCCGGAATGGTAGGGACGGCCCTAAGCCTCCTTATCCGGGCTGAACTTAGCCAACCTGGGGCCCTCCTGGGAGATGACCAGATTTACAATGTTATTGTAACAGCACATGCATTTGTTATAATTTTCTTTATGGTTATGCCCATTCTTATTGGAGGCTTCGGCAATTGACTGGTCCCCCTAATGATCGGGGCCCCAGACATGGCATTCCCTCGTATAAACAACATGAGCTTTTGACTCCTTCCCCCTTCTTTCTTACTTCTTCTTGCCTCCTCAGGGGTTGAAGCAGGGGCAGGTACGGGTTGAACCGTATACCCCCCTCTGTCCGGTAACCTCGCCCACGCCGGAGCCTCAGTTGATCTTACCATCTTT…
>Acanthemblemaria aspera | ANGBF9361-12 | COI-5P | HM197578
GGCACCCTTTATTTAGTTTTTGGTGCCTGAGCCGGAATGGTGGGGACGGCCCTAAGCCTCCTTATCCGGGCTGAACTTAGCCAACCTGGAGCCCTCCTGGGAGATGACCAGATTTACAATGTTATTGTAACAGCACATGCATTTGTTATAATTTTCTTTATGGTTATGCCCATTCTTATTGGAGGCTTCGGCAATTGACTGGTCCCCCTAATGATCGGGGCCCCAGACATGGCATTCCCTCGTATAAACAACATGAGCTTTTGACTCCTCCCCCCTTCTTTCTTACTTCTTCTTGCCTCCTCAGGGGTTGAAGCGGGGGCAGGTACGGGTTGAACCGTATACCCCCCTCTGTCCGGTAACCTCGCCCACGCCGGAGCCTCAGTTGATCTTACCATCTTT…
>Acanthemblemaria aspera | ANGBF9362-12 | COI-5P | HM197576
GGCACCCTTTATTTAGTTTTTGGTGCCTGAGCCGGAATGGTGGGGACGGCCCTAAGCCTCCTTATCCGGGCTGAACTTAGCCAACCTGGAGCCCTCCTGGGAGATGACCAGATTTACAATGTTATTGTAACAGCACATGCATTTGTTATAATTTTCTTTATGGTTATGCCCATTCTTATTGGAGGCTTCGGCAATTGACTGGTCCCCCTAATGATCGGGGCCCCAGACATGGCATTCCCTCGTATAAACAACATGAGCTTTTGACTCCTCCCCCCTTCTTTCTTACTTCTTCTTGCCTCCTCAGGGGTTGAAGCGGGGGCAGGTACGGGTTGAACCGTATACCCCCCTCTGTCCGGTAACCTCGCCCACGCCGGAGCCTCAGTTGATCTTACCATCTTT…
>Acanthemblemaria aspera | ANGBF9363-12 | COI-5P | HM197574
GGCACCCTTTATTTAGTTTTTGGTGCCTGAGCCGGAATGGTGGGGACGGCCCTAAGCCTCCTTATCCGGGCTGAACTTAGCCAACCTGGAGCCCTCCTGGGAGATGACCAGATTTACAATGTTATTGTAACAGCACATGCATTTGTTATAATTTTCTTTATGGTTATGCCCATTCTTATTGGAGGCTTCGGCAATTGACTGGTCCCCCTAATGATCGGGGCCCCAGACATGGCATTCCCTCGTATAAACAACATGAGCTTTTGACTCCTCCCCCCTTCTTTCTTACTTCTTCTTGCCTCCTCAGGGGTTGAAGCGGGGGCAGGTACGGGTTGAACCGTATACCCCCCTCTGTCCGGTAACCTCGCCCACGCCGGAGCCTCAGTTGATCTTACCATCTTT…
>Acanthemblemaria aspera | ANGBF9364-12 | COI-5P | HM197572
GGCACCCTTTATTTAGTTTTTGGTGCCTGAGCCGGAATGGTGGGGACGGCCCTAAGCCTCCTTATCCGGGCTGAACTTAGCCAACCTGGAGCCCTCCTGGGAGATGACCAGATTTACAATGTTATTGTAACAGCACATGCATTTGTTATAATTTTCTTTATGGTTATGCCCATTCTTATTGGAGGCTTCGGCAATTGACTGGTCCCCCTAATGATCGGGGCCCCAGACATGGCATTCCCTCGTATAAACAACATGAGCTTTTGACTCCTCCCCCCTTCTTTCTTACTTCTTCTTGCCTCCTCAGGGGTTGAAGCGGGGGCAGGTACGGGTTGAACCGTATACCCCCCTCTGTCCGGTAACCTCGCCCACGCCGGAGCCTCAGTTGATCTTACCATCTTT…
>Acanthemblemaria aspera | ANGBF9365-12 | COI-5P | HM197570
GGCACCCTTTATTTAGTTTTTGGTGCCTGAGCCGGAATGGTAGGGACGGCCCTAAGCCTCCTTATCCGGGCTGAACTTAGCCAACCTGGAGCCCTCCTGGGAGATGACCAGATTTACAATGTTATTGTAACAGCACATGCATTTGTTATAATTTTCTTTATGGTTATGCCCATTCTTATTGGAGGCTTCGGCAATTGACTGGTCCCCCTAATGATCGGGGCCCCAGACATGGCATTCCCTCGTATAAACAACATGAGCTTTTGACTCCTCCCCCCTTCTTTCTTACTTCTTCTTGCCTCCTCAGGGGTTGAAGCGGGGGCAGGTACGGGTTGAACCGTATACCCCCCTCTGTCCGGTAACCTCGCCCACGCCGGAGCCTCAGTTGATCTTACCATCTTT…
>Acanthemblemaria aspera | ANGBF9366-12 | COI-5P | HM197568
GGCACCCTTTATTTAGTTTTTGGTGCCTGAGCCGGAATGGTAGGGACGGCCCTAAGCCTCCTTATCCGGGCTGAACTTAGCCAACCTGGAGCCCTCCTGGGAGATGACCAGATTTACAATGTTATTGTAACAGCACATGCATTTGTTATAATTTTCTTTATGGTTATGCCCATTCTTATTGGAGGCTTCGGCAATTGACTGGTCCCCCTAATGATCGGGGCCCCAGACATGGCATTCCCTCGTATAAACAACATGAGCTTTTGACTCCTCCCCCCTTCTTTCTTACTTCTTCTTGCCTCCTCAGGGGTTGAAGCGGGGGCAGGTACGGGTTGAACCGTATACCCCCCTCTGTCCGGTAACCTCGCCCACGCCGGAGCCTCAGTTGATCTTACCATCTTT…
>Acanthemblemaria aspera | ANGBF9367-12 | COI-5P | HM197566
GGCACCCTTTATTTAGTTTTTGGTGCCTGAGCCGGAATGGTAGGGACGGCCCTAAGCCTCCTTATCCGGGCTGAACTTAGCCAACCTGGAGCCCTCCTGGGAGATGACCAGATTTACAATGTTATTGTAACAGCACATGCATTTGTTATAATTTTCTTTATGGTTATGCCCATTCTTATTGGAGGCTTCGGCAATTGACTGGTCCCCCTAATGATCGGGGCCCCAGACATGGCATTCCCTCGTATAAACAACATGAGCTTTTGACTCCTCCCCCCTTCTTTCTTACTTCTTCTTGCCTCCTCAGGGGTTGAAGCGGGGGCAGGTACGGGTTGAACCGTATACCCCCCTCTGTCCGGTAACCTCGCCCACGCCGGAGCCTCAGTTGATCTTACCATCTTT…
>Acanthemblemaria aspera | ANGBF9368-12 | COI-5P | HM197564
GGCACCCTTTATTTAGTTTTTGGTGCCTGAGCCGGAATGGTAGGGACGGCCCTAAGCCTCCTTATCCGGGCTGAACTTAGCCAACCTGGAGCCCTCCTGGGAGATGACCAGATTTACAATGTTATTGTAACAGCACATGCATTTGTTATAATTTTCTTTATGGTTATGCCCATTCTTATTGGAGGCTTCGGCAATTGACTGGTCCCCCTAATGATCGGGGCCCCAGACATGGCATTCCCTCGTATAAACAACATGAGCTTTTGACTCCTCCCCCCTTCTTTCTTACTTCTTCTTGCCTCCTCAGGGGTTGAAGCGGGGGCAGGTACGGGTTGAACCGTATACCCCCCTCTGTCCGGTAACCTCGCCCACGCCGGAGCCTCAGTTGATCTTACCATCTTT…
>Acanthemblemaria aspera | ANGBF9369-12 | COI-5P | HM197562
GGCACCCTTTATTTAGTTTTTGGTGCCTGAGCCGGAATGGTAGGGACGGCCCTAAGCCTCCTTATCCGGGCTGAACTTAGCCAACCTGGAGCCCTCCTGGGAGATGACCAGATTTACAATGTTATTGTAACAGCACATGCATTTGTTATAATTTTCTTTATGGTTATGCCCATTCTTATTGGAGGCTTCGGCAATTGACTGGTCCCCCTAATGATCGGGGCCCCAGACATGGCATTCCCTCGTATAAACAACATGAGCTTTTGACTCCTCCCCCCTTCTTTCTTACTTCTTCTTGCCTCCTCAGGGGTTGAAGCAGGGGCAGGTACGGGTTGAACCGTATACCCCCCTCTGTCCGGTAACCTCGCCCACGCCGGAGCCTCAGTTGATCTTACCATCTTT…
>Acanthemblemaria aspera | ANGBF9370-12 | COI-5P | HM197560
GGCACCCTTTATTTAGTTTTTGGTGCCTGAGCCGGAATGGTAGGGACGGCCCTAAGCCTCCTTATCCGGGCTGAACTTAGCCAACCTGGAGCCCTCCTGGGAGATGACCAGATTTACAATGTTATTGTAACAGCACATGCATTTGTTATAATTTTCTTTATGGTTATGCCCATTCTTATTGGAGGCTTCGGCAATTGACTGGTCCCCCTAATGATCGGGGCCCCAGACATGGCATTCCCTCGTATAAACAACATGAGCTTTTGACTCCTCCCCCCTTCTTTCTTACTTCTTCTTGCCTCCTCAGGGGTTGAAGCGGGGGCAGGTACGGGTTGAACCGTATACCCCCCTCTGTCCGGTAACCTCGCCCACGCCGGAGCCTCAGTTGATCTTACCATCTTT…
>Acanthemblemaria aspera | ANGBF9371-12 | COI-5P | HM197558
GGCACCCTTTATTTAGTTTTTGGTGCCTGAGCCGGAATGGTAGGGACGGCCCTAAGCCTCCTTATCCGAGCTGAACTTAGCCAACCTGGAGCCCTCCTGGGAGATGACCAGATTTACAATGTTATTGTAACAGCACATGCATTTGTTATAATTTTCTTTATGGTTATGCCCATTCTTATTGGAGGCTTCGGCAATTGACTGGTCCCCCTAATGATCGGGGCCCCAGACATGGCCTTCCCTCGTATAAACAACATGAGCTTTTGACTCCTCCCCCCTTCTTTCTTACTTCTTCTTGCCTCCTCAGGGGTTGAAGCGGGGGCAGGTACGGGTTGAACCGTATACCCCCCTCTGTCCGGTAACCTCGCCCACGCCGGAGCCTCAGTTGATCTTACCATCTTT…
>Acanthemblemaria aspera | ANGBF9372-12 | COI-5P | HM197556
GGCACCCTTTATTTAGTTTTTGGTGCCTGAGCCGGAATGGTAGGGACGGCCCTAAGCCTCCTTATCCGGGCTGAACTTAGCCAACCTGGAGCCCTCCTGGGAGATGACCAGATTTACAATGTTATTGTAACAGCACATGCATTTGTTATAATTTTCTTTATGGTTATGCCCATTCTTATTGGAGGCTTCGGCAATTGACTGGTCCCCCTAATGATCGGGGCCCCAGACATGGCATTCCCTCGTATAAACAACATGAGCTTTTGACTCCTCCCCCCTTCTTTCTTACTTCTTCTTGCCTCCTCAGGGGTTGAAGCGGGGGCAGGTACGGGTTGAACCGTATACCCCCCTCTGTCCGGTAACCTCGCCCACGCCGGAGCCTCAGTTGATCTTACCATCTTT…
>Acanthemblemaria aspera | ANGBF9373-12 | COI-5P | HM197554
GGCACCCTTTATTTAGTTTTTGGTGCCTGAGCCGGAATGGTAGGGACGGCCCTAAGCCTCCTTATCCGGGCTGAACTTAGCCAACCTGGAGCCCTCCTGGGAGATGACCAGATTTACAATGTTATTGTAACAGCACATGCATTTGTTATAATTTTCTTTATGGTTATGCCCATTCTTATTGGAGGCTTCGGCAATTGACTGGTCCCCCTAATGATCGGGGCCCCAGACATGGCATTCCCTCGTATAAACAACATGAGCTTTTGACTCCTCCCCCCTTCTTTCTTACTTCTTCTTGCCTCCTCAGGGGTTGAAGCGGGGGCAGGTACGGGTTGAACCGTATACCCCCCTCTGTCCGGTAACCTCGCCCACGCCGGAGCCTCAGTTGATCTTACCATCTTT…
>Acanthemblemaria aspera | ANGBF9374-12 | COI-5P | HM197552
GGCACCCTTTATTTAGTTTTTGGTGCCTGAGCCGGAATGGTAGGGACGGCCCTAAGCCTCCTTATCCGGGCTGAACTTAGCCAACCTGGAGCCCTCCTGGGAGATGACCAGATTTACAATGTTATTGTAACAGCACATGCATTTGTTATAATTTTCTTTATGGTTATGCCCATTCTTATTGGAGGCTTCGGCAATTGACTGGTCCCCCTAATGATCGGGGCCCCAGACATGGCCTTCCCTCGTATAAACAACATGAGCTTTTGACTCCTCCCCCCTTCTTTCTTACTTCTTCTTGCCTCCTCAGGGGTTGAAGCGGGGGCAGGTACGGGTTGAACCGTATACCCCCCTCTGTCCGGTAACCTCGCCCACGCCGGAGCCTCAGTTGATCTTACCATCTTT…
>Acanthemblemaria aspera | ANGBF9375-12 | COI-5P | HM197550
GGCACCCTTTATTTAGTTTTTGGTGCCTGAGCCGGAATGGTAGGGACGGCCCTAAGCCTCCTTATCCGGGCTGAACTTAGCCAACCTGGAGCCCTCCTGGGAGATGACCAGATTTACAATGTTATTGTAACAGCACATGCATTTGTTATAATTTTCTTTATGGTTATGCCCATTCTTATTGGAGGCTTCGGCAATTGACTGGTCCCCCTAATGATCGGGGCCCCAGACATGGCATTCCCTCGTATAAACAACATGAGCTTTTGACTCCTCCCCCCTTCTTTCTTACTTCTTCTTGCCTCCTCAGGGGTTGAAGCGGGGGCAGGTACGGGTTGAACCGTATACCCCCCTCTGTCCGGTAACCTCGCCCACGCCGGAGCCTCAGTTGATCTTACCATCTTT…
>Acanthemblemaria aspera | ANGBF9376-12 | COI-5P | HM197548
GGCACCCTTTATTTAGTTTTTGGTGCCTGAGCCGGAATGGTAGGGACGGCCCTAAGCCTCCTTATCCGGGCTGAACTTAGCCAACCTGGAGCCCTCCTGGGAGATGACCAGATTTACAATGTTATTGTGACAGCACATGCATTTGTTATAATTTTCTTTATGGTTATGCCCATTCTTATTGGAGGCTTCGGCAATTGACTGGTCCCCCTAATGATCGGGGCCCCAGACATGGCATTCCCTCGTATAAACAACATGAGCTTTTGACTCCTCCCCCCTTCTTTCTTACTTCTTCTTGCCTCCTCAGGGGTTGAAGCCGGGGCAGGTACGGGTTGAACCGTATACCCCCCTCTGTCCGGTAACCTCGCCCACGCCGGAGCCTCAGTTGATCTTACCATCTTT…
>Acanthemblemaria aspera | ANGBF9377-12 | COI-5P | HM197546
GGCACCCTTTATTTAGTTTTTGGTGCCTGAGCCGGAATGGTAGGGACGGCCCTAAGCCTCCTTATCCGGGCTGAACTTAGCCAACCTGGAGCCCTCCTGGGAGATGACCAGATTTACAATGTTATTGTAACAGCACATGCATTTGTTATAATTTTCTTTATGGTTATGCCCATTCTTATTGGAGGCTTCGGCAATTGACTGGTCCCCCTAATGATCGGGGCCCCAGACATGGCATTCCCTCGTATAAACAACATGAGCTTTTGACTCCTCCCCCCTTCTTTCTTACTTCTTCTTGCCTCCTCAGGGGTTGAAGCGGGGGCAGGTACGGGTTGAACCGTATACCCCCCTCTGTCCGGTAACCTCGCCCACGCCGGAGCCTCAGTTGATCTTACCATCTTT…
>Acanthemblemaria aspera | ANGBF9378-12 | COI-5P | HM197544
GGCACCCTTTATTTAGTTTTTGGTGCCTGAGCCGGAATGGTAGGGACGGCCCTAAGCCTCCTTATCCGGGCTGAACTTAGCCAACCTGGAGCCCTCCTGGGAGATGACCAGATTTACAATGTTATTGTAACAGCACATGCATTTGTTATAATTTTCTTTATGGTTATGCCCATTCTTATTGGAGGCTTCGGCAATTGACTGGTCCCCCTAATGATCGGGGCCCCAGACATGGCATTCCCTCGTATAAACAACATGAGCTTTTGACTCCTCCCCCCTTCTTTCTTACTTCTTCTTGCCTCCTCAGGGGTTGAAGCGGGGGCAGGTACGGGTTGAACCGTATACCCCCCTCTGTCCGGTAACCTCGCCCACGCCGGAGCCTCAGTTGATCTTACCATCTTT…
>Acanthemblemaria aspera | ANGBF9423-12 | COI-5P | HM197625
GGCACCCTTTATTTAGTTTTTGGTGCCTGAGCCGGAATGGTAGGGACGGCCCTAAGCCTCCTTATCCGGGCTGAACTTAGTCAACCTGGGGCCCTCCTGGGAGATGACCAGATTTACAATGTTATTGTAACAGCACATGCATTTGTTATAATTTTCTTTATGGTTATGCCCATTCTTATTGGAGGCTTCGGCAATTGACTGGTCCCCCTAATGATCGGGGCCCCAGACATGGCATTCCCTCGTATAAACAACATGAGCTTTTGACTCCTCCCCCCTTCTTTCTTACTTCTTCTTGCCTCCTCAGGGGTTGAAGCGGGGGCAGGTACGGGTTGAACCGTATACCCCCCTCTGTCCGGTAACCTCGCCCACGCCGGAGCCTCAGTTGATCTTACCATCTTT…
>Acanthemblemaria aspera | ANGBF9424-12 | COI-5P | HM197623
GGCACCCTTTATTTAGTTTTTGGTGCCTGAGCCGGAATGGTAGGGACGGCCCTAAGCCTCCTTATCCGGGCTGAACTTAGTCAACCTGGGGCCCTCCTGGGAGATGACCAGATTTACAATGTTATTGTAACAGCACATGCATTTGTTATAATTTTCTTTATGGTTATGCCCATTCTTATTGGAGGCTTCGGCAATTGACTGGTCCCCCTAATGATCGGGGCCCCAGACATGGCATTCCCTCGTATAAACAACATGAGCTTTTGACTCCTCCCCCCTTCTTTCTTACTTCTTCTTGCCTCCTCAGGGGTTGAAGCGGGGGCAGGTACGGGTTGAACCGTATACCCCCCTCTGTCCGGTAACCTCGCCCACGCCGGAGCCTCAGTTGATCTTACCATCTTT…
>Acanthemblemaria aspera | ANGBF9425-12 | COI-5P | HM197621
GGCACCCTTTATTTAGTTTTTGGTGCCTGAGCCGGAATGGTAGGGACGGCCCTAAGCCTCCTTATCCGGGCTGAACTTAGTCAACCTGGGGCCCTCCTGGGAGATGACCAGATTTACAATGTTATTGTAACAGCACATGCATTTGTTATAATTTTCTTTATGGTTATGCCCATTCTTATTGGAGGCTTCGGCAATTGACTGGTCCCCCTAATGATCGGGGCCCCAGACATGGCATTCCCTCGTATAAACAACATGAGCTTTTGACTCCTCCCCCCTTCTTTCTTACTTCTTCTTGCCTCCTCAGGGGTTGAAGCGGGGGCAGGTACGGGTTGAACCGTATACCCCCCTCTGTCCGGTAACCTCGCCCACGCCGGAGCCTCAGTTGATCTTACCATCTTT…
>Acanthemblemaria aspera | ANGBF9426-12 | COI-5P | HM197619
GGCACCCTTTATTTAGTTTTTGGTGCCTGAGCCGGAATGGTAGGGACGGCCCTAAGCCTCCTTATCCGGGCTGAACTTAGTCAACCTGGGGCCCTCCTGGGAGATGACCAGATTTACAATGTTATTGTAACAGCACATGCATTTGTTATAATTTTCTTTATGGTTATGCCCATTCTTATTGGAGGCTTCGGCAATTGACTGGTCCCCCTAATGATCGGGGCCCCAGACATGGCATTCCCTCGTATAAACAACATGAGCTTTTGACTCCTCCCCCCTTCTTTCTTACTTCTTCTTGCCTCCTCAGGGGTTGAAGCGGGGGCAGGTACGGGTTGAACCGTATACCCCCCTCTGTCCGGTAACCTCGCCCACGCCGGAGCCTCAGTTGATCTTACCATCTTT…
>Acanthemblemaria aspera | ANGBF9427-12 | COI-5P | HM197617
GGCACCCTTTATTTAGTTTTTGGTGCCTGAGCCGGAATGGTAGGGACGGCCCTAAGCCTCCTTATCCGGGCTGAACTTAGTCAACCTGGGGCCCTCCTGGGAGATGACCAGATTTACAATGTTATTGTAACAGCACATGCATTTGTTATAATTTTCTTTATGGTTATGCCCATTCTTATTGGAGGCTTCGGCAATTGACTGGTCCCCCTAATGATCGGGGCCCCAGACATGGCATTCCCTCGTATAAACAACATGAGCTTTTGACTCCTCCCCCCTTCTTTCTTACTTCTTCTTGCCTCCTCAGGGGTTGAAGCGGGGGCAGGTACGGGTTGAACCGTATACCCCCCTCTGTCCGGTAACCTCGCCCACGCCGGAGCCTCAGTTGATCTTACCATCTTT…
>Acanthemblemaria aspera | ANGBF9428-12 | COI-5P | HM197615
GGCACCCTTTATTTAGTTTTTGGTGCCTGAGCCGGAATGGTAGGGACGGCCCTAAGCCTCCTTATCCGGGCTGAACTTAGTCAACCTGGGGCCCTCCTGGGAGATGACCAGATTTACAATGTTATTGTAACAGCACATGCATTTGTTATAATTTTCTTTATGGTTATGCCCATTCTTATTGGAGGCTTCGGCAATTGACTGGTCCCCCTAATGATCGGGGCCCCAGACATGGCATTCCCTCGTATAAACAACATGAGCTTTTGACTCCTCCCCCCTTCTTTCTTACTTCTTCTTGCCTCCTCAGGGGTTGAAGCGGGGGCAGGTACGGGTTGAACCGTATACCCCCCTCTGTCCGGTAACCTCGCCCACGCCGGAGCCTCAGTTGATCTTACCATCTTT…
>Acanthemblemaria aspera | ANGBF9429-12 | COI-5P | HM197613
GGCACCCTTTATTTAGTTTTTGGTGCCTGAGCCGGAATGGTAGGGACGGCCCTAAGCCTCCTTATCCGGGCTGAACTTAGCCAACCTGGAGCCCTCCTGGGAGATGACCAGATTTACAATGTTATTGTAACAGCACATGCATTTGTTATAATTTTCTTTATGGTTATGCCCATTCTTATTGGAGGCTTCGGCAATTGACTGGTCCCCCTAATGATCGGGGCCCCAGACATGGCATTCCCTCGTATAAACAACATGAGCTTTTGACTCCTCCCCCCTTCTTTCTTACTTCTTCTTGCCTCCTCAGGGGTTGAAGCGGGGGCAGGTACGGGTTGAACCGTATACCCCCCTTTGTCCGGTAACCTCGCCCACGCCGGAGCCTCAGTTGATCTTACCATCTTT…
>Acanthemblemaria aspera | ANGBF9430-12 | COI-5P | HM197611
GGCACCCTTTATTTAGTTTTTGGTGCCTGAGCCGGAATGGTAGGGACGGCCCTAAGCCTCCTTATCCGGGCTGAACTTAGCCAACCTGGAGCCCTCCTGGGAGATGACCAGATTTACAATGTTATTGTAACAGCACATGCATTTGTTATAATTTTCTTTATGGTTATGCCCATTCTTATTGGAGGCTTCGGCAATTGACTGGTCCCCCTAATGATCGGGGCCCCAGACATGGCATTCCCTCGTATAAACAACATGAGCTTTTGACTCCTCCCCCCTTCTTTCTTACTTCTTCTTGCCTCCTCAGGGGTTGAAGCGGGGGCAGGTACGGGTTGAACCGTATACCCCCCTTTGTCCGGTAACCTCGCCCACGCCGGAGCCTCAGTTGATCTTACCATCTTT…
>Acanthemblemaria aspera | ANGBF9431-12 | COI-5P | HM197609
GGCACCCTTTATTTAGTTTTTGGTGCCTGAGCCGGAATGGTAGGGACGGCCCTAAGCCTCCTTATCCGGGCTGAACTTAGCCAACCTGGAGCCCTCCTGGGAGATGACCAGATTTACAATGTTATTGTAACAGCACATGCATTTGTTATAATTTTCTTTATGGTTATGCCCATTCTTATTGGAGGCTTCGGCAATTGACTGGTCCCCCTAATGATCGGGGCCCCAGACATGGCATTCCCTCGTATAAACAACATGAGCTTTTGACTCCTCCCCCCTTCTTTCTTACTTCTTCTTGCCTCCTCAGGGGTTGAAGCGGGGGCAGGTACGGGTTGAACCGTATACCCCCCTTTGTCCGGTAACCTCGCCCACGCCGGAGCCTCAGTTGATCTTACCATCTTT…
>Acanthemblemaria aspera | ANGBF9432-12 | COI-5P | HM197607
GGCACCCTTTATTTAGTTTTTGGTGCCTGAGCCGGAATGGTAGGGACGGCCCTAAGCCTCCTTATCCGGGCTGAACTTAGCCAACCTGGAGCCCTCCTGGGAGATGACCAGATTTACAATGTTATTGTAACAGCACATGCATTTGTTATAATTTTCTTTATGGTTATGCCCATTCTTATTGGAGGCTTCGGCAATTGACTGGTCCCCCTAATGATCGGGGCCCCAGACATGGCATTCCCTCGTATAAACAACATGAGCTTTTGACTCCTCCCCCCTTCTTTCTTACTTCTTCTTGCCTCCTCAGGGGTTGAAGCGGGGGCAGGTACGGGTTGAACCGTATACCCCCCTTTGTCCGGTAACCTCGCCCACGCCGGAGCCTCAGTTGATCTTACCATCTTT…
>Acanthemblemaria aspera | ANGBF9433-12 | COI-5P | HM197605
GGCACCCTTTATTTAGTTTTTGGTGCCTGAGCCGGAATGGTAGGGACGGCCCTAAGCCTCCTTATCCGGGCTGAACTTAGCCAACCTGGAGCCCTCCTGGGAGATGACCAGATTTACAATGTTATTGTAACAGCACATGCATTTGTTATAATTTTCTTTATGGTTATGCCCATTCTTATTGGAGGCTTCGGCAATTGACTGGTCCCCCTAATGATCGGGGCCCCAGACATGGCATTCCCTCGTATAAACAACATGAGCTTTTGACTCCTCCCCCCTTCTTTCTTACTTCTTCTTGCCTCCTCAGGGGTTGAAGCGGGGGCAGGTACGGGTTGAACCGTATACCCCCCTTTGTCCGGTAACCTCGCCCACGCCGGAGCCTCAGTTGATCTTACCATCTTT…
>Acanthemblemaria aspera | ANGBF9434-12 | COI-5P | HM197603
GGCACCCTTTATTTAGTTTTTGGTGCCTGAGCCGGAATGGTAGGGACGGCCCTAAGCCTCCTTATCCGGGCTGAACTTAGCCAACCTGGAGCCCTCCTGGGAGATGACCAGATTTACAATGTTATTGTAACAGCACATGCATTTGTTATAATTTTCTTTATGGTTATGCCCATTCTTATTGGAGGCTTCGGCAATTGACTGGTCCCCCTAATGATTGGGGCCCCAGACATGGCATTCCCTCGTATAAACAACATGAGCTTTTGACTCCTCCCCCCTTCTTTCTTACTTCTTCTTGCCTCCTCAGGGGTTGAAGCGGGGGCAGGTACGGGTTGAACCGTATACCCCCCTTTGTCCGGTAACCTCGCCCACGCCGGAGCCTCAGTTGATCTTACCATCTTT…
>Acanthemblemaria aspera | ANGBF9435-12 | COI-5P | HM197601
GGCACCCTTTATTTAGTTTTTGGTGCCTGAGCCGGAATGGTAGGGACGGCCCTAAGCCTCCTTATCCGGGCTGAACTTAGCCAACCTGGAGCCCTCCTGGGAGATGACCAGATTTACAATGTTATTGTAACAGCACATGCATTTGTTATAATTTTCTTTATGGTTATGCCCATTCTTATTGGAGGCTTCGGCAATTGACTGGTCCCCCTAATGATCGGGGCCCCAGACATGGCATTCCCTCGTATAAACAACATGAGCTTTTGACTCCTCCCCCCTTCTTTCTTACTTCTTCTTGCCTCCTCAGGGGTTGAAGCGGGGGCAGGTACGGGTTGAACCGTATACCCCCCTTTGTCCGGTAACCTCGCCCACGCCGGAGCCTCAGTTGATCTTACCATCTTT…
>Acanthemblemaria aspera | ANGBF9436-12 | COI-5P | HM197599
GGCACCCTTTATTTAGTTTTTGGTGCCTGAGCCGGAATGGTAGGGACGGCCCTAAGCCTCCTTATCCGGGCTGAACTTAGCCAACCTGGAGCCCTCCTGGGAGATGACCAGATTTACAATGTTATTGTAACAGCACATGCATTTGTTATAATTTTCTTTATGGTTATGCCCATTCTTATTGGAGGCTTCGGCAATTGACTGGTCCCCCTAATGATCGGGGCCCCAGACATGGCATTCCCTCGTATAAACAACATGAGCTTTTGACTCCTCCCCCCTTCTTTCTTACTTCTTCTTGCCTCCTCAGGGGTTGAAGCGGGGGCAGGTACGGGTTGAACCGTATACCCCCCTTTGTCCGGTAACCTCGCCCACGCCGGAGCCTCAGTTGATCTTACCATCTTT…
>Acanthemblemaria aspera | ANGBF9437-12 | COI-5P | HM197597
GGCACCCTTTATTTAGTTTTTGGTGCCTGAGCCGGAATGGTAGGGACGGCCCTAAGCCTCCTTATCCGGGCTGAACTTAGTCAACCTGGGGCCCTCCTGGGAGATGACCAGATTTACAATGTTATTGTAACAGCACATGCATTTGTTATAATTTTCTTTATGGTTATGCCCATTCTTATTGGAGGCTTCGGCAATTGACTGGTCCCCCTAATGATCGGGGCCCCAGACATGGCATTCCCTCGTATAAACAACATGAGCTTTTGACTCCTCCCCCCTTCTTTCTTACTTCTTCTTGCCTCCTCAGGGGTTGAAGCGGGGGCAGGTACGGGTTGAACCGTATACCCCCCTCTGTCCGGTAACCTCGCCCACGCCGGAGCCTCAGTTGATCTTACCATCTTT…
>Acanthemblemaria aspera | ANGBF9438-12 | COI-5P | HM197595
GGCACCCTTTATTTAGTTTTTGGTGCCTGAGCCGGAATGGTAGGGACGGCCCTAAGCCTCCTTATCCGGGCTGAACTTAGTCAACCTGGGGCCCTCCTGGGAGATGACCAGATTTACAATGTTATTGTAACAGCACATGCATTTGTTATAATTTTCTTTATGGTTATGCCCATTCTTATTGGAGGCTTCGGCAATTGACTGGTCCCCCTAATGATCGGGGCCCCAGACATGGCATTCCCTCGTATAAACAACATGAGCTTTTGACTCCTCCCCCCTTCTTTCTTACTTCTTCTTGCCTCCTCAGGGGTTGAAGCGGGGGCAGGTACGGGTTGAACCGTATACCCCCCTCTGTCCGGTAACCTCGCCCACGCCGGAGCCTCAGTTGATCTTACCATCTTT…
>Acanthemblemaria aspera | ANGBF9439-12 | COI-5P | HM197593
GGCACCCTTTATTTAGTTTTTGGTGCCTGAGCCGGAATGGTAGGGACGGCCCTAAGCCTCCTTATCCGGGCTGAACTTAGTCAACCTGGGGCCCTCCTGGGAGATGACCAGATTTACAATGTTATTGTAACAGCACATGCATTTGTTATAATTTTCTTTATGGTTATGCCCATTCTTATTGGAGGCTTCGGCAATTGACTGGTCCCCCTAATGATCGGGGCCCCAGACATGGCATTCCCTCGTATAAACAACATGAGCTTTTGACTCCTCCCCCCTTCTTTCTTACTTCTTCTTGCCTCCTCAGGGGTTGAAGCGGGGGCAGGTACGGGTTGAACCGTATACCCCCCTCTGTCCGGTAACCTCGCCCACGCCGGAGCCTCAGTTGATCTTACCATCTTT…
>Acanthemblemaria aspera | ANGBF9440-12 | COI-5P | HM197591
GGCACCCTTTATTTAGTTTTTGGTGCCTGAGCCGGAATGGTAGGGACGGCCCTAAGCCTCCTTATCCGGGCTGAACTTAGTCAACCTGGGGCCCTCCTGGGAGATGACCAGATTTACAATGTTATTGTAACAGCACATGCATTTGTTATAATTTTCTTTATGGTTATGCCCATTCTTATTGGAGGCTTCGGCAATTGACTGGTCCCCCTAATGATCGGGGCCCCAGACATGGCATTCCCTCGTATAAACAACATGAGCTTTTGACTCCTCCCCCCTTCTTTCTTACTTCTTCTTGCCTCCTCAGGGGTTGAAGCGGGGGCAGGTACGGGTTGAACCGTATACCCCCCTCTGTCCGGTAACCTCGCCCACGCCGGAGCCTCAGTTGATCTTACCATCTTT…
>Acanthemblemaria aspera | ANGBF9441-12 | COI-5P | HM197589
GGCACCCTTTATTTAGTTTTTGGTGCCTGAGCCGGAATGGTAGGGACGGCCCTAAGCCTCCTTATCCGGGCTGAACTTAGTCAACCTGGGGCCCTCCTGGGAGATGACCAGATTTACAATGTTATTGTAACAGCACATGCATTTGTTATAATTTTCTTTATGGTTATGCCCATTCTTATTGGAGGCTTCGGCAATTGACTGGTCCCCCTAATGATCGGGGCCCCAGACATGGCATTCCCTCGTATAAACAACATGAGCTTTTGACTCCTCCCCCCTTCTTTCTTACTTCTTCTTGCCTCCTCAGGGGTTGAAGCGGGGGCAGGTACGGGTTGAACCGTATACCCCCCTCTGTCCGGTAACCTCGCCCACGCCGGAGCCTCAGTTGATCTTACCATCTTT…
>Acanthemblemaria aspera | ANGBF9442-12 | COI-5P | HM197587
GGCACCCTTTATTTAGTTTTTGGTGCCTGAGCCGGAATGGTAGGGACGGCCCTAAGCCTCCTTATCCGGGCTGAACTTAGTCAACCTGGGGCCCTCCTGGGAGATGACCAGATTTACAATGTTATTGTAACAGCACATGCATTTGTTATAATTTTCTTTATGGTTATGCCCATTCTTATTGGAGGCTTCGGCAATTGACTGGTCCCCCTAATGATCGGGGCCCCAGACATGGCATTCCCTCGTATAAACAACATGAGCTTTTGACTCCTCCCCCCTTCTTTCTTACTTCTTCTTGCCTCCTCAGGGGTTGAAGCGGGGGCAGGTACGGGTTGAACCGTATACCCCCCTCTGTCCGGTAACCTCGCCCACGCCGGAGCCTCAGTTGATCTTACCATCTTT…
>Acanthemblemaria aspera | ANGBF9443-12 | COI-5P | HM197585
GGCACCCTTTATTTAGTTTTTGGTGCCTGAGCCGGAATGGTGGGGACGGCCCTAAGCCTCCTTATCCGGGCTGAACTTAGCCAACCTGGAGCCCTCCTGGGAGATGACCAGATTTACAATGTTATTGTAACAGCACATGCATTTGTTATAATTTTCTTTATGGTTATGCCCATTCTTATTGGAGGCTTCGGCAATTGACTGGTCCCCCTAATGATCGGGGCCCCAGACATGGCATTCCCTCGTATAAACAACATGAGCTTTTGACTCCTCCCCCCTTCTTTCTTACTTCTTCTTGCCTCCTCAGGGGTTGAAGCGGGGGCAGGTACGGGTTGAACCGTATACCCCCCTCTGTCCGGTAACCTCGCCCACGCCGGAGCCTCAGTTGATCTTACCATCTTT…
>Acanthemblemaria aspera | ANGBF9444-12 | COI-5P | HM197583
GGCACCCTTTATTTAGTTTTTGGTGCCTGAGCCGGAATGGTGGGGACGGCCCTAAGCCTCCTTATCCGGGCTGAACTTAGCCAACCTGGAGCCCTCCTGGGAGATGACCAGATTTACAATGTTATTGTAACAGCACATGCATTTGTTATAATTTTCTTTATGGTTATGCCCATTCTTATTGGAGGCTTCGGCAATTGACTGGTCCCCCTAATGATCGGGGCCCCAGACATGGCATTCCCTCGTATAAACAACATGAGCTTTTGACTCCTCCCCCCTTCTTTCTTACTTCTTCTTGCCTCCTCAGGGATTGAAGCGGGGGCAGGTACGGGTTGAACCGTATACCCCCCTCTGTCCGGTAACCTCGCCCACGCCGGAGCCTCAGTTGATCTTACCATCTTT…
>Acanthemblemaria aspera | ANGBF9445-12 | COI-5P | HM197581
GGCACCCTTTATTTAGTTTTTGGTGCCTGAGCCGGAATGGTAGGGACGGCCCTAAGCCTCCTTATCCGGGCTGAACTTAGCCAACCTGGAGCCCTCCTGGGAGATGACCAGATTTACAATGTTATTGTAACAGCACATGCATTTGTTATAATTTTCTTTATGGTTATGCCCATTCTTATCGGAGGCTTCGGCAATTGACTGGTCCCCCTAATGATCGGGGCCCCAGACATGGCATTCCCTCGTATAAACAACATGAGCTTTTGACTCCTCCCCCCTTCTTTCTTACTTCTTCTTGCCTCCTCAGGGGTTGAAGCAGGGGCAGGTACGGGTTGAACCGTATACCCCCCTCTGTCCGGTAACCTCGCCCACGCCGGAGCCTCAGTTGATCTTACCATCTTT…
>Acanthemblemaria aspera | ANGBF9446-12 | COI-5P | HM197579
GGCACCCTTTATTTAGTTTTTGGTGCCTGAGCCGGAATGGTAGGGACGGCCCTAAGCCTCCTTATCCGGGCTGAACTTAGCCAACCTGGAGCCCTCCTGGGAGATGACCAGATTTACAATGTTATTGTAACAGCACATGCATTTGTTATAATTTTCTTTATGGTTATGCCCATTCTTATTGGAGGCTTCGGCAATTGACTGGTCCCCCTAATGATCGGGGCCCCAGACATGGCATTCCCTCGTATAAACAACATGAGCTTTTGACTCCTCCCCCCTTCTTTCTTACTTCTTCTTGCCTCCTCAGGGGTTGAAGCGGGGGCAGGTACGGGTTGAACCGTATACCCCCCTCTGTCCGGTAACCTCGCCCACGCCGGAGCCTCAGTTGATCTTACCATCTTT…
>Acanthemblemaria aspera | ANGBF9447-12 | COI-5P | HM197577
GGCACCCTTTATTTAGTTTTTGGTGCCTGAGCCGGAATGGTGGGGACGGCCCTAAGCCTCCTTATCCGGGCTGAACTTAGCCAACCTGGAGCCCTCCTGGGAGATGACCAGATTTACAATGTTATTGTAACAGCACATGCATTTGTTATAATTTTCTTTATGGTTATGCCCATTCTTATTGGAGGCTTCGGCAATTGACTGGTCCCCCTAATGATCGGGGCCCCAGACATGGCATTCCCTCGTATAAACAACATGAGCTTTTGACTCCTCCCCCCTTCTTTCTTACTTCTTCTTGCCTCCTCAGGGGTTGAAGCGGGGGCAGGTACGGGTTGAACCGTATACCCCCCTCTGTCCGGTAACCTCGCCCACGCCGGAGCCTCAGTTGATCTTACCATCTTT…
>Acanthemblemaria aspera | ANGBF9448-12 | COI-5P | HM197575
GGCACCCTTTATTTAGTTTTTGGTGCCTGAGCCGGAATGGTAGGGACGGCCCTAAGCCTCCTTATCCGGGCTGAACTTAGCCAACCTGGAGCCCTCCTGGGAGATGACCAGATTTACAATGTTATTGTAACAGCACATGCATTTGTTATAATTTTCTTTATGGTTATGCCCATTCTTATTGGAGGCTTCGGCAATTGACTGATCCCCCTAATGATCGGGGCCCCAGACATGGCATTCCCTCGTATAAACAACATGAGCTTTTGACTCCTCCCCCCTTCTTTCTTACTTCTTCTTGCCTCCTCAGGGGTTGAAGCGGGGGCAGGTACGGGTTGAACCGTATACCCCCCTCTGTCCGGTAACCTCGCCCACGCCGGAGCCTCAGTTGATCTTACCATCTTT…
>Acanthemblemaria aspera | ANGBF9449-12 | COI-5P | HM197573
GGCACCCTTTATTTAGTTTTTGGTGCCTGAGCCGGAATGGTGGGGACGGCCCTAAGCCTCCTTATCCGGGCTGAACTTAGCCAACCTGGAGCCCTCCTGGGAGATGACCAGATTTACAATGTTATTGTAACAGCACATGCATTTGTTATAATTTTCTTTATGGTTATGCCCATTCTTATTGGAGGCTTCGGCAATTGACTGGTCCCCCTAATGATCGGGGCCCCAGACATGGCATTCCCTCGTATAAACAACATGAGCTTTTGACTCCTCCCCCCTTCTTTCTTACTTCTTCTTGCCTCCTCAGGGGTTGAAGCGGGGGCAGGTACGGGTTGAACCGTATACCCCCCTCTGTCCGGTAACCTCGCCCACGCCGGAGCCTCAGTTGATCTTACCATCTTT…
>Acanthemblemaria aspera | ANGBF9450-12 | COI-5P | HM197571
GGCACCCTTTATTTAGTTTTTGGTGCCTGAGCCGGAATGGTGGGGACGGCCCTAAGCCTCCTTATCCGGGCTGAACTTAGCCAACCTGGAGCCCTCCTGGGAGATGACCAGATTTACAATGTTATTGTAACAGCACATGCATTTGTTATAATTTTCTTTATGGTTATGCCCATTCTTATTGGAGGCTTCGGCAATTGACTGGTCCCCCTAATGATCGGGGCCCCAGACATGGCATTCCCTCGTATAAACAACATGAGCTTTTGACTCCTCCCCCCTTCTTTCTTACTTCTTCTTGCCTCCTCAGGGGTTGAAGCGGGGGCAGGTACGGGTTGAACCGTATACCCCCCTCTGTCCGGTAACCTCGCCCACGCCGGAGCCTCAGTTGATCTTACCATCTTT…
>Acanthemblemaria aspera | ANGBF9451-12 | COI-5P | HM197569
GGCACCCTTTATTTAGTTTTTGGTGCCTGAGCCGGAATGGTAGGGACGGCCCTAAGCCTCCTTATCCGGGCTGAACTTAGCCAACCTGGAGCCCTCCTGGGAGATGACCAGATTTACAATGTTATTGTAACAGCACATGCATTTGTTATAATTTTCTTTATGGTTATGCCCATTCTTATTGGAGGCTTCGGCAATTGACTGGTCCCCCTAATGATCGGGGCCCCAGACATGGCATTCCCTCGTATAAACAACATGAGCTTTTGACTCCTCCCCCCTTCTTTCTTACTTCTTCTTGCCTCCTCAGGGGTTGAAGCGGGGGCAGGTACGGGTTGAACCGTATACCCCCCTCTGTCCGGTAACCTCGCCCACGCCGGAGCCTCAGTTGATCTTACCATCTTT…
>Acanthemblemaria aspera | ANGBF9452-12 | COI-5P | HM197567
GGCACCCTTTATTTAGTTTTTGGTGCCTGAGCCGGAATGGTAGGGACGGCCCTAAGCCTCCTTATCCGGGCTGAACTTAGCCAACCTGGAGCCCTCCTGGGAGATGACCAGATTTACAATGTTATTGTAACAGCACATGCATTTGTTATAATTTTCTTTATGGTTATGCCCATTCTTATTGGAGGCTTCGGCAATTGACTGGTCCCCCTAATGATCGGGGCCCCAGACATGGCATTCCCTCGTATAAACAACATGAGCTTTTGACTCCTCCCCCCTTCTTTCTTACTTCTTCTTGCCTCCTCAGGGGTTGAAGCGGGGGCAGGTACGGGTTGAACCGTATACCCCCCTCTGTCCGGTAACCTCGCCCACGCCGGAGCCTCAGTTGATCTTACCATCTTT…
>Acanthemblemaria aspera | ANGBF9453-12 | COI-5P | HM197565
GGCACCCTTTATTTAGTTTTTGGTGCCTGAGCCGGAATGGTAGGGACGGCCCTAAGCCTCCTTATCCGGGCTGAACTTAGCCAACCTGGAGCCCTCCTGGGAGATGACCAGATTTACAATGTTATTGTAACAGCACATGCATTTGTTATAATTTTCTTTATGGTTATGCCCATTCTTATTGGAGGCTTCGGCAATTGACTGGTCCCCCTAATGATCGGGGCCCCAGACATGGCATTCCCTCGTATAAACAACATGAGCTTTTGACTCCTCCCCCCTTCTTTCTTACTTCTTCTTGCCTCCTCAGGGGTTGAAGCGGGGGCAGGTACGGGTTGAACCGTATACCCCCCTCTGTCCGGTAACCTCGCCCACGCCGGAGCCTCAGTTGATCTTACCATCTTT…
>Acanthemblemaria aspera | ANGBF9454-12 | COI-5P | HM197563
GGCACCCTTTATTTAGTTTTTGGTGCCTGAGCCGGAATGGTAGGGACGGCCCTAAGCCTCCTTATCCGGGCTGAACTTAGCCAACCTGGAGCCCTCCTGGGAGATGACCAGATTTACAATGTTATTGTAACAGCACATGCATTTGTTATAATTTTCTTTATGGTTATGCCCATTCTTATTGGAGGCTTCGGCAATTGACTGGTCCCCCTAATGATCGGGGCCCCAGACATGGCATTCCCTCGTATAAACAACATGAGCTTTTGACTCCTCCCCCCTTCTTTCTTACTTCTTCTTGCCTCCTCAGGGGTTGAAGCGGGGGCAGGTACGGGTTGAACCGTATACCCCCCTCTGTCCGGTAACCTCGCCCACGCCGGAGCCTCAGTTGATCTTACCATCTTT…
>Acanthemblemaria aspera | ANGBF9455-12 | COI-5P | HM197561
GGCACCCTTTATTTAGTTTTTGGTGCCTGAGCCGGAATGGTAGGGACGGCCCTAAGCCTCCTTATCCGGGCTGAACTTAGCCAACCTGGAGCCCTCCTGGGAGATGACCAGATTTACAATGTTATTGTAACAGCACATGCATTTGTTATAATTTTCTTTATGGTTATGCCCATTCTTATTGGAGGCTTCGGCAATTGACTGGTCCCCCTAATGATCGGGGCCCCAGACATGGCATTCCCTCGTATAAACAACATGAGCTTTTGACTCCTCCCCCCTTCTTTCTTACTTCTTCTTGCCTCCTCAGGGGTTGAAGCGGGGGCAGGTACGGGTTGAACCGTATACCCCCCTCTGTCCGGTAACCTCGCCCACGCCGGAGCCTCAGTTGATCTTACCATCTTT…
>Acanthemblemaria aspera | ANGBF9456-12 | COI-5P | HM197559
GGCACCCTTTATTTAGTTTTTGGTGCCTGAGCCGGAATGGTAGGGACGGCCCTAAGCCTCCTTATCCGGGCTGAACTTAGCCAACCTGGAGCCCTCCTGGGAGATGACCAGATTTACAATGTTATTGTAACAGCACATGCATTTGTTATAATTTTCTTTATGGTTATGCCCATTCTTATTGGAGGCTTCGGCAATTGACTGGTCCCCCTAATGATCGGGGCCCCAGACATGGCATTCCCTCGTATAAACAACATGAGCTTTTGACTCCTCCCCCCTTCTTTCTTACTTCTTCTTGCCTCCTCAGGGGTTGAAGCGGGGGCAGGTACGGGTTGAACCGTATACCCCCCTCTGTCCGGTAACCTCGCCCACGCCGGAGCCTCAGTTGATCTTACCATCTTT…
>Acanthemblemaria aspera | ANGBF9457-12 | COI-5P | HM197557
GGCACCCTTTATTTAGTTTTTGGTGCCTGAGCCGGAATGGTAGGGACGGCCCTAAGCCTCCTTATCCGGGCTGAACTTAGCCAACCTGGAGCCCTCCTGGGAGATGACCAGATTTACAATGTTATTGTAACAGCACATGCATTTGTTATAATTTTCTTTATGGTTATGCCCATTCTTATTGGAGGCTTCGGCAATTGACTGGTCCCCCTAATGATCGGGGCCCCAGACATGGCATTCCCTCGTATAAACAACATGAGCTTTTGACTCCTCCCCCCTTCTTTCTTACTTCTTCTTGCCTCCTCAGGGGTTGAAGCGGGGGCAGGTACGGGTTGAACCGTATACCCCCCTCTGTCCGGTAACCTCGCCCACGCCGGAGCCTCAGTTGATCTTACCATCTTT…
>Acanthemblemaria aspera | ANGBF9458-12 | COI-5P | HM197555
GGCACCCTTTATTTAGTTTTTGGTGCCTGAGCCGGAATGGTAGGGACGGCCCTAAGCCTCCTTATCCGGGCTGAACTTAGCCAACCTGGAGCCCTCCTGGGAGATGACCAGATTTACAATGTTATTGTAACAGCACATGCATTTGTTATAATTTTCTTTATGGTTATGCCCATTCTTATTGGAGGCTTCGGCAATTGACTGGTCCCCCTAATGATCGGGGCCCCAGACATGGCATTCCCTCGTATAAACAACATGAGCTTTTGACTCCTCCCCCCTTCTTTCTTACTTCTTCTTGCCTCCTCAGGGGTTGAAGCGGGGGCAGGTACGGGTTGAACCGTATACCCCCCTCTGTCCGGTAACCTCGCCCACGCCGGAGCCTCAGTTGATCTTACCATCTTT…
>Acanthemblemaria aspera | ANGBF9459-12 | COI-5P | HM197553
GGCACCCTTTATTTAGTTTTTGGTGCCTGAGCCGGAATGGTAGGGACGGCCCTAAGCCTCCTTATCCGGGCTGAACTTAGCCAACCTGGAGCCCTCCTGGGAGATGACCAGATTTACAATGTTATTGTAACAGCACATGCATTTGTTATAATTTTCTTTATGGTTATGCCCATTCTTATTGGAGGCTTCGGCAATTGACTGGTCCCCCTAATGATCGGGGCCCCAGACATGGCATTCCCTCGTATAAACAACATGAGCTTTTGACTCCTCCCCCCTTCTTTCTTACTTCTTCTTGCCTCCTCAGGGGTTGAAGCGGGGGCAGGTACGGGTTGAACCGTATACCCCCCTCTGTCCGGTAACCTCGCCCACGCCGGAGCCTCAGTTGATCTTACCATCTTT…
>Acanthemblemaria aspera | ANGBF9460-12 | COI-5P | HM197551
GGCACCCTTTATTTAGTTTTTGGTGCCTGAGCCGGAATGGTAGGGACGGCCCTAAGCCTCCTTATCCGGGCTGAACTTAGCCAACCTGGAGCCCTCCTGGGAGATGACCAGATTTACAATGTTATTGTAACAGCACATGCATTTGTTATAATTTTCTTTATGGTTATACCCATTCTTATTGGAGGCTTCGGCAATTGACTGGTCCCCCTAATGATCGGGGCCCCAGACATGGCATTCCCTCGTATAAACAACATGAGCTTTTGACTCCTCCCCCCTTCTTTCTTACTTCTTCTTGCCTCCTCAGGGGTTGAAGCGGGGGCAGGTACGGGTTGAACCGTATACCCCCCTCTGTCCGGTAACCTCGCCCACGCCGGAGCCTCAGTTGATCTTACCATCTTT…
>Acanthemblemaria aspera | ANGBF9461-12 | COI-5P | HM197549
GGCACCCTTTATTTAGTTTTTGGTGCCTGAGCCGGAATGGTAGGGACGGCCCTAAGCCTCCTTATCCGGGCTGAACTTAGCCAACCTGGAGCCCTCCTGGGAGATGACCAGATTTACAATGTTATTGTAACAGCACATGCATTTGTTATAATTTTCTTTATGGTTATGCCCATTCTTATTGGAGGCTTCGGCAATTGACTGGTCCCCCTAATGATCGGGGCCCCAGACATGGCATTCCCTCGTATAAACAACATGAGCTTTTGACTCCTCCCCCCTTCTTTCTTACTTCTTCTTGCCTCCTCAGGGGTTGAAGCGGGGGCAGGTACGGGTTGAACCGTATACCCCCCTCTGTCCGGTAACCTCGCCCACGCCGGAGCCTCAGTTGATCTTACCATCTTT…
>Acanthemblemaria aspera | ANGBF9462-12 | COI-5P | HM197547
GGCACCCTTTATTTAGTTTTTGGTGCCTGAGCCGGAATGGTAGGGACGGCCCTAAGCCTCCTTATCCGGGCTGAACTTAGCCAACCTGGAGCCCTCCTGGGAGATGACCAGATTTACAATGTTATTGTAACAGCACATGCATTTGTTATAATTTTCTTTATGGTTATGCCCATTCTTATTGGAGGCTTCGGCAATTGACTGGTCCCCCTAATGATCGGGGCCCCAGACATGGCATTCCCTCGTATAAACAACATGAGCTTTTGACTCCTCCCCCCTTCTTTCTTACTTCTTCTTGCCTCCTCAGGGGTTGAAGCGGGGGCAGGTACGGGTTGAACCGTATACCCCCCTCTGTCCGGTAACCTCGCCCACGCCGGAGCCTCAGTTGATCTTACCATCTTT…
>Acanthemblemaria aspera | ANGBF9463-12 | COI-5P | HM197545
GGCACCCTTTATTTAGTTTTTGGTGCCTGAGCCGGAATGGTAGGGACGGCCCTAAGCCTCCTTATCCGGGCTGAACTTAGCCAACCTGGAGCCCTCCTGGGAGATGACCAGATTTACAATGTTATTGTAACAGCACATGCATTTGTTATAATTTTCTTTATGGTTATGCCCATTCTTATTGGAGGCTTCGGCAATTGACTGGTCCCCCTAATGATCGGGGCCCCAGACATGGCATTCCCTCGTATAAACAACATGAGCTTTTGACTCCTCCCCCCTTCTTTCTTACTTCTTCTTGCCTCCTCAGGGGTTGAAGCGGGGGCAGGTACGGGTTGAACCGTATACCCCCCTCTGTCCGGTAACCTCGCCCACGCCGGAGCCTCAGTTGATCTTACCATCTTT…
>Acanthemblemaria aspera | ANGBF9464-12 | COI-5P | HM197543
GGCACCCTTTATTTAGTTTTTGGTGCCTGAGCCGGAATGGTAGGGACGGCCCTAAGCCTCCTTATCCGGGCTGAACTTAGCCAACCTGGAGCCCTCCTGGGAGATGACCAGATTTACAATGTTATTGTGACAGCACATGCATTTGTTATAATTTTCTTTATGGTTATGCCCATTCTTATTGGAGGCTTCGGCAATTGACTGGTCCCCCTAATGATCGGGGCCCCAGACATGGCATTCCCTCGTATAAACAACATGAGCTTTTGACTCCTCCCCCCTTCTTTCTTACTTCTTCTTGCCTCCTCAGGGGTTGAAGCGGGGGCAGGTACGGGTTGAACCGTATACCCCCCTCTGTCCGGTAACCTCGCCCACGCCGGAGCCTCAGTTGATCTTACCATCTTT…
>Acanthemblemaria aspera | BVCOR085-08 | COI-5P |
CCTTTATTTAGTTTTTGGTGCCTGAGCCGGAATGGTAGGGACGGCCCTAAGCCTCCTTATCCGGGCTGAACTTAGCCAACCTGGAGCCCTCCTGGGAGATGACCAGATTTACAATGTTATTGTAACAGCACATGCATTTGTTATAATTTTCTTTATGGTTATGCCCATTCTTATCGGAGGCTTCGGCAATTGACTGGTCCCCCTAATGATCGGGGCCCCAGACATGGCATTCCCTCGTATGAACAACATGAGCTTTTGACTCCTCCCCCCTTCTTTCTTACTTCTTCTTGCCTCCTCAGGGGTTGAAGCAGGGGCAGGTACGGGTTGAACCGTATACCCCCCTCTGTCCGGTAACCTCGCCCACGCCGGAGCCTCAGTTGATCTTACCATCTTTTCTCT…
>Acanthemblemaria aspera | BVCOR086-08 | COI-5P |
CCTTTATTTAGTTTTTGGTGCCTGAGCCGGAATGGTAGGGACGGCCCTAAGCCTCCTTATCCGGGCTGAACTTAGCCAACCTGGAGCCCTCCTGGGAGATGACCAGATTTACAATGTTATTGTAACAGCACATGCATTTGTTATAATTTTCTTTATGGTTATGCCCATTCTTATCGGAGGCTTCGGCAATTGACTGGTCCCCCTAATGATCGGGGCCCCAGACATGGCATTCCCTCGTATGAACAACATGAGCTTTTGACTCCTCCCCCCTTCTTTCTTACTTCTTCTTGCCTCCTCAGGGGTTGAAGCAGGGGCAGGTACGGGTTGAACCGTATACCCCCCTCTGTCCGGTAACCTCGCCCACGCCGGAGCCTCAGTTGATCTTACCATCTTTTCTCT…
>Acanthemblemaria aspera | BVCOR087-08 | COI-5P |
CCTTTATTTAGTTTTTGGTGCCTGAGCCGGAATGGTAGGGACGGCCCTAAGCCTCCTTATCCGGGCTGAACTTAGCCAACCTGGAGCCCTCCTGGGAGATGACCAGATTTACAATGTTATTGTAACAGCACATGCATTTGTTATAATTTTCTTTATGGTTATGCCCATTCTTATCGGAGGCTTCGGCAATTGACTGGTCCCCCTAATGATCGGGGCCCCAGACATGGCATTCCCTCGTATGAACAACATGAGCTTTTGACTCCTCCCCCCTTCTTTCTTACTTCTTCTTGCCTCCTCAGGGGTTGAAGCAGGGGCAGGTACGGGTTGAACCGTATACCCCCCTCTGTCCGGTAACCTCGCCCACGCCGGAGCCTCAGTTGATCTTACCATCTTTTCTCT…
>Acanthemblemaria aspera | BVCOR094-08 | COI-5P |
CCTTTATTTAGTTTTTGGTGCCTGAGCCGGAATGGTAGGGACGGCCCTAAGCCTCCTTATCCGGGCTGAACTTAGCCAACCTGGAGCCCTCCTGGGAGATGACCAGATTTACAATGTTATTGTAACAGCACATGCATTTGTTATAATTTTCTTTATGGTTATGCCCATTCTTATTGGAGGCTTCGGCAATTGACTGATCCCCCTAATGATCGGGGCCCCAGACATGGCATTCCCTCGTATAAACAACATGAGCTTTTGACTCCTCCCCCCTTCTTTCTTACTTCTTCTTGCCTCCTCAGGGGTTGAAGCGGGGGCAGGTACGGGTTGAACCGTATACCCCCCTCTGTCCGGTAACCTCGCCCACGCCGGAGCCTCAGTTGATCTTACCATCTTTTCTCT…
>Acanthemblemaria aspera | BZLWB165-06 | COI-5P | JQ840395
CCTTTATTTAGTTTTTGGTGCCTGAGCCGGAATGGTAGGGACGGCCCTAAGCCTCCTTATCCGGGCTGAACTTAGCCAACCTGGAGCCCTCCTGGGAGATGACCAGATTTACAATGTTATTGTAACAGCACATGCATTTGTTATAATTTTCTTTATGGTTATGCCCATTCTTATTGGAGGCTTCGGCAATTGACTGGTCCCCCTAATGATCGGGGCCCCAGACATGGCATTCCCTCGTATAAACAACATGAGCTTTTGACTCCTCCCCCCTTCTTTCTTACTTCTTCTTGCCTCCTCAGGGGTTGAAGCGGGGGCAGGTACGGGTTGAACCGTATACCCCCCTCTGTCCGGTAACCTCGCCCACGCCGGAGCCTCAGTTGATCTTACCATCTTTTCTCT…
>Acanthemblemaria aspera | BZLWB166-06 | COI-5P | JQ840396
CCTTTATTTAGTTTTTGGTGCCTGAGCCGGAATGGTAGGGACGGCCCTAAGCCTCCTTATCCGGGCTGAACTTAGCCAACCTGGAGCCCTCCTGGGAGATGACCAGATTTACAATGTTATTGTAACAGCACATGCATTTGTTATAATTTTCTTTATGGTTATGCCCATTCTTATTGGAGGCTTCGGCAATTGACTGGTCCCCCTAATGATCGGGGCCCCAGACATGGCATTCCCTCGTATAAACAACATGAGCTTTTGACTCCTCCCCCCTTCTTTCTTACTTCTTCTTGCCTCCTCAGGGGTTGAAGCGGGGGCAGGTACGGGTTGAACCGTATACCCCCCTCTGTCCGGTAACCTCGCCCACGCCGGAGCCTCAGTTGATCTTACCATCTTTTCTCT…
>Acanthemblemaria aspera | BZLWB187-06 | COI-5P | JQ840392
CCTTTATTTAGTTTTTGGTGCCTGAGCCGGAATGGTAGGGACGGCCCTAAGCCTCCTTATCCGGGCTGAACTTAGCCAACCTGGAGCCCTCCTGGGAGATGACCAGATTTACAATGTTATTGTAACAGCACATGCATTTGTTATAATTTTCTTTATGGTTATGCCCATTCTTATTGGAGGCTTCGGCAATTGACTGGTCCCCCTAATGATCGGGGCCCCAGACATGGCATTCCCTCGTATAAACAACATGAGCTTTTGACTCCTCCCCCCTTCTTTCTTACTTCTTCTTGCCTCCTCAGGGGTTGAAGCGGGGGCAGGTACGGGTTGAACCGTATACCCCCCTCTGTCCGGTAACCTCGCCCACGCCGGAGCCTCAGTTGATCTTACCATCTTTTCTCT…
>Acanthemblemaria aspera | BZLWB188-06 | COI-5P | JQ840397
CCTTTATTTAGTTTTTGGTGCCTGAGCCGGAATGGTAGGGACGGCCCTAAGCCTCCTTATCCGGGCTGAACTTAGCCAACCTGGAGCCCTCCTGGGAGATGACCAGATTTACAATGTTATTGTAACAGCACATGCATTTGTTATAATTTTCTTTATGGTTATGCCCATTCTTATTGGAGGCTTCGGCAATTGACTGGTCCCCCTAATGATCGGGGCCCCAGACATGGCATTCCCTCGTATAAACAACATGAGCTTTTGACTCCTCCCCCCTTCTTTCTTACTTCTTCTTGCCTCCTCAGGGGTTGAAGCGGGGGCAGGTACGGGTTGAACCGTATACCCCCCTCTGTCCGGTAACCTCGCCCACGCCGGAGCCTCAGTTGATCTTACCATCTTTTCTCT…
>Acanthemblemaria aspera | BZLWB349-06 | COI-5P | JQ840394
CCTTTATTTAGTTTTTGGTGCCTGAGCCGGAATGGTAGGGACGGCCCTAAGCCTCCTTATCCGGGCTGAACTTASCCAACCTGGAGCCCTCCTGGGAGATGACCAGATTTACAATGTTATTGTAACAGCACATGCATTTGTTATAATTTTCTTTATGGTTATGCCCATTCTTATTGGAGGCTTCGGCAATTGACTGGTCCCCCTAATGATCGGKGCCCCAGACATGKCATTCCCTCGTATAAACAACATGAGCTTTTGACTCCTCCCCCCTTCTTTCTTACTTCTTCTTGCCTCCTCAGGGGTTGAAGCGGGGGCAGGTACGGGTTGAACCGTATACCCCCCTCTGTCCGGTAACCTCGCCCACGCCGGAGCCTCAGTTGATCTTACCATCTTTTCTCT…
>Acanthemblemaria aspera | LIDM1089-07 | COI-5P |
CCTTTATTTAGTTTTTGGTGCCTGAGCCGGAATGGTAGGGACGGCCCTAAGCCTCCTTATCCGGGCTGAACTTAGTCAACCTGGGGCCCTCCTGGGAGATGACCAGATTTACAATGTTATTGTAACAGCACATGCATTTGTTATAATTTTCTTTATGGTTATGCCCATTCTTATTGGAGGCTTCGGCAATTGACTGGTCCCCCTAATGATCGGGGCCCCAGACATGGCATTCCCTCGTATAAACAACATGAGCTTTTGACTCCTCCCCCCTTCTTTCTTACTTCTTCTTGCCTCCTCAGGGGTTGAAGCGGGGGCAGGTACGGGTTGAACCGTATACCCCCCTCTGTCCGGTAACCTCGCCCACGCCGGAGCCTCAGTTGATCTTACCATCTTTTCTCT…
>Acanthemblemaria aspera | LIDM865-07 | COI-5P |
CCTTTATTTAGTTTTTGGTGCCTGAGCCGGAATGGTAGGGACGGCCCTAAGCCTCCTTATCCGGGCTGAACTTAGCCAACCTGGAGCCCTCCTGGGAGATGACCAGATTTACAATGTTATTGTAACAGCACATGCATTTGTTATAATTTTCTTTATGGTTATGCCCATTCTTATCGGAGGCTTCGGCAATTGACTGGTCCCCCTAATGATCGGGGCCCCAGACATGGCATTCCCTCGTATGAACAACATGAGCTTTTGACTCCTCCCCCCTTCTTTCTTACTTCTTCTTGCCTCCTCAGGGGTTGAAGCAGGGGCAGGTACGGGTTGAACCGTATACCCCCCTCTGTCCGGTAACCTCGCCCACGCCGGAGCCTCAGTTGATCTTACCATCTTTTCTCT…
>Acanthemblemaria aspera | LIDMA171-09 | COI-5P |
CCTTTATTTAGTTTTTGGTGCCTGAGCCGGAATGGTAGGGACGGCCCTAAGCCTCCTTATCCGGGCTGAACTTAGCCAACCTGGAGCCCTCCTGGGAGATGACCAGATTTACAATGTTATTGTAACAGCACATGCATTTGTTATAATTTTCTTTATGGTTATGCCCATTCTTATTGGAGGCTTCGGCAATTGACTGATCCCCCTAATGATCGGGGCCCCAGACATGGCATTCCCTCGTATAAACAACATGAGCTTTTGACTCCTCCCCCCTTCTTTCTTACTTCTTCTTGCCTCCTCAGGGGTTGAAGCGGGGGCAGGTACGGGTTGAACCGTATACCCCCCTCTGTCCGGTAACCTCGCCCACGCCGGAGCCTCAGTTGATCTTACCATCTTTTCTCT…
>Acanthemblemaria aspera | LIDMA283-10 | COI-5P |
CCTTTATTTAGTTTTTGGTGCCTGAGCCGGAATGGTAGGGACGGCCCTAAGCCTCCTTATCCGGGCTGAACTTAGTCAACCTGGGGCCCTCCTGGGAGATGACCAGATTTACAATGTTATTGTAACAGCACATGCATTTGTTATAATTTTCTTTATGGTTATGCCCATTCTTATTGGAGGCTTCGGCAATTGACTGGTCCCCCTAATGATCGGGGCCCCAGACATGGCATTCCCTCGTATAAACAACATGAGCTTTTGACTCCTCCCCCCTTCTTTCTTACTTCTTCTTGCCTCCTCAGGGGTTGAAGCGGGGGCAGGTACGGGTTGAACCGTATACCCCCCTCTGTCCGGTAACCTCGCCCACGCCGGAGCCTCAGTTGATCTTACCATCTTTTCTCT…
>Acanthemblemaria aspera | LIDMA303-10 | COI-5P |
CCTTTATTTAGTTTTTGGTGCCTGAGCCGGAATGGTAGGGACGGCCCTAAGCCTCCTTATCCGGGCTGAACTTAGTCAACCTGGGGCCCTCCTGGGAGATGACCAGATTTACAATGTTATTGTAACAGCACATGCATTTGTTATAATTTTCTTTATGGTTATGCCCATTCTTATTGGAGGCTTCGGCAATTGACTGGTCCCCCTAATGATCGGGGCCCCAGACATGGCATTCCCTCGTATAAACAACATGAGCTTTTGACTCCTCCCCCCTTCTTTCTTACTTCTTCTTGCCTCCTCAGGGGTTGAAGCGGGGGCAGGTACGGGTTGAACCGTATACCCCCCTCTGTCCGGTAACCTCGCCCACGCCGGAGCCTCAGTTGATCTTACCATCTTTTCTCT…
>Acanthemblemaria aspera | LIDMA304-10 | COI-5P |
CCTTTATTTAGTTTTTGGTGCCTGAGCCGGAATGGTAGGGACGGCCCTAAGCCTCCTTATCCGGGCTGAACTTAGCCAACCTGGAGCCCTCCTGGGAGATGACCAGATTTACAATGTTATTGTAACAGCACATGCATTTGTTATAATTTTCTTTATGGTTATGCCCATTCTTATTGGAGGCTTCGGCAATTGACTGGTCCCCCTAATGATCGGGGCCCCAGACATGGCATTCCCTCGTATAAACAACATGAGCTTTTGACTCCTCCCCCCTTCTTTCTTACTTCTTCTTGCCTCCTCAGGGGTTGAAGCAGGGGCAGGTACGGGTTGAACCGTATACCCCCCTCTGTCCGGTAACCTCGCCCACGCCGGAGCCTCAGTTGATCTTACCATCTTTTCTCT…
>Acanthemblemaria aspera | LIDMA372-10 | COI-5P |
CCTTTATTTAGTTTTTGGTGCCTGAGCCGGAATGGTAGGGACGGCCCTAAGCCTCCTTATCCGGGCTGAACTTAGCCAACCTGGAGCCCTCCTGGGAGATGACCAGATTTACAATGTTATTGTAACAGCACATGCATTTGTTATAATTTTCTTTATGGTTATGCCCATTCTTATTGGAGGCTTCGGCAATTGACTGATCCCCCTAATGATCGGGGCCCCAGACATGGCATTCCCTCGTATAAACAACATGAGCTTTTGACTCCTCCCCCCTTCTTTCTTACTTCTTCTTGCCTCCTCAGGGGTTGAAGCGGGGGCAGGTACGGGTTGAACCGTATACCCCCCTCTGTCCGGTAACCTCGCCCACGCCGGAGCCTCAGTTGATCTTACCATCTTTTCTCT…
>Acanthemblemaria aspera | LIDMA554-11 | COI-5P |
CCTTTATTTAGTTTTTGGTGCCTGAGCCGGAATGGTAGGGACGGCCCTAAGCCTCCTTATCCGGGCTGAACTTAGCCAACCTGGAGCCCTCCTGGGAGATGACCAGATTTACAATGTTATTGTAACAGCACATGCATTTGTTATAATTTTCTTTATGGTTATGCCCATTCTTATTGGAGGCTTCGGCAATTGACTGATCCCCCTAATGATCGGGGCCCCAGACATGGCATTCCCTCGTATAAACAACATGAGCT
>Acanthemblemaria aspera | MFLII475-07 | COI-5P | GU224638
CCTTTATTTAGTTTTTGGTGCCTGAGCCGGAATGGTAGGGACGGCCCTAAGCCTCCTTATCCGGGCTGAACTTAGCCAACCTGGAGCCCTCCTGGGAGATGACCAGATTTACAATGTTATTGTAACAGCACATGCATTTGTTATAATTTTCTTTATGGTTATGCCCATTCTTATTGGAGGCTTCGGCAATTGACTGGTCCCCCTAATGATCGGGGCCCCAGACATGGCATTCCCTCGTATAAACAACATGAGCTTTTGACTCCTCCCCCCTTCTTTCTTACTTCTTCTTGCCTCCTCAGGGGTTGAAGCGGGGGCAGGTACGGGTTGAACCGTATACCCCCCTCTGTCCGGTAACCTCGCCCACGCCGGAGCCTCAGTTGATCTTACCATCTTTTCTCT…
>Acanthemblemaria balanorum | LIDB179-11 | COI-5P |
CCTATATTTAATTTTTGGTGCCTGAGCCGGAATAGTAGGGGACTGCATTAAGTCNCTCATTCGAGCAGAACTGAGCCAGCCCGGGTCTCTTCTGGGGGACGACCAGATTTATAANGTNATCGTTACGGCTCACGCTTTCGTAATGATTTTCTTTATAGTAATACCAATTCTTATTGGGGGCTTTGGGAACTGGCTGATTCCCCTAATAATTGGGGCCCCTGACATAGCTTTCCCCCGAATAAACAACATGAGTTTTTGACTCCTCCCTCCTTCTTTCCTCCTCCTTTTAGCTTCGTCGGGAGTTGAAGCTGGAGCTGGCACAGGCTGAACAGTCTATCCCCCTCTGTCTGGTAACTTGGCTCACGCAGGAGCCTCCGTGGACTTAACAATCTTCTCTCT…
>Acanthemblemaria betinensis | ANGBF5965-12 | COI-5P | FJ381430
GGCCGGAATAGTCGGGACTTCTTTAAGCCTCCTTATTCGGGCTGAATTAAGCCAACCTGGCTCCTTGCTGGGCGACGACCAGATTTATAATGTCATCGTCACAGCGCACGCCTTTGTTATAATCTTCTTTATAGTAATACCTATTCTTATTGGAGGCTTCGGCAACTGACTAATCCCTCTTATGATTGGTGCTCCTGATATGGCATTTCCCCGAATAAATAACATGAGCTTTTGACTCCTTCCTCCCGCATTCCTCCTTCTATTGGCTTCCTCAGGAGTTGAAGCGGGCGCAGGAACGGGTTGAACCGTTTATCCCCCCCTATCCGCTAACTTAGCCCACGCTGGGGCCTCAGTAGACCTTACCATCTTTTCCCTCCACTTGGCGGGGGTCTCCTCTAT…
>Acanthemblemaria betinensis | ANGBF9380-12 | COI-5P | HM197711
GGCACCCTTTATCTGATCTTTGGTGCTTGGGCCGGAATAGTCGGGACTTCTTTAAGCCTCCTTATTCGGGCTGAATTAAGCCAACCTGGCTCCTTGCTGGGCGACGACCAGATTTATAATGTCATCGTCACAGCGCACGCCTTTGTTATAATCTTCTTTATAGTAATACCTATTCTTATTGGAGGCTTCGGCAACTGACTAATCCCTCTTATGGTTGGTGCTCCTGATATGGCGTTTCCCCGAATAAATAACATGAGCTTTTGACTCCTTCCTCCCGCATTCCTCCTTCTATTGGCTTCCTCAGGAGTTGAAGCGGGCGCAGGAACGGGTTGAACCGTTTATCCCCCCCTATCCGCTAACTTAGCCCACGCTGGGGCCTCAGTAGACCTTACCATCTTT…
>Acanthemblemaria betinensis | LIDM1225-08 | COI-5P |
CCTTTATCTGATCTTTGGTGCTTGAGCCGGAATAGTCGGGACTTCTTTAAGCCTCCTTATTCGGGCTGAATTAAGCCAACCTGGCTCCTTGCTGGGCGACGACCAGATTTATAATGTCATCGTCACAGCGCACGCCTTTGTTATAATCTTCTTTATAGTAATACCTATTCTTATTGGAGGCTTCGGCAACTGACTAATCCCTCTTATGGTTGGTGCCCCTGATATGGCGTTTCCCCGAATAAATAACATGAGCTTTTGACTCCTTCCTCCCGCATTCCTCCTTCTATTGGCTTCCTCAGGAGTTGAAGCGGGCGCAGGAACGGGTTGAACCGTTTATCCCCCCCTATCCGCTAACTTAGCCCACGCTGGGGCCTCAGTAGACCTTACCATCTTTTCCCT…
>Acanthemblemaria betinensis | LIDM910-07 | COI-5P |
CCTTTATCTGATCTTTGGTGCTTGAGCCGGAATAGTCGGGACTTCTTTAAGCCTCCTTATTCGGGCTGAATTAAGCCAACCTGGCTCCTTGCTGGGCGACGACCAGATTTATAATGTCATCGTCACAGCGCACGCCTTTGTTATAATCTTCTTTATAGTAATACCTATTCTTATTGGAGGCTTCGGCAACTGACTAATCCCTCTTATGGTTGGTGCCCCTGATATGGCGTTTCCCCGAATAAATAACATGAGCTTTTGACTCCTTCCTCCCGCATTCCTCCTTCTATTGGCTTCCTCAGGAGTTGAAGCGGGCGCAGGAACGGGTTGAACCGTTTATCCCCCCCTATCCGCTAACTTAGCCCACGCTGGGGCCTCAGTAGACCTTACCATCTTTTCCCT…
>Acanthemblemaria betinensis | LIDM928-07 | COI-5P |
CCTTTATCTGATCTTTGGTGCTTGAGCCGGAATAGTCGGGACTTCTTTAAGCCTCCTTATTCGGGCTGAATTAAGCCAACCTGGCTCCTTGCTGGGCGACGACCAGATTTATAATGTCATCGTCACAGCGCACGCCTTTGTTATAATCTTCTTTATAGTAATACCTATTCTTATTGGAGGCTTCGGCAACTGACTAATCCCTCTTATGGTTGGTGCCCCTGATATGGCGTTTCCCCGAATAAATAACATGAGCTTTTGACTCCTTCCTCCCGCATTCCTCCTTCTATTGGCTTCCTCAGGAGTTGAAGCGGGCGCAGGAACGGGTTGAACCGTTTATCCCCCCCTATCCGCTAACTTAGCCCACGCTGGGGCCTCAGTAGACCTTACCATCTTTTCCCT…
>Acanthemblemaria castroi | ANGBF187-12 | COI-5P | FJ381431
AGCAGGCATGGTCGGAACCGCCTTAAGCCTCCTCATTCGAGCCGAGCTAAGCCAGCCCGGCGCTTTACTAGGCGATGACCAAATTTACAACGTCATCGTTACGGCGCATGCCTTTGTAATAATCTTCTTTATAGTAATGCCAATCCTAATTGGCGGCTTCGGCAACTGACTCATTCCCTTGATGATTGGAGCCCCTGATATGGCTTTCCCTCGCATAAATAACATGAGCTTCTGGCTCCTTCCCCCCTCCTTTCTTCTACTTCTTGCCTCCTCTGGGGTTGAAGCAGGGGCTGGAACGGGCTGAACTGTTTATCCCCCCCTATCTGGCAACCTAGCCCACGCGGGGGCCTCCGTTGATCTTACTATCTTCTCTCTCCACTTGGCCGGGGTTTCTTCTAT…
>Acanthemblemaria castroi | BVCOR039-08 | COI-5P | HQ654524
CCTCTACCTAATTTTTGGTGCCTGAGCAGGCATGGTCGGAACCGCCTTAAGCCTCCTCATTCGAGCCGAGCTAAGCCAGCCCGGCGCTTTACTAGGCGATGACCAAATTTACAACGTCATCGTTACGGCGCATGCCTTTGTAATAATCTTCTTTATAGTAATGCCAATCCTAATTGGCGGCTTCGGCAACTGACTCATTCCCTTGATGATTGGAGCCCCTGATATGGCTTTCCCTCGCATAAATAACATGAGCTTCTGGCTCCTTCCCCCCTCCTTTCTTCTACTTCTTGCCTCCTCTGGGGTTGAAGCAGGGGCTGGGACGGGCTGAACTGTTTATCCCCCCCTATCTGGCAACCTAGCCCACGCGGGGGCCTCCGTTGATCTTACTATCTTCTCTCT…
>Acanthemblemaria castroi | LIDM1362-08 | COI-5P |
AATGGCGGCTTCGGCAACTGACTCATTCCCTTGATGATTGGAGCCCCTGATATGGCTTTCCCTCGCATAAATAACATGAGCTTCTGGCTCCTTCCCCCCTCTTTTCTTCTACTTCTTGCCTCCTCTGGGGTAGAAGCAGGGGCTGGGACGGGCTGAACTGTTTACCCCCCCTTATCTGGCAACCTAGCCCACGCGGGGGCCTCCGTTGATCTTACTATCTTCTCTCTCCAATTGGCCGGGGTTTCTTCTATCCTTGGAGCCATCAACTTCATTACCACTATTATTAACATGAAACCTCCCGCCATCTCCCAATACCAAACTCCCCTGTTCGTGTG
>Acanthemblemaria chaplini | ANGBF5964-12 | COI-5P | FJ381432
AGCTGGGATAGTGGGGACTGCCCTTAGCCTCCTTATTCGAGCGGAACTAAGCCAGCCGGGTGCTCTACTAGGCGACGATCAAATCTATAACGTTATCGTTACAGCACACGCCTTTGTAATAATCTTCTTTATAGTAATACCCATTTTGATCGGCGGGTTCGGGAATTGACTAATCCCTCTAATAATTGGGGCCCCTGACATAGCCTTCCCTCGAATGAATAATATAAGCTTTTGACTTCTACCTCCCTCATTCCTCCTTCTCCTTGCTTCTTCTGGTGTTGAAGCCGGCGCCGGCACTGGTTGGACTGTTTACCCCCCGCTATCGGGCAACTTAGCTCACGCAGGAGCCTCCGTGGACCTCACCATTTTCTCACTCCATTTAGCAGGGGTTTCCTCTAT…
>Acanthemblemaria chaplini | BAHA244-08 | COI-5P | JQ839698
GGGATAGTGGGAACTGCCCTTAGCCTCCTTATTCGAGCTGAACTAAGCCAGCCTGGTGCTCTACTCGGCGACGATCAGATCTATAACGTTATCGTTACAGCACACGCTTTTGTAATAATCTTCTTTATAGTGATACCCATTTTGATCGGCGGGTTCGGAAATTGACTAATCCCTCTAATGATCGGAGCCCCTGACATAGCCTTCCCTCGAATGAATAATATAAGCTTTTGACTTCTGCCCCCCTCATTCCTCCTTCTCCTTGCTTCTTCTGGCGTTGAAGCCGGCGCCGGCACTGGTTGGACCGTTTACCCCCCGCTATCGGGCAATTTAGCTCACGCAGGGGCCTCCGTGGACCTTACCATTTTCTCACTCCATTTAGCAGGAGTTTCCTCTATCCTG…
>Acanthemblemaria crockeri | ANGBF188-12 | COI-5P | FJ381433
AGCTGGAATAGTAGGGACTGCTCTCAGCCTTCTTATTCGAGCAGAACTTAGTCAGCCTGGATCCCTTCTGGGTGACGACCAGATTTATAATGTTATTGTTACTGCGCACGCCTTCGTGATAATCTTCTTTATAGTGATACCTATTCTCATTGGAGGTTTTGGCAACTGACTAATCCCTCTAATGATTGGAGCTCCCGACATGGCCTTCCCTCGAATGAATAATATGAGTTTCTGACTTCTCCCTCCCTCTTTCCTACTTCTTCTTGCTTCTTCCGGTGTTGAAGCTGGCGCCGGAACGGGTTGAACCGTATACCCCCCTTTGTCTGCCAACTTAGCCCATGCCGGGGCTTCCGTAGACTTAACAATTTTCTCCCTCCATTTGGCAGGGGTCTCTTCAAT…
>Acanthemblemaria crockeri | ANGBF5963-12 | COI-5P | FJ381434
GGCTGGAATAGTGGGAACTGCTCTTAGCCTTCTTATTCGAGCAGAACTCAGCCAGCCTGGGTCCCTCCTCGGCGACGACCAGATTTATAATGTTATTGTTACTGCACACGCCTTCGTGATAATCTTCTTTATAGTGATACCTATTCTTATTGGAGGGTTTGGCAACTGACTAATCCCCTTAATGATTGGAGCCCCCGACATGGCTTTCCCTCGGATAAATAATATAAGTTTCTGACTTCTCCCCCCCTCTTTCCTACTTCTTCTTGCTTCTTCTGGTGTTGAAGCTGGAGCCGGTACGGGCTGAACGGTATACCCCCCTTTGTCTGGCAACCTAGCTCATGCAGGGGCTTCCGTAGACTTAACAATTTTTTCCCTTCACTTAGCAGGGGTTTCTTCAAT…
>Acanthemblemaria crockeri | GBGC8905-09 | COI-5P | EU559205
GGGACTGCTCTCAGCCTTCTTATTCGAGCAGAACTTAGTCAGCCTGGATCCCTTCTGGGTGACGACCAGATTTATAATGTTATTGTTACTGCGCACGCCTTCGTGATAATCTTCTTTATAGTGATACCTATTCTCATTGGAGGTTTTGGCAACTGACTAATCCCTCTAATGATTGGGGCTCCCGACATGGCCTTCCCTCGAATGAATAATATGAGTTTCTGACTTCTCCCTCCCTCTTTCCTACTTCTTCTTGCTTCTTCCGGTGTTGAAGCTGGCGCCGGAACGGGTTGAACCGTATACCCCCCTTTGTCTGCCAACTTAGCCCATGCCGGGGCTTCCGTAGACTTAACAATTTTCTCCCTCCATTTGGCAGGGGTCTCTTCAATCCTTGGTGCTATT…
>Acanthemblemaria crockeri | GBGC8906-09 | COI-5P | EU559204
GGGACTGCTCTCAGCCTTCTTATTCGAGCAGAACTTAGTCAGCCTGGATCCCTTCTGGGTGACGACCAGATTTATAATGTTATTGTTACTGCGCACGCCTTCGTGATAATCTTCTTTATAGTGATACCTATTCTCATTGGAGGTTTTGGCAACTGACTAATCCCTCTAATGATTGGAGCTCCCGACATGGCCTTCCCTCGAATGAATAATATGAGTTTCTGACTTCTCCCTCCCTCTTTCTTACTTCTTCTTGCTTCTTCCGGTGTTGAAGCTGGCGCCGGAACGGGTTGAACCGTATACCCCCCTTTGTCTGCCAACTTAGCCCATGCCGGGGCTTCCGTAGACTTAACAATTTTCTCCCTCCATTTGGCAGGGGTCTCTTCAATCCTTGGTGCTATT…
>Acanthemblemaria crockeri | GBGC8907-09 | COI-5P | EU559203
GGGACTGCTCTCAGCCTTCTTATTCGAGCAGAACTTAGTCAGCCTGGATCCCTTCTGGGTGACGACCAGATTTATAATGTTATTGTTACTGCGCACGCCTTCGTGATAATCTTCTTTATAGTGATACCTATTCTCATTGGAGGTTTTGGCAACTGACTAATCCCTTTAATGATTGGAGCTCCCGACATGGCCTTCCCTCGAATGAATAATATGAGTTTCTGACTTCTCCCTCCCTCTTTCCTACTTCTTCTTGCTTCTTCCGGTGTTGAAGCTGGCGCCGGAACGGGTTGAACCGTATACCCCCCTTTGTCTGCCAACTTAGCCCATGCCGGGGCCTCCGTAGACTTAACAATTTTCTCCCTCCATTTGGCAGGGGTCTCTTCAATCCTTGGTGCTATT…
>Acanthemblemaria crockeri | GBGC8908-09 | COI-5P | EU559202
GGGACTGCTCTCAGCCTTCTTATTCGAGCAGAACTTAGTCAGCCTGGATCCCTTCTGGGTGACGACCAGATTTATAATGTTATTGTTACTGCGCACGCCTTCGTGATAATCTTCTTTATAGTGATACCTATTCTCATTGGAGGTTTTGGCAACTGACTAATCCCTCTAATGATTGGAGCTCCCGACATGGCCTTCCCTCGAATGAATAATATGAGTTTCTGACTTCTCCCTCCCTCTTTCCTACTTCTTCTTGCTTCTTCCGGTGTTGAAGCTGGCGCAGGAACGGGTTGAACCGTATACCCCCCTTTGTCTGCCAACTTAGCCCATGCCGGGGCTTCCGTAGACTTAACAATTTTCTCCCTCCATTTGGCAGGGGTCTCTTCAATCCTTGGTGCTATT…
>Acanthemblemaria crockeri | GBGC8909-09 | COI-5P | EU559201
GGGACTGCTCTCAGCCTTCTTATTCGAGCAGAACTTAGTCAGCCTGGATCCCTTCTGGGTGACGACCAGATTTATAATGTTATTGTTACTGCGCACGCCTTCGTGATAATCTTCTTTATAGTGATACCTATTCTCATTGGAGGTTTTGGCAACTGACTAATCCCTCTAATGATTGGGGCTCCCGACATGGCCTTCCCTCGAATGAATAATATGAGTTTCTGACTTCTCCCTCCCTCTTTCCTACTTCTTCTTGCTTCTTCCGGTGTTGAAGCTGGCGCCGGAACGGGTTGAACCGTATACCCCCCTTTGTCTGCCAACTTAGCCCATGCCGGGGCTTCCGTAGACTTAACAATTTTCTCCCTCCATTTGGCAGGGGTCTCTTCAATCCTTGGTGCTATT…
>Acanthemblemaria crockeri | GBGC8910-09 | COI-5P | EU559200
GGGACTGCTCTCAGCCTTCTTATTCGAGCAGAACTTAGTCAGCCTGGATCCCTTCTGGGTGACGACCAGATTTATAATGTTATTGTTACTGCGCACGCCTTCGTGATAATCTTCTTTATAGTGATACCTATTCTCATTGGAGGTTTTGGCAACTGACTAATCCCTCTAATGATTGGAGCTCCCGACATGGCCTTCCCTCGAATGAATAATATGAGTTTCTGACTTCTCCCTCCCTCTTTCTTACTTCTTCTTGCTTCTTCCGGTGTTGAAGCTGGCGCCGGAACGGGTTGAACCGTATACCCCCCTTTGTCTGCCAACTTAGCCCATGCCGGGGCTTCCGTAGACTTAACAATTTTCTCCCTCCATTTGGCAGGGGTCTCTTCAATCCTTGGTGCTATT…
>Acanthemblemaria crockeri | GBGC8911-09 | COI-5P | EU559199
GGGACTGCTCTCAGCCTTCTTATTCGAGCAGAACTTAGTCAGCCTGGATCCCTTCTGGGTGACGACCAGATTTATAATGTTATTGTTACTGCGCACGCCTTCGTGATAATCTTCTTTATAGTGATACCTATTCTCATTGGAGGTTTTGGCAACTGACTAATCCCTCTAATGATTGGAGCTCCCGACATGGCCTTCCCTCGAATGAATAATATGAGTTTCTGACTTCTCCCTCCCTCTTTCCTACTTCTTCTTGCTTCTTCCGGTGTTGAAGCTGGCGCCGGAACGGGTTGAACCGTATACCCCCCTTTGTCTGCCAACTTAGCCCATGCCGGGGCCTCCGTAGACTTAACAATTTTCTCCCTCCATTTGGCAGGGGTCTCTTCAATCCTTGGTGCTATT…
>Acanthemblemaria crockeri | GBGC8912-09 | COI-5P | EU559198
GGGACTGCTCTCAGCCTTCTTATTCGGGCAGAACTTAGTCAGCCTGGATCCCTTCTGGGTGACGACCAGATTTATAATGTTATTGTTACTGCGCACGCCTTCGTGATAATCTTCTTTATAGTGATACCTATTCTCATTGGAGGTTTTGGCAACTGACTAATCCCTCTAATGATTGGAGCTCCCGACATGGCCTTCCCTCGAATGAATAATATGAGTTTCTGACTTCTCCCTCCCTCTTTCCTACTTCTTCTTGCTTCTTCCGGTGTTGAAGCTGGCGCCGGAACGGGTTGAACCGTATACCCCCCTTTGTCTGCCAACTTAGCCCATGCCGGGGCTTCCGTAGACTTAACAATTTTCTCCCTCCATTTGGCAGGGGTCTCTTCAATCCTTGGTGCTATT…
>Acanthemblemaria crockeri | GBGC8913-09 | COI-5P | EU559197
GGGACTGCTCTCAGCCTTCTTATTCGAGCAGAACTTAGTCAGCCTGGATCCCTTCTGGGTGACGACCAGATTTATAATGTTATTGTTACTGCGCACGCCTTCGTGATAATCTTCTTTATAGTGATACCTATTCTCATTGGAGGTTTTGGCAACTGACTAATCCCTCTAATGATTGGAGCTCCCGACATGGCCTTCCCTCGAATGAATAATATGAGTTTCTGACTTCTCCCTCCCTCTTTCCTACTTCTTCTTGCTTCTTCCGGTGTTGAAGCTGGCGCCGGAACGGGTTGAACCGTATACCCCCCTTTGTCTGCCAACTTAGCCCATGCCGGGGCTTCCGTAGACTTAACAATTTTCTCCCTCCATTTGGCAGGGGTCTCTTCAATCCTTGGTGCTATT…
>Acanthemblemaria crockeri | GBGC8914-09 | COI-5P | EU559196
GGAACTGCTCTTAGCCTTCTTATTCGAGCAGAACTCAGCCAGCCTGGGTCCCTCCTGGGCGACGACCAGATTTATAATGTTATTGTTACTGCACACGCCTTCGTGATAATCTTCTTTATAGTGATACCTATTCTTATTGGAGGGTTTGGCAACTGACTAATCCCCTTAATGATTGGAGCCCCCGACATGGCTTTCCCTCGGATAAATAATATAAGTTTCTGACTTCTCCCCCCCTCTTTCCTACTTCTTCTTGCTTCTTCTGGAGTTGAAGCTGGAGCCGGTACGGGCTGAACGGTATACCCCCCTTTGTCTGGCAACCTAGCTCATGCAGGGGCTTCCGTAGACTTAACAATTTTTTCCCTTCACTTAGCAGGGGTTTCTTCAATCCTTGGGGCCATT…
>Acanthemblemaria crockeri | GBGC8915-09 | COI-5P | EU559195
GGAACTGCTCTTAGCCTTCTTATTCGAGCAGAACTCAGCCAGCCTGGGTCCCTCCTCGGCGACGACCAGATTTATAATGTTATTGTTACTGCACACGCCTTCGTGATAATCTTCTTTATAGTGATACCTATTCTTATTGGAGGGTTTGGCAACTGACTAATCCCCTTAATGATTGGAGCCCCCGACATGGCTTTCCCTCGGATAAATAATATAAGTTTCTGACTTCTCCCCCCCTCTTTCCTACTTCTTCTTGCTTCTTCTGGAGTTGAAGCTGGAGCCGGTACGGGCTGAACGGTATACCCCCCTTTGTCTGGCAACCTAGCTCATGCAGGGGCTTCCGTAGACTTAACAATTTTTTCCCTTCACTTAGCAGGGGTTTCTTCAATCCTTGGGGCCATT…
>Acanthemblemaria crockeri | GBGC8916-09 | COI-5P | EU559194
GGAACTGCTCTTAGCCTTCTTATTCGAGCAGAACTCAGCCAGCCTGGGTCCCTCCTCGGCGACGACCAGATTTATAATGTTATTGTTACTGCACACGCCTTCGTGATAATCTTCTTTATAGTGATACCTATTCTTATTGGAGGGTTTGGCAACTGACTAATCCCCTTAATGATTGGAGCCCCCGACATGGCTTTCCCTCGGATAAATAATATAAGTTTCTGACTTCTCCCCCCCTCTTTCCTACTTCTTCTTGCTTCTTCTGGTGTTGAAGCTGGAGCCGGTACGGGCTGAACGGTATACCCCCCTTTGTCTGGCAACCTAGCTCATGCAGGGGCTTCCGTAGACTTAACAATTTTTTCCCTTCACTTAGCAGGGGTTTCTTCAATCCTTGGGGCCATT…
>Acanthemblemaria crockeri | GBGC8917-09 | COI-5P | EU559193
GGAACTGCTCTTAGCCTTCTTATTCGAGCAGAACTCAGCCAGCCTGGGTCCCTCCTCGGCGACGACCAGATTTATAATGTTATTGTTACTGCACACGCCTTCGTGATAATCTTCTTTATAGTGATACCTATTCTTATTGGAGGGTTTGGCAACTGACTAATCCCCTTAATGATTGGAGCCCCCGACATGGCTTTCCCTCGGATAAATAATATAAGTTTCTGACTTCTCCCCCCCTCTTTCCTACTTCTTCTTGCTTCTTCTGGAGTTGAAGCTGGAGCCGGTACGGGCTGAACGGTATACCCCCCTTTGTCTGGCAACCTAGCTCATGCAGGGGCTTCCGTAGACTTAACAATTTTTTCCCTTCACTTAGCAGGGGTTTCTTCAATCCTTGGGGCCATT…
>Acanthemblemaria crockeri | LIDM1281-08 | COI-5P |
CCTCTACTTGATTTTTGGTGCCTGAGCTGGAATAGTAGGGACTGCTCTCAGCCTTCTTATTCGAGCAGAACTTAGTCAGCCTGGATCCCTTCTGGGTGACGACCCAATTTATAATGTTATTGTTACTGCGCACGCCTTCGTGATAATCTTCTTTATAGTGATACCTATTCTCATTGGAGGTTTTGGCAACTGACTAATCCCTCTAATGATTGGAGCTCCCGACATGGCCTTCCCTCGAATGAATAATATGAGTTTCTGACTTCTCCCTCCCTCTTTCCTACTTCTTCTTGCTTCTTCCGGTGTTGAAGCTGGCGCCGGAACGGGTTGAACCGTATACCCCCCTTTGTCTGCCAACTTAGCCCATGCCGGGGCCTCCGTAGACTTAACAATTTTCTCCCT…
>Acanthemblemaria crockeri | LIDMA635-11 | COI-5P |
CCTCTACTTGATTTTTGGTGCCTGAGCTGGAATAGTAGGGACTGCTCTCAGCCTTCTTATTCGAGCAGAACTTAGTCAGCCTGGATCCCTTCTGGGTGACGACCAGATTTATAATGTTATTGTTACTGCGCACGCCTTCGTGATAATCTTCTTTATAGTGATACCTATTCTCATTGGAGGTTTTGGCAACTGACTAATCCCTCTAATGATTGGAGCTCCCGACATGGCCTTCCCTCGAATGAATAATATGAGTTTCTGACTTCTCCCTCCCTCTTTCCTACTTCTTCTTGCTTCTTCCGGTGTTGAAGCTGGCGCCGGAACGGGTTGAACCGTATACCCCCCTTTGTCTGCCAACTTAGCCCATGCCGGGGCTTCCGTAGACTTAACAATTTTCTCCCT…
>Acanthemblemaria exilispinus | ANGBF189-12 | COI-5P | FJ381435
AGCCGGGATAGTTGGCACCGCTTTAAGCCTCCTTATTCGAGCTGAATTAAGCCAACCTGGCGCCCTACTAGGGGATGACCAGATTTACAATGTTATCGTTACAGCACACGCTTTTGTTATAATCTTCTTTATAGTAATGCCCATCCTCATCGGAGGCTTTGGAAACTGGCTAATTCCCCTTATGATTGGCGCCCCTGATATAGCATTCCCCCGAATGAATAACATAAGCTTTTGACTCCTCCCTCCCTCCTTCCTGCTTCTTCTAGCCTCTTCTGGAGTCGAAGCCGGGGCAGGCACTGGCTGAACCGTCTACCCCCCTCTATCCGGCAACTTAGCCCATGCAGGAGCCTCCGTAGATCTAACCATCTTCTCCCTCCATTTGGCAGGAGTTTCCTCTAT…
>Acanthemblemaria exilispinus | ANGBF9294-12 | COI-5P | HM197712
GGCACCCTTTATCTAATTTTCGGTGCATGAGCCGGGATAGTTGGCACCGCTTTAAGCCTCCTTATTCGAGCTGAATTAAGCCAACCTGGCGCCCTACTAGGGGATGACCAGATTTACAATGTTATCGTTACAGCACACGCTTTTGTTATAATCTTCTTTATAGTAATGCCCATCCTCATCGGAGGCTTTGGAAACTGGCTAATTCCCCTTATGATTGGCGCCCCTGATATAGCATTCCCCCGAATGAATAACATAAGCTTTTGACTCCTCCCTCCCTCCTTCCTGCTTCTTCTAGCCTCTTCTGGAGTCGAAGCCGGGGCAGGCACTGGCTGAACCGTCTACCCCCCTCTATCCGGCAACTTAGCCCATGCAGGAGCCTCCGTAGATCTAACCATCTTC…
>Acanthemblemaria greenfieldi | ANGBF5962-12 | COI-5P | FJ381436
AGCAGGGATAGTGGGGACGGCTTTAAGCCTCCTGATTCGGGCTGAATTAAGCCAGCCCGGCTCACTACTGGGGGACGATCAAATTTATAATGTTATCGTCACAGCCCATGCTTTCGTAATAATCTTTTTTATAGTTATGCCAATTCTTATTGGAGGGTTTGGCAACTGGCTAGTTCCTCTCATGATCGGAGCTCCTGACATGGCATTCCCCCGAATAAATAACATGAGCTTCTGACTCCTCCCTCCTTCGTTTTTGCTCCTCTTAGCTTCTTCCGGCCTCGAAGGCGGAGCTGGGACAGGCTGAACCGTGTATCCTCCTCTGTCCGCGAACCTAGCACATGCAGGGGCTTCTGTGGACCTCACAATCTTCTCCCTCCACTTGGCAGGGGTTTCCTCTAT…
>Acanthemblemaria greenfieldi | BZLWA065-06 | COI-5P | JQ839926
CCTCTACTTGATCTTCGGTGCTTGAGCAGGGATAGTGGGGACGGCTTTAAGCCTCCTGATTCGGGCTGAATTAAGCCAGCCCGGCTCACTACTGGGGGACGATCAAATTTATAATGTTATCGTCACAGCCCATGCTTTCGTAATAATCTTTTTTATAGTTATGCCAATTCTTATTGGAGGGTTTGGCAACTGGCTAGTTCCTCTCATGATCGGAGCTCCTGACATGGCATTCCCCCGAATAAATAACATGAGCTTCTGACTCCTCCCTCCTTCGTTTTTGCTCCTCTTAGCTTCTTCCGGCCTCGAAGGCGGAGCTGGGACAGGCTGAACCGTGTATCCTCCTCTGTCCGCGAACCTAGCACATGCAGGGGCTTCTGTGGACCTCACAATCTTCTCCCT…
>Acanthemblemaria greenfieldi | BZLWA284-06 | COI-5P | JQ839927
TACTTGATCTTCGGTGCTTGAGCAGGGATAGTGGGGACGGCTTTAAGCCTCCTGATTCGGGCTGAATTAAGCCAGCCCGGCTCACTACTGGGGGACGATCAAATTTATAATGTTATCGTCACAGCCCATGCTTTCGTAATAATCTTTTTTATAGTTATGCCAATTCTTATTGGAGGGTTTGGCAACTGGCTAGTTCCTCTCATGATCGGAGCTCCTGACATGGCATTCCCCCGAATAAATAACATGAGCTTCTGACTCCTCCCTCCTTCGTTTTTGCTCCTCTTAGCTTCTTCCGGCCTCGAAGGCGGAGCTGGGACAGGCTGAACCGTGTATCCTCCTCTGTCCGCGAACCTAGCACATGCAGGGGCTTCTGTGGACCTCACAATCTTCTCCCTCCAC…
>Acanthemblemaria greenfieldi | BZLWB217-06 | COI-5P | JQ840398
CCTCTACTTGATCTTCGGTGCTTGAGCAGGGATAGTGGGGACGGCTTTAAGCCTCCTGATTCGGGCTGAATTAAGCCAGCCCGGCTCACTACTGGGGGACGATCAAATTTATAATGTTATCGTCACAGCCCATGCTTTCGTAATAATCTTTTTTATAGTTATGCCAATTCTTATTGGAGGGTTTGGCAACTGGCTAGTTCCTCTCATGATCGGAGCTCCTGACATGGCATTCCCCCGAATAAATAACATGAGCTTCTGACTCCTCCCTCCTTCGTTTTTGCTCCTCTTAGCTTCTTCCGGCCTCGAAGGCGGAGCTGGGACAGGCTGAACCGTGTATCCTCCTCTGTCCGCGAACCTAGCACATGCAGGGGCTTCTGTGGACCTCACAATCTTCTCCCT…
>Acanthemblemaria greenfieldi | BZLWB218-06 | COI-5P | JQ840404
CCTCTACTTGATCTTCGGTGCTTGAGCAGGGATAGTGGGGACGGCTTTAAGCCTCCTGATTCGGGCTGAATTAAGCCAGCCCGGCTCACTACTGGGGGACGATCAAATTTATAATGTTATCGTCACAGCCCATGCTTTCGTAATAATCTTTTTTATAGTTATGCCAATTCTTATTGGAGGGTTTGGCAACTGGCTAGTTCCTCTCATGATCGGAGCTCCTGACATGGCATTCCCCCGAATAAATAACATGAGCTTCTGACTCCTCCCTCCTTCGTTTTTGCTCCTCTTAGCTTCTTCCGGCCTCGAAGGCGGAGCTGGGACAGGCTGAACCGTGTATCCTCCTCTGTCCGCGAACCTAGCACATGCAGGGGCTTCTGTGGACCTCACAATCTTCTCCCT…
>Acanthemblemaria greenfieldi | BZLWB219-06 | COI-5P | JQ840403
CCTCTACTTGATCTTCGGTGCTTGAGCAGGGATAGTGGGGACGGCTTTAAGCCTCCTGATTCGGGCTGAATTAAGCCAGCCCGGCTCACTACTGGGGGACGATCAAATTTATAATGTTATCGTCACAGCCCATGCTTTCGTAATAATCTTTTTTATAGTTATGCCAATTCTTATTGGAGGGTTTGGCAACTGGCTAGTTCCTCTCATGATCGGAGCTCCTGACATGGCATTCCCCCGAATAAATAACATGAGCTTCTGACTCCTCCCTCCTTCGTTTTTGCTCCTCTTAGCTTCTTCCGGCCTCGAAGGCGGAGCTGGGACAGGCTGAACCGTGTATCCTCCTCTGTCCGCGAACCTAGCACATGCAGGGGCTTCTGTGGACCTCACAATCTTCTCCCT…
>Acanthemblemaria greenfieldi | BZLWB372-06 | COI-5P | JQ840405
CCTCTACTTGATCTTCGGTGCTTGAGCAGGGATAGTGGGGACGGCTTTAAGCCTCCTGATTCGGGCTGAATTAAGCCAGCCCGGCTCACTACTGGGGGACGATCAAATTTATAATGTTATCGTCACAGCCCATGCTTTCGTAATAATCTTTTTTATAGTTATGCCAATTCTTATTGGAGGGTTTGGCAACTGGCTAGTTCCTCTCATGAWCGGAGCTCCTGACATGGCATTCCCCCGAATAAATAACATGAGCTTCTGACTCCTCCCTCCTTCGTTTTTGCTCCTCTTAGCTTCTTCCGGCCTCGAAGGCGGAGCTGGGACAGGCTGAACCGTGTATCCTCCTCTGTCCGCGAACCTAGCACATGCAGGGGCTTCTGTGGACCTCACAATCTTCTCCCT…
>Acanthemblemaria greenfieldi | BZLWB413-06 | COI-5P | JQ840401
CCTCTACTTGATCTTCGGTGCTTGAGCAGGGATAGTGGGGACGGCTTTAAGCCTCCTGATTCGGGCTGAATTAAGCCAGCCCGGCTCACTACTGGGGGACGATCAAATTTATAATGTTATCGTCACAGCCCATGCTTTCGTAATAATCTTTTTTATAGTTATGCCAATTCTTATTGGAGGGTTTGGCAACTGGCTAGTTCCTCTCATGATCGGAGCTCCTGACATGGCATTCCCCCGAATAAATAACATGAGCTTCTGACTCCTCCCTCCTTCGTTTTTGCTCCTCTTAGCTTCTTCCGGCCTCGAAGGCGGAGCTGGGACAGGCTGAACCGTGTATCCTCCTCTGTCCGCGAACCTAGCACATGCAGGGGCTTCTGTGGACCTCACAATCTTCTCCCT…
>Acanthemblemaria greenfieldi | BZLWB481-06 | COI-5P | JQ840399
CCTCTACTTGATCTTCGGTGCTTGAGCAGGGATAGTGGGGACGGCTTTAAGCCTCCTGATTCGGGCTGAATTAAGCCAGCCCGGCTCACTACTGGGGGACGATCAAATTTATAATGTTATCGTCACAGCCCATGCTTTCGTAATAATCTTTTTTATAGTTATGCCAATTCTTATTGGAGGGTTTGGCAACTGGCTAGTTCCTCTCATGATCGGAGCTCCTGACATGGCATTCCCCCGAATAAATAACATGAGCTTCTGACTCCTCCCTCCTTCGTTTTTGCTCCTCTTAGCTTCTTCCGGCCTCGAAGGCGGAGCTGGGACAGGCTGAACCGTGTATCCTCCTCTGTCCGCGAACCTAGCACATGCAGGGGCTTCTGTGGACCTCACAATCTTCTCCCT…
>Acanthemblemaria greenfieldi | BZLWB482-06 | COI-5P | JQ840400
CCTCTACTTGATCTTCGGTGCTTGAGCAGGGATAGTGGGGACGGCTTTAAGCCTCCTGATTCGGGCTGAATTAAGCCAGCCCGGCTCACTACTGGGGGACGATCAAATTTATAATGTTATCGTCACAGCCCATGCTTTCGTAATAATCTTTTTTATAGTTATGCCAATTCTTATTGGAGGGTTTGGCAACTGGCTAGTTCCTCTCATGATCGGAGCTCCTGACATGGCATTCCCCCGAATAAATAACATGAGCTTCTGACTCCTCCCTCCTTCGTTTTTGCTCCTCTTAGCTTCTTCCGGCCTCGAAGGCGGAGCTGGGACAGGCTGAACCGTGTATCCTCCTCTGTCCGCGAACCTAGCACATGCAGGGGCTTCTGTGGACCTCACAATCTTCTCCCT…
>Acanthemblemaria greenfieldi | BZLWC386-06 | COI-5P | JQ840753
CTCTACTTGATCTTCGGTGCTTGAGCAGGGATAGTGGGGACGGCTTTAAGCCTCCTGATTCGGGCTGAATTAAGCCAGCCCGGCTCACTACTGGGGGACGATCAAATTTATAATGTTATCGTCACAGCCCATGCTTTCGTAATAATCTTTTTTATAGTTATGCCAATTCTTATTGGAGGGTTTGGCAACTGGCTAGTTCCTCTCATGATCGGAGCTCCTGACATGGCATTCCCCCGAATAAATAACATGAGCTTCTGACTCCTCCCTCCTTCGTTTTTGCTCCTCTTAGCTTCTTCCGGCCTCGAAGGCGGAGCTGGGACAGGCTGAACCGTGTATCCTCCTCTGTCCGCGAACCTAGCACATGCAGGGGCTTCTGTGGACCTCACAATCTTCTCCCTC…
>Acanthemblemaria greenfieldi | BZLWC405-06 | COI-5P | JQ840752
CTCTACTTGATCTTCGGTGCTTGAGCAGGGATAGTGGGGACGGCTTTAAGCCTCCTGATTCGGGCTGAATTAAGCCAGCCCGGCTCACTACTGGGGGACGATCAAATTTATAATGTTATCGTCACAGCCCATGCTTTCGTAATAATCTTTTTTATAGTTATGCCAATTCTTATTGGAGGGTTTGGCAACTGGCTAGTTCCTCTCATGATCGGAGCTCCTGACATGGCATTCCCCCGAATAAATAACATGAGCTTCTGACTCCTCCCTCCTTCGTTTTTGCTCCTCTTAGCTTCTTCCGGCCTCGAAGGCGGAGCTGGGACAGGCTGAACCGTGTATCCTCCTCTGTCCGCGAACCTAGCACATGCAGGGGCTTCTGTGGACCTCACAATCTTCTCCCTC…
>Acanthemblemaria greenfieldi | BZLWE034-08 | COI-5P | JQ841437
TTCGGTGCTTGAGCAGGGATAGTGGGGACGGCTTTAAGCCTCCTGATTCGGGCTGAATTAAGCCAGCCCGGCTCACTACTGGGGGACGATCAAATTTATAATGTTATCGTCACAGCCCATGCTTTCGTAATAATCTTTTTTATAGTTATGCCAATTCTTATTGGAGGGTTTGGCAACTGGCTAGTTCCTCTCATGATCGGAGCTCCTGACATGGCATTCCCCCGAATAAATAACATGAGCTTCTGACTCCTCCCTCCTTCGTTTTTGCTCCTCTTAGCTTCTTCCGGCCTCGAAGGCGGAGCTGGGACAGGCTGAACCGTGTATCCTCCTCTGTCCGCGAACCTAGCACATGCAGGGGCTTCTGTGGACCTCACAATCTTCTCCCTCCACTTGGCAGGG…
>Acanthemblemaria greenfieldi | BZLWE046-08 | COI-5P | JQ841441
CCTCTACTTGATCTTCGGTGCTTGAGCAGGGATAGTGGGGACGGCTTTAAGCCTCCTGATTCGGGCTGAATTAAGCCAGCCCGGCTCACTACTGGGGGACGATCAAATTTATAATGTTATCGTCACAGCCCATGCTTTCGTAATAATCTTTTTTATAGTTATGCCAATTCTTATTGGAGGGTTTGGCAACTGGCTAGTTCCTCTCATGATCGGAGCTCCTGACATGGCATTCCCCCGAATAAATAACATGAGCTTCTGACTCCTCCCTCCTTCGTTTTTGCTCCTCTTAGCTTCTTCCGGCCTCGAAGGCGGAGCTGGGACAGGCTGAACCGTGTATCCTCCTCTGTCCGCGAACCTAGCACATGCAGGGGCTTCTGTGGACCTCACAATCTTCTCCCT…
>Acanthemblemaria greenfieldi | BZLWE140-08 | COI-5P | JQ841435
CCTCTACTTGATCTTCGGTGCTTGAGCAGGGATAGTGGGGACGGCTTTAAGCCTCCTGATTCGGGCTGAATTAAGCCAGCCCGGCTCACTACTGGGGGACGATCAAATTTATAATGTTATCGTCACAGCCCATGCTTTCGTAATAATCTTTTTTATAGTTATGCCAATTCTTATTGGAGGGTTTGGCAACTGGCTAGTTCCTCTCATGATCGGAGCTCCTGACATGGCATTCCCCCGAATAAATAACATGAGCTTCTGACTCCTCCCTCCTTCGTTTTTGCTCCTCTTAGCTTCTTCCGGCCTCGAAGGCGGAGCTGGGACAGGCTGAACCGTGTATCCTCCTCTGTCCGCGAACCTAGCACATGCAGGGGCTTCTGTGGACCTCACAATCTTCTCCCT…
>Acanthemblemaria greenfieldi | BZLWE191-08 | COI-5P | JQ841439
TTCGGTGCTTGAGCAGGGATAGTGGGGACGGCTTTAAGCCTCCTGATTCGGGCTGAATTAAGCCAGCCCGGCTCACTACTGGGGGACGATCAAATTTATAATGTTATCGTCACAGCCCATGCTTTCGTAATAATCTTTTTTATAGTTATGCCAATTCTTATTGGAGGGTTTGGCAACTGGCTAGTTCCTCTCATGATCGGAGCTCCTGACATGGCATTCCCCCGAATAAATAACATGAGCTTCTGACTCCTCCCTCCTTCGTTTTTGCTCCTCTTAGCTTCTTCCGGCCTCGAAGGCGGAGCTGGGACAGGCTGAACCGTGTATCCTCCTCTGTCCGCGAACCTAGCACATGCAGGGGCTTCTGTGGACCTCACAATCTTCTCCCTCCACTTGGCAGGG…
>Acanthemblemaria greenfieldi | BZLWE192-08 | COI-5P | JQ841440
GCTTGAGCAGGGATAGTGGGGACGGCTTTAAGCCTCCTGATTCGGGCTGAATTAAGCCAGCCCGGCTCACTACTGGGGGACGATCAAATTTATAATGTTATCGTCACAGCCCATGCTTTCGTAATAATCTTTTTTATAGTTATGCCAATTCTTATTGGAGGGTTTGGCAACTGGCTAGTTCCTCTCATGATCGGAGCTCCTGACATGGCATTCCCCCGAATAAATAACATGAGCTTCTGACTCCTCCCTCCTTCGTTTTTGCTCCTCTTAGCTTCTTCCGGCCTCGAAGGCGGAGCTGGGACAGGCTGAACCGTGTATCCTCCTCTGTCCGCGAACCTAGCACATGCAGGGGCTTCTGTGGACCTCACAATCTTCTCCCTCCACTTGGCAGGGGTTTCC…
>Acanthemblemaria greenfieldi | BZLWE193-08 | COI-5P | JQ841442
CCTCTACTTGATCTTCGGTGCTTGAGCAGGGATAGTGGGGACGGCTTTAAGCCTCCTGATTCGGGCTGAATTAAGCCAGCCCGGCTCACTACTGGGGGACGATCAAATTTATAATGTTATCGTCACAGCCCATGCTTTCGTAATAATCTTTTTTATAGTTATGCCAATTCTTATTGGAGGGTTTGGCAACTGGCTAGTTCCTCTCATGATCGGAGCTCCTGACATGGCATTCCCCCGAATAAATAACATGAGCTTCTGACTCCTCCCTCCTTCGTTTTTGCTCCTCTTAGCTTCTTCCGGCCTCGAAGGCGGAGCTGGGACAGGCTGAACCGTGTATCCTCCTCTGTCCGCGAACCTAGCACATGCAGGGGCTTCTGTGGACCTCACAATCTTCTCCCT…
>Acanthemblemaria greenfieldi | BZLWE194-08 | COI-5P | JQ841443
CCTCTACTTGATCTTCGGTGCTTGAGCAGGGATAGTGGGGACGGCTTTAAGCCTCCTGATTCGGGCTGAATTAAGCCAGCCCGGCTCACTACTGGGGGACGATCAAATTTATAATGTTATCGTCACAGCCCATGCTTTCGTAATAATCTTTTTTATAGTTATGCCAATTCTTATTGGAGGGTTTGGCAACTGGCTAGTTCCTCTCATGATCGGAGCTCCTGACATGGCATTCCCCCGAATAAATAACATGAGCTTCTGACTCCTCCCTCCTTCGTTTTTGCTCCTCTTAGCTTCTTCCGGCCTCGAAGGCGGAGCTGGGACAGGCTGAACCGTGTATCCTCCTCTGTCCGCGAACCTAGCACATGCAGGGGCTTCTGTGGACCTCACAATCTTCTCCCT…
>Acanthemblemaria greenfieldi | BZLWE195-08 | COI-5P | JQ841444
CCTCTACTTGATCTTCGGTGCTTGAGCAGGGATAGTGGGGACGGCTTTAAGCCTCCTGATTCGGGCTGAATTAAGCCAGCCCGGCTCACTACTGGGGGACGATCAAATTTATAATGTTATCGTCACAGCCCATGCTTTCGTAATAATCTTTTTTATAGTTATGCCAATTCTTATTGGAGGGTTTGGCAACTGGCTAGTTCCTCTCATGATCGGAGCTCCTGACATGGCATTCCCCCGAATAAATAACATGAGCTTCTGACTCCTCCCTCCTTCGTTTTTGCTCCTCTTAGCTTCTTCCGGCCTCGAAGGCGGAGCTGGGACAGGCTGAACCGTGTATCCTCCTCTGTCCGCGAACCTAGCACATGCAGGGGCTTCTGTGGACCTCACAATCTTCTCCCT…
>Acanthemblemaria greenfieldi | BZLWE213-08 | COI-5P | JQ841436
CCTCTACTTGATCTTCGGTGCTTGAGCAGGGATAGTGGGGACGGCTTTAAGCCTCCTGATTCGGGCTGAATTAAGCCAGCCCGGCTCACTACTGGGGGACGATCAAATTTATAATGTTATCGTCACAGCCCATGCTTTCGTAATAATCTTTTTTATAGTTATGCCAATTCTTATTGGAGGGTTTGGCAACTGGCTAGTTCCTCTCATGATCGGAGCTCCTGACATGGCATTCCCCCGAATAAATAACATGAGCTTCTGACTCCTCCCTCCTTCGTTTTTGCTCCTCTTAGCTTCTTCCGGCCTCGAAGGCGGAGCTGGGACAGGCTGAACCGTGTATCCTCCTCTGTCCGCGAACCTAGCACATGCAGGGGCTTCTGTGGACCTCACAATCTTCTCCCT…
>Acanthemblemaria greenfieldi | BZLWE413-08 | COI-5P | JQ841438
CCTCTACTTGATCTTCGGTGCTTGAGCAGGGATAGTGGGGACGGCTTTAAGCCTCCTGATTCGGGCTGAATTAAGCCAGCCCGGCTCACTACTGGGGGACGATCAAATTTATAATGTTATCGTCACAGCCCATGCTTTCGTAATAATCTTTTTTATAGTTATGCCAATTCTTATTGGAGGGTTTGGCAACTGGCTAGTTCCTCTCATGATCGGAGCTCCTGACATGGCATTCCCCCGAATAAATAACATGAGCTTCTGACTCCTCCCTCCTTCGTTTTTGCTCCTCTTAGCTTCTTCCGGCCTCGAAAGCGGAGCTGGGACAGGCTGAACCGTGTATCCTCCTCTGTCCGCGAACCTAGCACATGCAGGGGCTTCTGTGGACCTCACAATCTTCTCCCT…
>Acanthemblemaria greenfieldi | LIDM1378-08 | COI-5P |
CCTCTACTTGATCTTCGGTGCTTGAGCAGGGATAGTGGGGACGGCTTTAAGCCTCCTGATTCGGGCTGAATTAAGCCAGCCCGGCTCACTACTGGGGGACGATCAAATTTATAATGTTATCGTCACAGCCCATGCTTTCGTAATAATCTTTTTTATAGTTATGCCAATTCTTATTGGAGGGTTTGGCAACTGGCTAGTTCCTCTCATGATCGGAGCTCCTGACATGGCATTCCCCCGAATAAATAACATGAGCTTCTGACTCCTCCCTCCTTCGTTTTTGCTCCTCTTAGCTTCTTCCGGCCTCGAAGGCGGAGCTGGGACAGGCTGAACCGTGTATCCTCCTCTGTCCGCGAACCTAGCACATGCAGGGGCTTCTGTGGACCTCACAATCTTCTCCCT…
>Acanthemblemaria greenfieldi | LIDM1379-08 | COI-5P |
CCTCTACTTGATCTTCGGTGCTTGAGCAGGGATAGTGGGGACGGCTTTAAGCCTCCTGATTCGGGCTGAATTAAGCCAGCCCGGCTCACTACTGGGGGACGATCAAATTTATAATGTTATCGTCACAGCCCATGCTTTCGTAATAATCTTTTTTATAGTTATGCCAATTCTTATTGGAGGGTTTGGCAACTGGCTAGTTCCTCTCATGATTGGAGCTCCTGACATGGCATTCCCCCGAATAAATAACATGAGCTTCTGACTCCTCCCTCCTTCGTTTTTGCTCCTCTTAGCTTCTTCCGGCCTCGAAGGCGGAGCTGGGACAGGCTGAACCGTGTATCCTCCTCTGTCCGCGAACCTAGCACATGCAGGGGCTTCTGTGGACCTCACAATCTTCTCCCT…
>Acanthemblemaria greenfieldi | LIDMA319-10 | COI-5P |
CCTCTACTTGATCTTCGGTGCTTGAGCAGGGATAGTGGGGACGGCTTTAAGCCTCCTGATTCGGGCTGAATTAAGCCAGCCCGGCTCACTACTGGGGGACGATCAAATTTATAATGTTATCGTCACAGCCCATGCTTTCGTAATAATCTTTTTTATAGTTATGCCAATTCTTATTGGAGGGTTTGGCAACTGGCTAGTTCCTCTCATGATCGGAGCTCCTGACATGGCATTCCCCCGAATAAATAACATGAGCTTCTGACTCCTCCCTCCTTCGTTTTTGCTCCTCTTAGCTTCTTCCGGCCTCGAAGGCGGAGCTGGGACAGGCTGAACCGTGTATCCTCCTCTGTCCGCGAACCTAGCACATGCAGGGGCTTCTGTGGACCTCACAATCTTCTCCCT…
>Acanthemblemaria greenfieldi | LIDMA330-10 | COI-5P |
CCTCTACTTGATCTTCGGTGCTTGAGCAGGGATAGTGGGGACGGCTTTAAGCCTCCTGATTCGGGCTGAATTAAGCCAGCCCGGCTCACTACTGGGGGACGATCAAATTTATAATGTTATCGTCACAGCCCATGCTTTCGTAATAATCTTTTTTATAGTTATGCCAATTCTTATTGGAGGGTTTGGCAACTGGCTAGTTCCTCTCATGATCGGAGCTCCTGACATGGCATTCCCCCGAATAAATAACATGAGCTTCTGACTCCTCCCTCCTTCGTTTTTGCTCCTCTTAGCTTCTTCCGGCCTCGAAGGCGGAGCTGGGACAGGCTGAACCGTGTATCCTCCTCTGTCCGCGAACCTAGCACATGCAGGGGCTTCTGTGGACCTCACAATCTTCTCCCT…
>Acanthemblemaria greenfieldi | UKFBJ027-08 | COI-5P | KF929555
CCTCTACTTGATCTTCGGTGCTTGAGCAGGGATAGTGGGGACGGCTTTAAGCCTCCTGATTCGGGCTGAATTAAGCCAGCCCGGCTCACTACTGGGGGACGATCAAATTTATAATGTTATCGTCACAGCCCATGCTTTCGTAATAATCTTTTTTATAGTTATGCCAATTCTTATTGGAGGGTTTGGCAACTGGCTAGTTCCTCTCATGATCGGAGCTCCTGACATGGCATTCCCCCGAATAAATAACATGAGCTTCTGACTCCTCCCTCCTTCGTTTTTGCTCCTCTTAGCTTCTTCCGGCCTCGAAGGCGGAGCTGGGACAGGCTGAACCGTGTATCCTCCTCTGTCCGCGAACCTAGCACATGCAGGGGCTTCTGTGGACCTCACAATCTTCTCCCT…
>Acanthemblemaria hancocki | ANGBF190-12 | COI-5P | FJ381437
GGCCGGAATGGTCGGGACTGCTCTTAGCCTTCTAATTCGAGCAGAACTAAGCCAGCCCGGATCCCTTCTGGGCGACGACCAGATTTACAATGTTATCGTCACTGCTCACGCTTTCGTGATGATCTTCTTTATAGTGATGCCGATTCTCATCGGAGGCTTCGGCAACTGATTAATCCCTCTAATGATTGGGGCCCCTGATATGGCTTTCCCACGAATGAACAATATGAGCTTCTGACTTCTCCCTCCGTCATTCCTTCTCCTTCTAGCCTCTTCAGGGGTCGAAGCCGGGGCTGGCACAGGCTGAACCGTCTACCCGCCCCTATCTGGGAACTTAGCCCACGCCGGAGCCTCTGTGGACTTAACAATCTTTTCTTTACATCTTGCAGGGGTCTCTTCAAT…
>Acanthemblemaria hancocki | GBGCA394-10 | COI-5P | FJ884558
GTCGGGACTGCTCTTAGCCTTCTAATTCGAGCAGAACTAAGCCAGCCCGGATCCCTTCTGGGCGACGACCAGATTTACAATGTTATCGTCACTGCTCACGCTTTCGTGATGATTTTCTTTATAGTGATGCCGATCCTCATTGGAGGCTTCGGCAACTGATTAATCCCTCTAATGATTGGAGCCCCTGATATGGCCTTCCCGCGGATGAACAATATGAGCTTCTGACTTCTCCCTCCCTCCTTCCTGCTCCTCCTAGCCTCTTCAGGGGTCGAAGCCGGGGCTGGCACAGGCTGAACCGTCTACCCGCCCCTATCTGGAAACTTAGCCCATGCCGGAGCCTCTGTAGACCTAACAATCTTTTCTTTACATCTTGCAGGGGTCTCTTCCATCCTCGGGGCA…
>Acanthemblemaria hancocki | GBGCA395-10 | COI-5P | FJ884557
GTCGGGACTGCTCTTAGCCTTCTAATTCGAGCAGAACTAAGCCAGCCCGGATCCCTTCTGGGCGACGACCAGATTTACAATGTTATCGTTACTGCTCACGCTTTCGTGATGATTTTCTTTATAGTGATGCCGATCCTCATTGGAGGCTTCGGCAACTGATTAATCCCTCTAATGATTGGAGCCCCTGATATGGCCTTCCCGCGGATGAACAATATGAGCTTCTGACTTCTCCCTCCCTCCTTCCTGCTCCTCCTAGCCTCTTCAGGGGTCGAAGCCGGGGCTGGCACAGGCTGAACCGTCTACCCGCCCCTGTCTGGAAACTTAGCCCATGCCGGAGCCTCTGTAGACCTAACAATCTTTTCTTTACATCTTGCAGGGGTCTCTTCCATCCTCGGGGCA…
>Acanthemblemaria macrospilus | ANGBF191-12 | COI-5P | FJ381439
GGCCGGAATGGTCGGAACTGCCCTTAGTCTTCTTATTCGTGCAGAACTAAGCCAGCCCGGGTCCCTACTCGGCGACGACCAGATTTATAATGTTATCGTCACTGCTCACGCTTTCGTGATGATCTTCTTTATAGTGATACCCATCCTCATTGGAGGCTTCGGCAACTGGCTGATCCCTTTAATGATTGGGGCTCCCGATATGGCATTCCCTCGAATGAACAATATGAGTTTCTGACTTCTTCCACCATCTTTCCTTCTTCTCCTCGCTTCTTCGGGCGTTGAGGCCGGAGCAGGCACAGGATGAACTGTTTACCCCCCTTTATCCGGCAACCTTGCTCACGCCGGGGCTTCCGTAGACCTAACAATTTTCTCCCTTCACTTGGCAGGGGTATCGTCAAT…
>Acanthemblemaria macrospilus | ANGBF5961-12 | COI-5P | FJ381438
GGCCGGAATGGTCGGAACTGCCCTCAGCCTACTTATCCGTGCAGAATTAAGCCAGCCTGGGTCCCTCCTAGGCGACGACCAGATTTACAATGTTATCGTCACTGCTCACGCTTTCGTGATGATCTTCTTTATAGTTATACCGATCCTCATCGGAGGCTTTGGTAACTGACTAATCCCCCTGATAATTGGGGCCCCTGACATGGCTTTCCCCCGAATGAACAACATGAGCTTCTGACTTCTCCCGCCCTCTTTCCTTCTTCTCTTAGCTTCTTCAGGTGTTGAAGCCGGGGCTGGGACAGGCTGAACCGTTTATCCCCCCTTGTCCGGCAACCTGGCTCACGCTGGCGCCTCAGTGGACTTAACAATTTTCTCTCTTCACCTCGCAGGAGTCTCATCAAT…
>Acanthemblemaria macrospilus | GBGC8463-09 | COI-5P | EU626025
GGAACTGCCCTCAGCCTACTTATCCGTGCAGAATTAAGCCAGCCTGGGTCCCTCCTAGGCGACGACCAGATTTACAATGTTATCGTCACTGCTCACGCTTTCGTGATGATCTTCTTTATAGTCATACCGATCCTCATCGGAGGCTTTGGTAACTGACTAATCCCCCTGATAATTGGGGCCCCTGACATGGCTTTCCCCCGAATGAACAACATGAGCTTCTGACTTCTCCCGCCCTCTTTCCTTCTTCTCTTAGCTTCTTCAGGTGTTGAAGCCGGGGCTGGGACAGGCTGAACCGTTTATCCCCCCTTGTCCGGCAACCTGGCTCACGCTGGCGCCTCAGTGGACTTAACAATTTTCTCTCTTCACCTCGCAGGAGTCTCATCAATCCTGGGGGCAATC…
>Acanthemblemaria macrospilus | GBGCA396-10 | COI-5P | FJ884556
GTCGGAACTGCCCTCAGCCTACTTATCCGTGCAGAATTAAGCCAGCCTGGGTCCCTCCTAGGCGACGACCAGATTTACAATGTTATCGTCACTGCTCACGCTTTCGTGATGATCTTCTTTATAGTCATACCGATCCTCATCGGAGGCTTTGGTAACTGACTAATCCCCCTGATAATTGGGGCCCCTGACATGGCTTTCCCCCGAATGAACAACATGAGCTTCTGACTTCTCCCGCCCTCTTTCCTTCTTCTCTTAGCTTCTTCAGGTGTTGAAGCCGGGGCTGGGACAGGCTGAACCGTTTATCCCCCCTTGTCCGGCAACCTGGCTCACGCTGGCGCCTCAGTGGACTTAACAATTTTCTCTCTTCACCTCGCAGGAGTCTCATCAATCCTGGGGGCA…
>Acanthemblemaria macrospilus | GBGCA397-10 | COI-5P | FJ884555
GTCGGAACTGCCCTCAGCCTACTTATCCGTGCAGAATTAAGCCAGCCTGGCTCCCTCCTAGGCGACGACCAGATTTACAATGTTATCGTCACTGCTCACGCTTTCGTGATGATCTTCTTTATAGTCATACCGATCCTCATCGGAGGCTTTGGTAACTGACTAATCCCCCTGATAATTGGGGCCCCTGACATGGCTTTCCCCCGAATGAACAACATGAGCTTCTGACTTCTCCCGCCCTCTTTCCTTCTTCTCTTAGCTTCTTCAGGTGTTGAAGCCGGGGCTGGGACAGGCTGAACCGTTTATCCCCCCTTGTCCGGCAACCTGGCTCACGCTGGCGCCTCAGTGGACTTAACAATTTTCTCTCTTCACCTCGCAGGAGTCTCATCAATCCTGGGGGCA…
>Acanthemblemaria macrospilus | GBGCA398-10 | COI-5P | FJ884554
GTCGGAACTGCCCTCAGCCTACTTATCCGTGCAGAATTAAGCCAGCCTGGGTCCCTCCTAGGCGACGACCAGATTTACAATGTTATCGTCACTGCTCACGCTTTCGTGATGATCTTCTTTATAGTCATACCGATCCTCATCGGAGGCTTTGGTAACTGACTAATCCCCCTGATAATTGGGGCCCCTGACATGGCTTTCCCCCGAATGAACAACATGAGCTTCTGACTTCTCCCGCCCTCTTTCCTTCTTCTCTTAGCTTCTTCAGGTGTTGAAGCCGGGGCTGGGACAGGCTGAACCGTTTATCCCCCCTTGTCCGGCAACCTGGCTCACGCTGGCGCCTCAGTGGACTTAACAATTTTCTCTCTTCACCTCGCAGGAGTCTCATCAATCCTGGGGGCA…
>Acanthemblemaria macrospilus | GBGCA399-10 | COI-5P | FJ884553
GTCGGAACTGCCCTCAGCCTACTTATCCGTGCAGAATTAAGCCAGCCTGGGTCCCTCCTAGGCGACGACCAGATTTACAATGTTATCGTCACTGCTCACGCTTTCGTGATGATCTTCTTTATAGTTATACCGATCCTCATCGGAGGCTTTGGTAACTGACTAATCCCCCTGATAATTGGGGCCCCTGACATGGCTTTCCCCCGAATGAACAACATGAGCTTCTGACTTCTCCCGCCCTCTTTCCTTCTTCTCTTAGCTTCTTCAGGTGTTGAAGCCGGGGCTGGGACAGGCTGAACCGTTTATCCCCCCTTGTCCGGCAACCTGGCTCACGCTGGCGCCTCAGTGGACTTAACAATTTTCTCTCTTCACCTCGCAGGAGTCTCATCAATCCTGGGGGCA…
>Acanthemblemaria macrospilus | GBGCA400-10 | COI-5P | FJ884552
GTCGGAACTGCCCTCAGCCTACTTATCCGTGCAGAATTAAGCCAGCCTGGGTCCCTCCTAGGCGACGACCAGATTTACAATGTTATCGTCACTGCTCACGCTTTCGTGATGATCTTCTTTATAGTCATACCGATCCTCATCGGAGGCTTTGGTAACTGACTAATCCCCCTGATAATTGGGGCCCCCGACATGGCTTTCCCCCGAATGAACAACATGAGCTTCTGACTTCTCCCGCCCTCTTTCCTTCTTCTCTTAGCTTCTTCAGGTGTTGAAGCCGGGGCTGGGACAGGCTGAACCGTTTATCCCCCCTTGTCCGGCAACCTGGCTCACGCTGGCGCCTCAGTGGACTTAACAATTTTCTCTCTTCACCTCGCAGGAGTCTCATCAATCCTGGGGGCA…
>Acanthemblemaria macrospilus | GBGCA401-10 | COI-5P | FJ884551
GTCGGAACTGCCCTTAGTCTTCTTATTCGTGCAGAACTAAGCCAGCCCGGGTCCCTCCTCGGCGACGACCAGATTTATAATGTTATCGTCACTGCTCACGCTTTCGTGATGATCTTCTTTATAGTGATACCCATCCTCATTGGAGGCTTCGGCAACTGGCTGATCCCTTTAATGATTGGGGCTCCCGATATGGCATTCCCTCGAATGAACAATATGAGTTTCTGACTTCTTCCACCATCTTTCCTTCTTCTCCTCGCTTCTTCGGGCGTTGAGGCCGGAGCAGGCACAGGATGAACTGTTTACCCCCCTTTATCCGGCAACCTTGCTCACGCCGGGGCTTCCGTAGACCTAACAATTTTCTCCCTTCACTTGGCAGGGGTATCGTCAATTCTTGGGGCA…
>Acanthemblemaria macrospilus | GBGCA402-10 | COI-5P | FJ884550
GTCGGAACTGCCCTTAGTCTTCTTATTCGTGCAGAACTAAGCCAGCCCGGGTCCCTCCTCGGCGACGACCAGATTTATAATGTTATCGTCACTGCTCACGCTTTCGTGATGATCTTCTTTATAGTGATACCCATCCTCATTGGAGGCTTCGGCAACTGGCTGATCCCTTTAATGATTGGGGCTCCCGATATGGCATTCCCTCGAATGAACAATATGAGTTTCTGACTTCTTCCACCATCTTTCCTTCTTCTCCTCGCTTCTTCGGGCGTTGAGGCCGGAGCAGGCACAGGATGAACTGTTTACCCCCCTTTATCCGGCAACCTTGCTCACGCCGGGGCTTCCGTAGACCTAACAATTTTCTCCCTTCACTTGGCAGGGGTATCGTCAATTCTTGGGGCA…
>Acanthemblemaria macrospilus | GBGCA403-10 | COI-5P | FJ884549
GTCGGAACTGCCCTTAGTCTTCTTATTCGTGCAGAACTAAGCCAGCCCGGGTCCCTCCTCGGCGACGACCAGATTTATAATGTAATCGTCACTGCTCACGCTTTCGTGATGATCTTCTTTATAGTGATACCCATCCTCATTGGAGGCTTCGGCAACTGGCTGATCCCTTTAATGATTGGGGCTCCCGATATGGCATTCCCTCGAATGAACAATATGAGTTTCTGACTTCTTCCACCATCTTTCCTTCTTCTCCTCGCTTCTTCGGGCGTTGAGGCCGGAGCAGGCACAGGATGAACTGTTTACCCCCCTTTATCCGGCAACCTTGCTCACGCCGGGGCTTCCGTAGACCTAACAATTTTCTCCCTTCACTTGGCAGGGGTATCGTCAATTCTTGGGGCA…
>Acanthemblemaria macrospilus | GBGCA404-10 | COI-5P | FJ884548
GTCGGAACTGCCCTCAGCCTACTTATCCGTGCAGAATTAAGCCAGCCTGGGTCCCTCCTAGGCGACGACCAGATTTACAATGTTATCGTCACTGCTCACGCTTTCGTGATGATCTTCTTTATAGTCATACCGATCCTCATCGGAGGCTTTGGTAACTGACTAATCCCCCTGATAATTGGGGCCCCTGACATGGCTTTCCCCCGAATGAACAACATGAGCTTCTGACTTCTCCCGCCCTCTTTCCTTCTTCTCTTAGCTTCTTCAGGTGTTGAAGCCGGGGCTGGGACAGGCTGAACCGTTTATCCCCCCTTGTCCGGCAACCTGGCTCACGCTGGCGCCTCAGTGGACTTAACAATTTTCTCTCTTCACCTCGCAGGAGTCTCATCAATCCTGGGGGCA…
>Acanthemblemaria macrospilus | GBGCA405-10 | COI-5P | FJ884547
GTCGGAACTGCCCTTAGTCTTCTTATTCGTGCAGAACTAAGCCAGCCCGGGTCCCTCCTCGGCGACGACCAGATTTATAATGTTATCGTCACTGCTCACGCTTTCGTGATGATCTTCTTTATAGTGATACCCATCCTCATTGGAGGCTTCGGCAACTGGCTGATCCCTTTAATGATTGGGGCTCCCGATATGGCATTCCCTCGAATGAACAATATGAGTTTCTGACTTCTTCCACCATCTTTCCTTCTTCTCCTCGCTTCTTCGGGCGTTGAGGCCGGAGCAGGCACAGGATGAACTGTTTACCCCCCTTTATCCGGCAACCTTGCTCACGCCGGGGCTTCCGTAGACCTAACAATTTTCTCCCTTCACTTGGCAGGGGTATCGTCAATTCTGGGGGCA…
>Acanthemblemaria maria | LIDM669-07 | COI-5P |
CCTCTACCTGATTTTTGGTGCCTGAGCCGGAATAGTAGGGACTGCTTTAAGTCTTCTAATTCGGGCCGAACTTAGCCAACCTGGGGCCTTACTGGGGGATGACCAAGTTTATAATGTCATCGTTACAGCACATGCCTTTGTTATAATTTTCTTTATAGTAATGCCAATTCTTATTGGAGGTTTCGGGAATTGACTTGTACCCCTGATAATTGGTGCCCCTGATATAGCATTCCCACGTATAAATAACATAAGCTTTTGACTTCTCCCCCCTTCCTTCCTTCTTCTTCTTGCCTCATCAGGGGTAGAAGCTGGAGCAGGCACCGGTTGAACTGTTTATCCCCCGCTATCGGGCAACTTAGCCCACGCCGGGGCTTCCGTAGATCTCACCATCTTCTCCCT…
>Acanthemblemaria paula | ANGBF9379-12 | COI-5P | HM197713
GGCACCCTATATTTAGTTTTTGGTGCCTGAGCCGGAATAGTAGGGACGGCCCTAAGCCTCCTTATCCGAGCTGAACTTAGCCAACCTGGGGCCCTACTAGGGGACGACCAGATTTACAATGTTATCGTAACAGCGCATGCATTTGTTATAATTTTCTTTATGGTTATGCCCATCCTTATTGGAGGTTTTGGCAATTGACTGGTCCCTCTCATGATTGGCGCCCCAGACATAGCATTCCCTCGTATAAATAACATAAGCTTTTGACTCCTCCCTCCTTCTTTCTTACTTCTTCTTGCCTCATCAGGCGTTGAAGCAGGGGCAGGAACAGGTTGAACCGTTTACCCCCCTCTATCCGGCAATCTTGCCCACGCCGGAGCCTCAGTTGACTTAACTATTTTT…
>Acanthemblemaria paula | BZLWD556-08 | COI-5P | JQ841049
CCTATATTTAGTTTTTGGTGCCTGAGCCGGGATAGTAGGGACAGCCCTAAGCCTCCTTATCCGAGCTGAACTTAGCCAACCTGGGGCCCTACTAGGGGACGACCAGATTTACAATGTTATCGTAACAGCGCATGCATTTGKTATAATTTTCTTTATGGTTATGCCCATCCTTATTGGAGGTTTTGGCAATTGACTGGTCCCTCTCATGATTGGCGCCCCAGACATAGCATTCCCTCGTATAAATAACATAAGCTTTTGACTCCTCCCTCCTTCTTTCTTACTTCTTCTTGCCTCATCAGGCGTTGAAGCGGGGGCAGGAACAGGTTGAACCGTTTACCCCCCTCTATCCGGCAATCTTGCCCACGCCGGAGCCTCAGTTGACTTAACTATTTTTTCCTT…
>Acanthemblemaria paula | UKFBI028-08 | COI-5P | KF929556
CCTATATTTAGTTTTTGGTGCCTGAGCCGGGATAGTAGGGACAGCCCTAAGCCTCCTTATCCGAGCTGAACTTAGCCAACCTGGGGCCCTACTAGGGGACGACCAGATTTACAATGTTATCGTAACAGCGCATGCATTTGTTATAATTTTCTTTATGGTTATGCCCATCCTTATTGGAGGTTTTGGCAATTGACTGGTCCCTCTCATGATTGGCGCCCCAGACATAGCATTCCCTCGTATAAATAACATAAGCTTTTGACTCCTCCCTCCTTCTTTCTTACTTCTTCTTGCCTCATCAGGCGTTGAAGCGGGGGCAGGAACAGGTTGAACCGTTTACCCCCCTCTATCCGGCAATCTTGCCCACGCCGGAGCCTCAGTTGACTTAACTATTTTTTCCTT…
>Acanthemblemaria rivasi | ANGBF5960-12 | COI-5P | FJ381440
GGCAGGCATGGTCGGCACCGCCTTAAGCCTTCTTATTCGGGCGGAACTCAGCCAGCCTGGCGCTTTACTCGGCGATGACCAAATCTATAACGTCATCGTTACAGCACACGCTTTTGTAATAATCTTTTTTATGGTAATACCAATCCTTATTGGGGGCTTCGGCAACTGACTAATCCCTCTTATGATTGGAGCCCCTGATATAGCATTTCCCCGCATGAACAATATAAGCTTTTGACTCCTCCCCCCCTCCTTTCTCCTATTACTAGCCTCTTCTGGGGTTGAAGCCGGGGCGGGGACCGGTTGAACTGTATACCCCCCTTTATCAGGCAACTTAGCCCACGCAGGGGCCTCCGTAGACCTTACTATCTTTTCCCTTCACTTAGCCGGGGTCTCTTCTAT…
>Acanthemblemaria rivasi | LIDB033-10 | COI-5P | HQ654525
CCTTTACCTAATCTTTGGTGCCTGGGCGGGCATGGTTGGCACCGCCTTAAGCCTTCTTATTCGGGCAGAACTTAGCCAGCCCGGCGCTTTACTCGGCGATGATCAAATCTATAACGTTATCGTCACAGCACACGCTTTCGTTATAATCTTTTTTATGGTGATACCAATCCTTATCGGGGGCTTTGGCAACTGACTGATCCCCCTCATGATTGGAGCCCCTGATATAGCATTCCCTCGCATGAACAATATGAGCTTTTGACTCCTCCCTCCCTCCTTCCTCCTGCTACTCGCCTCTTCTGGGGTTGAAGCCGGGGCAGGGACCGGTTGAACTGTGTACCCCCCTCTATCGGGCAACTTAGCCCACGCAGGAGCTTCCGTGGATCTTACTATCTTCTCCCT…
>Acanthemblemaria rivasi | LIDB034-10 | COI-5P | HQ654526
TAATCTTTGGTGCCTGGGCGGGCATGGTTGGCACCGCCTTAAGCCTTCTTATTCGGGCAGAACTGAGCCAGCCCGGCGCTTTACTCGGCGATGATCAAATCTATAACGTTATCGTCACAGCACACGCTTTCGTTATAATCTTTTTTATGGTGATACCAATCCTTATCGGGGGCTTTGGCAACTGACTGATCCCCCTCATGATTGGAGCCCCTGATATAGCATTCCCTCGCATGAACAATATGAGCTTTTGACTCCTCCCTCCCTCCTTCCTCCTGCTACTCGCCTCTTCTGGGGTTGAAGCCGGGGCAGGGACCGGTTGAACTGTGTACCCCCCTCTATCGGGCAACTTAGCCCACGCAGGAGCTTCCGTGGATCTTACTATCTTCTCCCTACACTTGG…
>Acanthemblemaria rivasi | LIDM004-06 | COI-5P | HQ654527
CCTTTACCTAATCTTTGGTGCCTGGGCGGGCATGGTTGGCACCGCCTTAAGCCTTCTTATTCGGGCAGAACTGAGCCAGCCCGGCGCTTTACTCGGCGATGATCAAATCTATAACGTTATCGTCACAGCACACGCTTTCGTTATAATCTTTTTTATGGTGATACCAATCCTTATCGGGGGCTTTGGCAACTGACTGATCCCCCTCATGATTGGAGCCCCTGATATAGCATTCCCTCGCATGAACAATATGAGCTTTTGACTCCTCCCTCCCTCCTTCCTCCTGCTACTCGCCTCTTCTGGGGTTGAAGCCGGGGCAGGGACCGGTTGAACTGTGTACCCCCCTCTATCGGGCAACTTAGCCCACGCAGGAGCTTCCGTGGATCTTACTATCTTCTCCCT…
>Acanthemblemaria rivasi | LIDM876-07 | COI-5P | HQ654528
CCTTTACCTAATCTTTGGTGCCTGGGCGGGCATGGTTGGCACCGCCTTAAGCCTTCTTATTCGGGCAGAACTGAGCCAGCCCGGCGCTTTACTCGGCGATGATCAAATCTATAACGTTATCGTCACAGCACACGCTTTCGTTATAATCTTTTTTATGGTGATACCAATCCTTATCGGGGGCTTTGGCAACTGACTGATCCCCCTCATGATTGGAGCCCCTGATATAGCATTCCCTCGCATGAACAATATGAGCTTTTGACTCCTCCCTCCCTCCTTCCTCCTGCTACTCGCCTCTTCTGGGGTTGAAGCCGGGGCAGGGACCGGTTGAACTGTGTACCCCCCTCTATCGGGCAACTTAGCCCACGCAGGAGCTTCCGTGGATCTTACTATCTTCTCCCT…
>Acanthemblemaria rivasi | LIDM877-07 | COI-5P | HQ654529
CCTTTACCTAATCTTTGGTGCCTGGGCGGGCATGGTTGGCACCGCCTTAAGCCTTCTTATTCGGGCAGAACTGAGCCAGCCCGGCGCTTTACTCGGCGATGATCAAATCTATAACGTTATCGTCACAGCACACGCTTTCGTTATAATCTTTTTTATGGTGATACCAATCCTTATCGGGGGCTTTGGCAACTGACTGATCCCCCTCATGATTGGAGCCCCTGATATAGCATTCCCTCGCATGAACAATATGAGCTTTTGACTCCTCCCCCCCTCCTTCCTCCTGCTACTCGCCTCTTCTGGGGTTGAAGCCGGGGCAGGGACCGGTTGAACTGTGTACCCCCCTCTATCGGGCAACTTAGCCCACGCAGGAGCTTCCGTGGATCTTACTATCTTCTCCCT…
>Acanthemblemaria spinosa | ANGBF192-12 | COI-5P | FJ381441
AGCCGGAATGGTCGGGACTGCTTTAAGCCTCCTCATCCGAGCTGAACTAAGCCAACCGGGGGCCCTGCTAGGCGACGACCAGATTTATAATGTTATCGTTACAGCACACGCTTTCGTAATAATTTTCTTCATAGTAATACCAATCTTAATCGGAGGCTTCGGCAATTGACTCATCCCTCTAATGATCGGCGCCCCCGACATGGCCTTCCCTCGAATGAATAATATGAGCTTCTGACTTCTGCCTCCTTCTTTTCTTCTCCTACTTGCCTCATCAGGTGTGGAAGCGGGGGCTGGCACCGGATGAACAGTTTACCCCCCACTATCGGGGAACTTAGCACATGCCGGAGCTTCCGTCGACCTCACTATTTTCTCCCTGCACCTGGCAGGCGTTTCCTCTAT…
>Acanthemblemaria spinosa | ANGBF9295-12 | COI-5P | HM197710
GGCACCCTTTATTTAGTTTTCGGAGCCTGAGCTGGGATGGTGGGGACTGCTTTAAGTCTCCTCATCCGAGCTGAGCTAAGCCAACCCGGGGCCCTGCTAGGCGACGACCAGATTTATAATGTTATCGTTACAGCACACGCTTTCGTAATAATTTTCTTCATAGTGATACCAATCTTAATTGGAGGCTTTGGCAATTGGCTTGTCCCTTTAATGGTTGGCGCCCCCGATATGGCCTTTCCTCGAATAAATAATATGAGCTTCTGACTCCTGCCTCCTTCTTTCCTTCTCTTACTTGCCTCATCAGGTGTAGAAGCTGGGGCTGGCACCGGATGGACAGTTTACCCGCCCCTGTCGGGAAATTTAGCACATGCCGGGGCTTCCGTCGACCTCACTATCTTC…
>Acanthemblemaria spinosa | ANGBF9296-12 | COI-5P | HM197708
GGCACCCTTTATTTAGTTTTCGGAGCCTGAGCTGGGATGGTGGGGACTGCTTTAAGTCTCCTCATCCGAGCTGAGCTAAGCCAACCCGGGGCCCTGCTAGGCGACGACCAGATTTATAATGTTATCGTTACAGCACACGCTTTCGTAATAATTTTCTTCATAGTGATACCAATCTTAATTGGAGGCTTTGGCAATTGGCTTGTCCCTTTAATGGTTGGCGCCCCCGATATGGCCTTTCCTCGAATAAATAATATGAGCTTCTGACTCCTGCCTCCTTCTTTCCTTCTCTTACTTGCCTCATCAGGTGTAGAAGCTGGGGCTGGCACCGGATGGACAGTTTACCCGCCCCTGTCGGGAAATTTAGCACATGCCGGGGCTTCCGTCGACCTCACTATCTTC…
>Acanthemblemaria spinosa | ANGBF9297-12 | COI-5P | HM197706
GGCACCCTTTATTTAGTTTTCGGAGCCTGAGCTGGGATGGTGGGGACTGCTTTAAGTCTCCTCATCCGAGCTGAGCTAAGCCAACCCGGGGCCCTGCTAGGCGACGACCAGATTTATAATGTTATCGTTACAGCACACGCTTTCGTAATAATTTTCTTCATAGTGATACCAATCTTAATTGGAGGCTTTGGCAATTGGCTTGTCCCTTTAATGGTTGGCGCCCCCGATATGGCCTTTCCTCGAATAAATAATATGAGCTTCTGACTCCTGCCTCCTTCTTTCCTTCTCTTACTTGCCTCATCAGGTGTAGAAGCTGGGGCTGGCACCGGATGGACAGTTTACCCGCCCCTGTCGGGAAATTTAGCACATGCCGGGGCTTCCGTCGACCTCACTATCTTC…
>Acanthemblemaria spinosa | ANGBF9298-12 | COI-5P | HM197704
GGCACCCTTTATTTAGTTTTCGGAGCCTGAGCTGGGATGGTGGGGACTGCTTTAAGTCTCCTCATCCGAGCTGAGCTAAGCCAACCCGGGGCCCTGCTAGGCGACGACCAGATTTATAATGTTATCGTTACAGCACACGCTTTCGTAATAATTTTCTTCATAGTAATACCAATCTTAATTGGAGGCTTTGGCAACTGGCTTGTCCCTTTAATGGTTGGCGCCCCCGATATGGCCTTTCCTCGAATAAATAATATGAGCTTCTGACTCCTGCCTCCTTCTTTCCTTCTCTTACTTGCCTCATCAGGTGTAGAAGCTGGGGCTGGCACCGGATGAACAGTTTACCCGCCCCTGTCGGGAAATTTAGCACATGCCGGGGCTTCCGTCGACCTCACTATCTTC…
>Acanthemblemaria spinosa | ANGBF9299-12 | COI-5P | HM197702
GGCACCCTTTATTTAGTTTTCGGAGCCTGAGCTGGGATGGTGGGGACTGCTTTAAGTCTCCTCATCCGAGCTGAGCTAAGCCAACCCGGGGCCCTGCTAGGCGACGACCAGATTTATAATGTTATCGTTACAGCACACGCTTTCGTAATAATTTTCTTCATAGTAATACCAATCTTAATTGGAGGCTTTGGCAACTGGCTTGTCCCTTTAATGGTTGGCGCCCCCGATATGGCCTTTCCTCGAATAAATAATATGAGCTTCTGACTCCTGCCTCCTTCTTTCCTTCTCTTACTTGCCTCATCAGGTGTAGAAGCTGGGGCTGGCACCGGATGAACAGTTTACCCGCCCCTGTCGGGAAATTTAGCACATGCCGGGGCTTCCGTCGACCTCACTATCTTC…
>Acanthemblemaria spinosa | ANGBF9300-12 | COI-5P | HM197700
GGCACCCTTTATTTAGTTTTCGGAGCCTGAGCTGGGATGGTGGGGACTGCTTTAAGTCTCCTCATCCGAGCTGAGCTAAGCCAACCCGGGGCCCTGCTAGGCGACGACCAGATTTATAATGTTATCGTTACAGCACACGCTTTCGTAATAATTTTCTTCATAGTGATACCAATCTTAATTGGAGGCTTTGGCAATTGGCTTGTCCCTTTAATGGTTGGCGCCCCCGATATGGCCTTTCCTCGAATAAATAATATGAGCTTCTGACTCCTACCTCCTTCTTTCCTTCTCTTACTTGCCTCATCAGGTGTAGAAGCTGGGGCTGGCACCGGATGGACAGTTTACCCGCCCCTGTCGGGAAATTTAGCACATGCCGGGGCTTCCGTCGACCTCACTATCTTC…
>Acanthemblemaria spinosa | ANGBF9301-12 | COI-5P | HM197698
GGCACCCTTTATTTAGTTTTCGGAGCCTGAGCTGGGATGGTGGGGACTGCTTTAAGTCTCCTCATCCGAGCTGAGCTAAGCCAACCCGGGGCCCTGCTAGGCGACGACCAGATTTATAATGTTATCGTTACAGCACACGCTTTCGTAATAATTTTCTTCATAGTGATACCAATCTTAATTGGAGGCTTTGGCAATTGGCTTGTCCCTTTAATGGTTGGCGCCCCCGATATGGCCTTTCCTCGAATAAATAATATGAGCTTCTGACTCCTGCCTCCTTCTTTCCTTCTCTTACTTGCCTCATCAGGTGTAGAAGCTGGGGCTGGCACCGGATGGACAGTTTACCCGCCCCTGTCGGGAAATTTAGCACATGCCGGGGCTTCCGTCGACCTCACTATCTTC…
>Acanthemblemaria spinosa | ANGBF9302-12 | COI-5P | HM197696
GGCACCCTTTATTTAGTTTTCGGAGCCTGAGCTGGGATGGTGGGGACTGCTTTAAGTCTCCTCATCCGAGCTGAGCTAAGCCAACCCGGGGCCCTGCTAGGCGACGACCAGATTTATAATGTTATCGTTACAGCACACGCTTTCGTAATAATTTTCTTCATAGTGATACCAATCTTAATTGGAGGCTTTGGCAATTGGCTTGTCCCTTTAATGGTTGGCGCCCCCGATATGGCCTTTCCTCGAATAAATAATATGAGCTTCTGACTCCTGCCTCCTTCTTTCCTTCTCTTACTTGCCTCATCAGGTGTAGAAGCTGGGGCTGGCACCGGATGGACAGTTTACCCGCCCCTGTCGGGAAATTTAGCACATGCCGGGGCTTCCGTCGACCTCACTATCTTC…
>Acanthemblemaria spinosa | ANGBF9303-12 | COI-5P | HM197694
GGCACCCTCTATTTAGTTTTCGGAGCCTGAGCTGGAATGGTGGGGACTGCTTTAAGTCTCCTCATTCGAGCTGAACTAAGCCAACCCGGGGCCCTGCTAGGCGACGACCAGATTTATAATGTTATCGTTACAGCACACGCTTTCGTAATAATTTTCTTCATAGTAATACCTATCTTAATCGGAGGCTTCGGCAATTGACTTATCCCTTTAATGATCGGTGCTCCCGACATGGCCTTTCCTCGAATGAATAATATGAGTTTCTGACTCCTACCTCCTTCTTTTCTTCTCTTACTTGCCTCATCAGGCGTGGAAGCGGGGGCTGGCACCGGCTGAACGGTTTATCCGCCCCTCTCGGGAAATTTAGCACACGCCGGGGCTTCCGTCGACCTCACTATTTTC…
>Acanthemblemaria spinosa | ANGBF9304-12 | COI-5P | HM197692
GGCACCCTCTATTTAGTTTTCGGAGCCTGAGCTGGAATGGTGGGGACTGCTTTAAGTCTCCTCATTCGAGCTGAACTAAGCCAACCCGGGGCCCTGCTAGGCGACGACCAGATTTATAATGTTATCGTTACAGCACACGCTTTCGTAATAATTTTCTTCATAGTAATACCTATCTTAATCGGAGGCTTCGGCAATTGACTTATCCCTTTAATGATCGGTGCTCCCGACATGGCCTTTCCTCGAATGAATAATATGAGTTTCTGACTCCTACCTCCTTCTTTTCTTCTCTTACTTGCCTCATCAGGCGTGGAAGCGGGGGCTGGCACCGGCTGAACGGTTTATCCGCCCCTCTCGGGAAATTTAGCACACGCCGGGGCTTCCGTCGACCTCACTATTTTC…
>Acanthemblemaria spinosa | ANGBF9305-12 | COI-5P | HM197690
GGCACCCTCTATTTAGTTTTCGGAGCCTGAGCTGGAATGGTGGGGACTGCTTTAAGTCTCCTCATTCGAGCTGAACTAAGCCAACCCGGGGCCCTGCTAGGCGACGACCAGATTTATAATGTTATCGTTACAGCACACGCTTTCGTAATAATTTTCTTCATAGTAATACCTATCTTAATCGGAGGCTTCGGCAATTGACTTATCCCTTTAATGATCGGTGCTCCCGACATGGCCTTTCCTCGAATGAATAATATGAGTTTCTGACTCCTACCTCCTTCTTTTCTTCTCTTACTTGCCTCATCAGGCGTGGAAGCGGGGGCTGGCACCGGCTGAACGGTTTATCCGCCCCTCTCGGGAAATTTAGCACACGCCGGGGCTTCCGTCGACCTCACTATTTTC…
>Acanthemblemaria spinosa | ANGBF9306-12 | COI-5P | HM197688
GGCACCCTCTATTTAGTTTTCGGAGCCTGAGCTGGAATGGTGGGGACTGCTTTAAGTCTCCTCATTCGAGCTGAACTAAGCCAACCCGGGGCCCTGCTAGGCGACGACCAGATTTATAATGTTATCGTTACAGCACACGCTTTCGTAATAATTTTCTTCATAGTAATACCTATCTTAATCGGAGGCTTCGGCAATTGACTTATCCCTTTAATGATCGGTGCTCCCGACATGGCCTTTCCTCGAATGAATAATATGAGTTTCTGACTCCTACCTCCTTCTTTTCTTCTCTTACTTGCCTCATCAGGCGTGGAAGCGGGGGCTGGCACCGGCTGAACGGTTTATCCGCCCCTCTCGGGAAATTTAGCACACGCCGGGGCTTCCGTCGACCTCACTATTTTC…
>Acanthemblemaria spinosa | ANGBF9307-12 | COI-5P | HM197686
GGCACCCTCTATTTAGTTTTCGGAGCCTGAGCTGGAATGGTGGGGACTGCTTTAAGTCTCCTCATTCGAGCTGAACTAAGCCAACCCGGGGCCCTGCTAGGCGACGACCAGATTTATAATGTTATCGTTACAGCACACGCTTTCGTAATAATTTTCTTCATAGTAATACCTATCTTAATCGGAGGCTTCGGCAATTGACTTATCCCTTTAATGATCGGTGCTCCCGACATGGCCTTTCCTCGAATGAATAATATGAGTTTCTGACTCCTACCTCCTTCTTTTCTTCTCTTACTTGCCTCATCAGGCGTGGAAGCGGGGGCTGGCACCGGCTGAACGGTTTATCCGCCCCTCTCGGGAAATTTAGCACACGCCGGGGCTTCCGTCGACCTCACTATTTTC…
>Acanthemblemaria spinosa | ANGBF9308-12 | COI-5P | HM197684
GGCACCCTCTATTTAGTTTTCGGAGCCTGAGCTGGAATGGTGGGGACTGCTTTAAGTCTCCTCATTCGAGCTGAACTAAGCCAACCCGGGGCCCTGCTAGGCGACGACCAGATTTATAATGTTATCGTTACAGCACACGCTTTCGTAATAATTTTCTTCATAGTAATACCTATCTTAATCGGAGGCTTCGGCAATTGACTTATCCCTTTAATGATCGGTGCTCCCGACATGGCCTTTCCTCGAATGAATAATATGAGTTTCTGACTCCTACCTCCTTCTTTTCTTCTCTTACTTGCCTCATCAGGCGTGGAAGCGGGGGCTGGCACCGGCTGAACGGTTTATCCGCCCCTCTCGGGGAATTTAGCACACGCCGGGGCTTCCGTCGACCTCACTATTTTC…
>Acanthemblemaria spinosa | ANGBF9309-12 | COI-5P | HM197682
GGCACCCTCTATTTAGTTTTCGGAGCCTGAGCTGGAATGGTGGGGACTGCTTTAAGTCTCCTCATTCGAGCTGAACTAAGCCAACCCGGGGCCCTGCTAGGCGACGACCAGATTTATAATGTTATCGTTACAGCACACGCTTTCGTAATAATTTTCTTCATAGTAATACCTATCTTAATCGGAGGCTTCGGCAATTGACTTATCCCTTTAATGATCGGTGCTCCCGACATGGCCTTTCCTCGAATGAATAATATGAGTTTCTGACTCCTACCTCCTTCTTTTCTTCTCTTACTTGCCTCATCAGGCGTGGAAGCGGGGGCTGGCACCGGCTGAACGGTTTATCCGCCCCTCTCGGGAAATTTAGCACACGCCGGGGCTTCCGTCGACCTCACTATTTTC…
>Acanthemblemaria spinosa | ANGBF9310-12 | COI-5P | HM197680
GGCACCCTTTATTTAGTTTTCGGAGCCTGAGCTGGGATGGTGGGGACTGCTTTAAGTCTCCTCATCCGAGCTGAGCTAAGCCAACCCGGGGCCCTGCTAGGCGACGACCAGATTTATAATGTTATCGTTACAGCACACGCTTTCGTAATAATTTTCTTCATAGTAATACCAATCTTAATTGGAGGCTTTGGCAACTGGCTTGTCCCTTTAATGGTTGGCGCCCCCGATATGGCCTTCCCTCGAATAAATAATATGAGCTTCTGACTCCTGCCTCCTTCTTTCCTTCTCTTACTTGCCTCATCAGGTGTAGAAGCTGGGGCTGGCACCGGATGAACAGTTTACCCGCCCCTGTCGGGAAATTTAGCACATGCCGGGGCTTCCGTCGACCTCACTATCTTC…
>Acanthemblemaria spinosa | ANGBF9311-12 | COI-5P | HM197678
GGCACCCTTTATTTAGTTTTCGGAGCCTGAGCTGGGATGGTGGGGACTGCTTTAAGTCTCCTCATCCGAGCTGAGCTAAGCCAACCCGGGGCCCTGCTAGGCGACGACCAGATTTATAATGTTATCGTTACAGCACACGCTTTCGTAATAATTTTCTTCATAGTAATACCAATCTTAATTGGAGGCTTTGGCAACTGGCTTGTCCCTTTAATGGTTGGCGCCCCCGATATGGCCTTTCCTCGAATAAATAATATAAGCTTCTGACTCCTGCCTCCTTCTTTCCTTCTCTTACTTGCCTCATCAGGTGTAGAAGCTGGGGCTGGCACCGGATGAACAGTTTACCCGCCCCTGTCGGGAAATTTAGCACATGCCGGGGCTTCCGTCGACCTCACTATCTTC…
>Acanthemblemaria spinosa | ANGBF9312-12 | COI-5P | HM197676
GGCACCCTTTATTTAGTTTTCGGAGCCTGAGCTGGGATGGTGGGGACTGCTTTAAGTCTCCTCATCCGAGCTGAGCTAAGCCAACCCGGGGCCCTGCTAGGCGACGACCAGATTTATAATGTTATCGTTACAGCACACGCTTTCGTAATAATTTTCTTCATAGTAATACCAATCTTAATTGGAGGCTTTGGCAACTGGCTTGTCCCTTTAATGGTTGGCGCCCCCGATATGGCCTTTCCTCGAATAAATAATATGAGCTTCTGACTCCTGCCTCCTTCTTTCCTTCTCTTACTTGCCTCATCAGGTGTAGAAGCTGGGGCTGGCACCGGATGAACAGTTTACCCGCCCCTGTCGGGAAATTTAGCACATGCCGGGGCTTCCGTCGACCTCACTATCTTC…
>Acanthemblemaria spinosa | ANGBF9313-12 | COI-5P | HM197674
GGCACCCTTTATTTAGTTTTCGGAGCCTGAGCTGGGATGGTGGGGACTGCTTTAAGTCTCCTCATCCGAGCTGAGCTAAGCCAACCCGGGGCCCTGCTAGGCGACGACCAGATTTATAATGTTATCGTTACAGCACACGCTTTCGTAATAATTTTCTTCATAGTAATACCAATCTTAATTGGAGGCTTTGGCAACTGGCTTGTCCCTTTAATGGTTGGCGCCCCCGATATGGCCTTTCCTCGAATAAATAATATGAGCTTCTGACTCCTGCCTCCTTCTTTCCTTCTCTTACTTGCCTCATCAGGTGTAGAAGCTGGGGCTGGCACCGGATGAACAGTTTACCCGCCCCTGTCGGGAAATTTAGCACATGCCGGGGCTTCCGTCGACCTCACTATCTTC…
>Acanthemblemaria spinosa | ANGBF9314-12 | COI-5P | HM197672
GGCACCCTTTATTTAGTTTTCGGAGCCTGAGCTGGGATGGTGGGGACTGCTTTAAGTCTCCTCATCCGAGCTGAGCTAAGCCAACCCGGGGCCCTGCTAGGCGACGACCAGATTTATAATGTTATCGTTACAGCACACGCTTTCGTAATAATTTTCTTCATAGTAATACCAATCTTAATTGGAGGCTTTGGCAACTGGCTTGTCCCTTTAATGGTTGGCGCCCCCGATATGGCCTTTCCTCGAATAAATAATATGAGCTTCTGACTCCTGCCTCCTTCTTTCCTTCTCTTACTTGCCTCATCAGGTGTAGAAGCTGGGGCTGGCACCGGATGAACAGTTTACCCGCCCCTGTCGGGAAATTTAGCACATGCCGGGGCTTCCGTCGACCTCACTATCTTC…
>Acanthemblemaria spinosa | ANGBF9315-12 | COI-5P | HM197670
GGCACCCTTTATTTAGTTTTCGGAGCCTGAGCTGGGATGGTGGGGACTGCTTTAAGTCTCCTCATCCGAGCTGAGCTAAGCCAACCCGGGGCCCTGCTAGGCGACGACCAGATTTATAATGTTATCGTTACAGCACACGCTTTCGTAATAATTTTCTTCATAGTAATACCAATCTTAATTGGAGGCTTTGGCAACTGGCTTGTCCCTTTAATGGTTGGCGCCCCCGATATGGCCTTTCCTCGAATAAATAATATGAGCTTCTGACTCCTGCCTCCTTCTTTCCTTCTCTTACTTGCCTCATCAGGTGTAGAAGCTGGGGCTGGCACCGGATGAACAGTTTACCCGCCCCTGTCGGGAAATTTAGCACATGCCGGGGCTTCCGTCGACCTCACTATCTTC…
>Acanthemblemaria spinosa | ANGBF9316-12 | COI-5P | HM197668
GGCACCCTTTATTTAGTTTTCGGAGCCTGAGCTGGGATGGTGGGGACTGCTTTAAGTCTCCTCATCCGAGCTGAGCTAAGCCAACCCGGGGCCCTGCTAGGCGACGACCAGATTTATAATGTTATCGTTACAGCACACGCTTTCGTAATAATTTTCTTCATAGTAATACCAATCTTAATTGGAGGCTTTGGCAACTGGCTTGTCCCTTTAATGGTTGGCGCCCCCGATATGGCCTTTCCTCGAATAAATAATATGAGCTTCTGACTCCTGCCTCCTTCTTTCCTTCTCTTACTTGCCTCATCAGGTGTAGAAGCTGGGGCTGGCACCGGATGAACAGTTTACCCGCCCCTGTCGGGAAATTTAGCACATGCCGGGGCTTCCGTCGACCTCACTATCTTC…
>Acanthemblemaria spinosa | ANGBF9317-12 | COI-5P | HM197666
GGCACCCTCTATTTAGTTTTTGGGGCCTGAGCCGGAATGGTCGGGACTGCTTTAAGCCTCCTCATCCGAGCTGAACTAAGCCAACCGGGGGCCCTGCTAGGCGACGACCAGATTTACAATGTTATCGTTACAGCACACGCTTTCGTAATAATTTTCTTCATAGTAATACCGATCTTAATCGGAGGCTTCGGCAATTGACTCATCCCTCTAATGATCGGCGCCCCCGACATGGCCTTCCCTCGAATGAATAATATGAGCTTCTGACTTCTGCCTCCTTCTTTTCTTCTCCTACTTGCCTCATCAGGTGTAGAAGCGGGTGCTGGCACCGGGTGAACAGTTTACCCCCCACTATCGGGGAACTTAGCACATGCCGGAGCTTCCGTCGACCTCACTATTTTC…
>Acanthemblemaria spinosa | ANGBF9318-12 | COI-5P | HM197664
GGCACCCTCTATTTAGTTTTTGGGGCCTGAGCCGGAATGGTCGGGACTGCTTTAAGCCTCCTCATCCGAGCTGAACTAAGCCAACCGGGGGCCCTGCTAGGCGACGACCAGATTTACAATGTTATCGTTACAGCACACGCTTTCGTAATAATTTTCTTCATAGTAATACCGATCTTAATCGGAGGCTTCGGCAATTGACTCATCCCTCTAATGATCGGCGCCCCCGACATGGCCTTCCCTCGAATGAATAATATGAGCTTCTGACTTCTGCCTCCTTCTTTTCTTCTCCTACTTGCCTCATCAGGTGTAGAAGCGGGTGCTGGCACCGGGTGAACAGTTTACCCCCCACTATCGGGGAACTTAGCACATGCCGGAGCTTCCGTCGACCTCACTATTTTC…
>Acanthemblemaria spinosa | ANGBF9319-12 | COI-5P | HM197662
GGCACCCTCTATTTAGTTTTTGGGGCCTGAGCCGGAATGGTCGGGACTGCTTTAAGCCTCCTCATCCGAGCTGAACTAAGCCAACCGGGGGCCCTGCTAGGCGACGACCAGATTTACAATGTTATCGTTACAGCACACGCTTTCGTAATAATTTTCTTCATAGTAATACCGATCTTAATCGGAGGCTTCGGCAATTGACTCATCCCTCTAATGATCGGCGCCCCCGACATGGCCTTCCCTCGAATGAATAATATGAGCTTCTGACTTCTGCCTCCTTCTTTTCTTCTCCTACTTGCCTCATCAGGTGTAGAAGCGGGTGCTGGCACCGGGTGAACAGTTTACCCCCCGCTATCGGGGAACTTAGCACATGCCGGAGCTTCCGTCGACCTCACTATTTTC…
>Acanthemblemaria spinosa | ANGBF9320-12 | COI-5P | HM197660
GGCACCCTCTATTTAGTTTTTGGGGCCTGAGCCGGAATGGTCGGGACTGCTTTAAGCCTCCTCATCCGAGCTGAACTAAGCCAACCGGGGGCCCTGCTAGGCGACGACCAGATTTACAATGTTATCGTTACAGCACACGCTTTCGTAATAATTTTCTTCATAGTAATACCGATCTTAATCGGAGGCTTCGGCAATTGACTCATCCCTCTAATGATCGGCGCCCCCGACATGGCCTTCCCTCGAATGAATAATATGAGCTTCTGACTTCTGCCTCCCTCTTTTCTTCTCCTACTTGCCTCATCAGGTGTAGAAGCGGGTGCTGGCACCGGGTGAACAGTTTACCCCCCACTATCGGGGAACTTAGCACATGCCGGAGCTTCCGTCGACCTCACTATTTTC…
>Acanthemblemaria spinosa | ANGBF9321-12 | COI-5P | HM197658
GGCACCCTCTATTTAGTTTTTGGGGCCTGAGCCGGAATGGTCGGGACTGCTTTAAGCCTCCTCATCCGAGCTGAACTAAGCCAACCGGGGGCCCTGCTAGGCGACGACCAGATTTACAATGTTATCGTTACAGCACACGCTTTCGTAATAATTTTCTTCATAGTAATACCGATCTTAATCGGAGGCTTCGGCAATTGACTCATCCCTCTAATGATCGGCGCCCCCGACATGGCCTTCCCTCGAATGAATAATATGAGCTTCTGACTTCTGCCTCCTTCTTTTCTTCTCCTACTTGCCTCATCAGGTGTAGAAGCGGGTGCTGGCACCGGGTGAACAGTTTACCCCCCACTATCGGGGAACTTAGCACATGCCGGAGCTTCCGTCGACCTCACTATTTTC…
>Acanthemblemaria spinosa | ANGBF9322-12 | COI-5P | HM197656
GGCACCCTCTATTTAGTTTTTGGGGCCTGAGCCGGAATGGTCGGGACTGCTTTAAGCCTCCTCATCCGAGCTGAACTAAGCCAACCGGGGGCCCTGCTAGGCGACGACCAGATTTACAATGTTATCGTTACAGCACACGCTTTCGTAATAATTTTCTTCATAGTAATACCGATCTTAATCGGAGGCTTCGGCAATTGACTCATCCCTCTAATGATCGGCGCCCCCGACATAGCCTTCCCTCGAATGAATAATATGAGCTTCTGACTTCTGCCTCCTTCTTTTCTTCTCCTACTTGCCTCATCAGGTGTAGAAGCGGGTGCTGGCACCGGGTGAACAGTTTACCCCCCACTATCGGGGAACTTAGCACATGCCGGAGCTTCCGTCGACCTCACTATTTTC…
>Acanthemblemaria spinosa | ANGBF9323-12 | COI-5P | HM197654
GGCACCCTCTATTTAGTTTTTGGGGCCTGAGCCGGAATGGTCGGGACTGCTTTAAGCCTCCTCATCCGAGCTGAACTAAGCCAACCGGGGGCCCTGCTAGGCGACGACCAGATTTACAATGTTATCGTTACAGCACACGCTTTCGTAATAATTTTCTTCATAGTAATACCGATCTTAATCGGAGGCTTCGGCAATTGACTCATCCCTCTAATGATCGGCGCCCCCGACATGGCCTTCCCTCGAATGAATAATATGAGCTTCTGACTTCTGCCTCCTTCTTTTCTTCTCCTACTTGCCTCATCAGGTGTAGAAGCGGGTGCTGGCACCGGGTGAACAGTTTACCCCCCACTATCGGGGAACTTAGCACATGCCGGAGCTTCCGTCGACCTCACTATTTTC…
>Acanthemblemaria spinosa | ANGBF9324-12 | COI-5P | HM197652
GGCACCCTCTATTTAGTTTTTGGGGCCTGAGCCGGAATGGTCGGGACTGCTTTAAGCCTCCTCATCCGAGCTGAACTAAGCCAACCGGGGGCCCTGCTAGGCGACGACCAGATTTACAATGTTATCGTTACAGCACACGCTTTCGTAATAATTTTCTTCATAGTAATACCGATCTTAATCGGAGGCTTCGGCAATTGACTCATCCCTCTAATGATCGGCGCCCCCGACATGGCCTTCCCTCGAATGAATAATATGAGCTTCTGACTTCTGCCTCCTTCTTTTCTTCTCCTACTTGCCTCATCAGGTGTAGAAGCGGGTGCTGGCACCGGGTGAACAGTTTACCCCCCACTATCGGGGAACTTAGCACATGCCGGAGCTTCCGTCGACCTCACTATTTTC…
>Acanthemblemaria spinosa | ANGBF9325-12 | COI-5P | HM197650
GGCACCCTCTATTTAGTTTTTGGGGCCTGAGCCGGAATGGTCGGGACTGCTTTAAGCCTCCTTATCCGAGCTGAACTAAGCCAACCGGGGGCCCTGCTAGGCGACGACCAGATTTATAATGTTATCGTTACAGCACACGCTTTCGTAATAATTTTCTTCATAGTAATACCAATCTTAATCGGAGGCTTCGGCAATTGACTCATCCCTCTAATGATCGGCGCCCCCGACATGGCCTTCCCTCGAATAAATAATATGAGCTTCTGACTTCTGCCTCCTTCTTTTCTTCTCCTACTTGCCTCATCAGGTGTGGAAGCAGGGGCTGGCACCGGGTGAACGGTTTACCCTCCACTATCGGGGAACTTAGCACATGCCGGAGCTTCCGTCGACCTCACTATTTTC…
>Acanthemblemaria spinosa | ANGBF9326-12 | COI-5P | HM197648
GGCACCCTCTATTTAGTTTTTGGGGCCTGAGCCGGAATGGTCGGGACTGCTTTAAGCCTCCTCATCCGAGCTGAACTAAGCCAACCGGGGGCCCTGCTAGGCGACGACCAGATTTATAATGTTATCGTTACAGCACACGCTTTCGTAATAATTTTCTTCATAGTAATACCAATCTTAATCGGAGGCTTCGGCAATTGACTCATCCCTCTAATGATCGGCGCCCCCGACATGGCCTTCCCTCGAATAAATAATATGAGCTTCTGACTTCTGCCTCCTTCTTTTCTTCTCCTACTTGCCTCATCAGGTGTGGAAGCAGGGGCTGGCACCGGGTGAACGGTTTACCCTCCACTATCGGGGAACTTAGCACATGCCGGAGCTTCCGTCGACCTCACTATTTTC…
>Acanthemblemaria spinosa | ANGBF9327-12 | COI-5P | HM197646
GGCACCCTCTATTTAGTTTTTGGGGCCTGAGCCGGAATGGTCGGGACTGCTTTAAGCCTCCTTATCCGAGCTGAACTAAGCCAACCGGGGGCCCTGCTAGGCGACGACCAGATTTATAATGTTATCGTTACAGCACACGCTTTCGTAATAATTTTCTTCATAGTAATACCAATCTTAATCGGAGGCTTCGGCAATTGACTCATCCCTCTAATGATCGGCGCCCCCGACATGGCCTTCCCTCGAATAAATAATATGAGCTTCTGACTTCTGCCTCCTTCTTTTCTTCTCCTACTTGCCTCATCAGGTGTGGAAGCAGGGGCTGGCACCGGGTGAACGGTTTACCCTCCACTATCGGGGAACTTAGCACATGCCGGAGCTTCCGTCGACCTCACTATTTTC…
>Acanthemblemaria spinosa | ANGBF9328-12 | COI-5P | HM197644
GGCACCCTCTATTTAGTTTTTGGGGCCTGAGCCGGAATGGTCGGGACTGCTTTAAGCCTCCTCATCCGAGCTGAACTAAGCCAACCGGGGGCCCTGCTAGGCGACGACCAGATTTATAATGTTATCGTTACAGCACACGCTTTCGTAATAATTTTCTTCATAGTAATACCAATCTTAATCGGAGGCTTCGGCAATTGACTCATCCCTCTAATGATCGGCGCCCCCGACATGGCCTTCCCTCGAATAAATAATATGAGCTTCTGACTTCTGCCTCCTTCTTTTCTTCTCCTACTTGCCTCATCAGGTGTGGAAGCAGGGGCTGGCACCGGGTGAACGGTTTACCCTCCACTATCGGGGAACTTAGCACATGCCGGAGCTTCCGTCGACCTCACTATTTTC…
>Acanthemblemaria spinosa | ANGBF9329-12 | COI-5P | HM197642
GGCACCCTCTATTTAGTTTTTGGGGCCTGAGCCGGAATGGTCGGGACTGCTTTAAGCCTCCTCATCCGAGCTGAACTAAGCCAACCGGGGGCCCTGCTAGGCGACGACCAGATTTATAATGTTATCGTTACAGCACACGCTTTCGTAATAATTTTCTTCATAGTAATACCAATCTTAATCGGAGGCTTCGGCAATTGACTCATCCCTCTAATGATCGGCGCCCCCGACATGGCCTTCCCTCGAATAAATAATATGAGCTTCTGACTTCTGCCTCCTTCTTTTCTTCTCCTACTTGCCTCATCAGGTGTGGAAGCAGGGGCTGGCACCGGGTGAACGGTTTACCCTCCACTATCGGGGAACTTAGCACATGCCGGAGCTTCCGTCGACCTCACTATTTTC…
>Acanthemblemaria spinosa | ANGBF9330-12 | COI-5P | HM197640
GGCACCCTCTATTTAGTTTTTGGGGCCTGAGCCGGAATGGTCGGGACTGCTTTAAGCCTCCTTATCCGAGCTGAACTAAGCCAACCGGGGGCCCTGCTAGGCGACGACCAGATTTATAATGTTATCGTTACAGCACACGCTTTCGTAATAATTTTCTTCATAGTAATACCAATCTTAATCGGAGGCTTCGGCAATTGACTCATCCCTCTAATGATCGGCGCCCCCGACATGGCCTTCCCTCGAATAAATAATATGAGCTTCTGACTTCTGCCTCCTTCTTTTCTTCTCCTACTTGCCTCATCAGGTGTGGAAGCAGGGGCTGGCACCGGGTGAACGGTTTACCCTCCACTATCGGGGAACTTAGCACATGCCGGAGCTTCCGTCGACCTCACTATTTTC…
>Acanthemblemaria spinosa | ANGBF9331-12 | COI-5P | HM197638
GGCACCCTCTATTTAGTTTTTGGGGCCTGAGCCGGAATGGTCGGGACTGCTTTAAGCCTCCTCATCCGAGCTGAACTAAGCCAACCGGGGGCCTTGCTAGGCGACGACCAGATTTATAATGTTATCGTTACAGCACACGCTTTCGTAATAATTTTCTTCATAGTAATACCAATCTTAATCGGAGGCTTCGGCAATTGACTCATCCCTCTAATGATCGGCGCCCCCGACATGGCCTTCCCTCGAATGAATAATATGAGCTTCTGACTCCTGCCTCCTTCTTTTCTTCTCTTACTTGCTTCATCAGGCGTGGAAGCGGGAGCTGGCACCGGATGAACAGTTTACCCCCCACTGTCGGGGAACTTGGCACATGCCGGAGCTTCCGTCGACCTCACTATTTTT…
>Acanthemblemaria spinosa | ANGBF9332-12 | COI-5P | HM197636
GGCACCCTCTATTTAGTTTTTGGGGCCTGAGCCGGAATGGTCGGGACTGCTTTAAGCCTCCTCATCCGAGCTGAATTAAGCCAACCGGGGGCCTTGCTAGGCGACGACCAGATTTATAATGTTATCGTTACAGCACACGCTTTCGTAATAATTTTCTTCATAGTAATACCAATCTTAATCGGAGGCTTCGGCAATTGACTCATCCCTCTAATGATCGGCGCCCCCGACATGGCCTTCCCTCGAATGAATAATATGAGCTTCTGACTCCTGCCTCCTTCTTTTCTTCTCTTACTTGCTTCATCAGGCGTGGAAGCGGGAGCTGGCACCGGATGAACAGTTTACCCCCCACTGTCGGGGAACTTGGCACATGCCGGAGCTTCCGTCGACCTCACTATTTTT…
>Acanthemblemaria spinosa | ANGBF9333-12 | COI-5P | HM197634
GGCACCCTCTATTTAGTTTTTGGGGCCTGAGCCGGAATGGTCGGGACTGCTTTAAGCCTCCTCATCCGAGCTGAACTAAGCCAACCGGGGGCCTTGCTAGGCGACGACCAGATTTATAATGTTATCGTTACAGCACACGCTTTCGTAATAATTTTCTTCATAGTAATACCAATCTTAATCGGAGGCTTCGGCAATTGACTCATCCCTCTAATGATCGGCGCCCCCGACATGGCCTTCCCTCGAATGAATAATATGAGCTTCTGACTCCTGCCTCCTTCTTTTCTTCTCTTACTTGCTTCATCAGGCGTGGAAGCGGGAGCTGGCACCGGATGAACAGTTTACCCCCCACTGTCGGGGAACTTGGCACATGCCGGAGCTTCCGTCGACCTCACTATTTTT…
>Acanthemblemaria spinosa | ANGBF9334-12 | COI-5P | HM197632
GGCACCCTCTATTTAGTTTTTGGGGCCTGAGCCGGAATGGTCGGGACTGCTTTAAGCCTCCTCATCCGAGCTGAACTAAGCCAACCGGGGGCCTTGCTAGGCGACGACCAGATTTATAATGTTATCGTTACAGCACACGCTTTCGTAATAATTTTCTTCATAGTAATACCAATCTTAATCGGAGGCTTCGGCAATTGACTCATCCCTCTAATGATCGGCGCCCCCGACATGGCCTTCCCTCGAATGAATAATATGAGCTTCTGACTCCTGCCTCCTTCTTTTCTTCTCTTACTTGCTTCATCAGGCGTGGAAGCGGGAGCTGGCACCGGATGAACAGTTTACCCCCCACTGTCGGGGAACTTGGCACATGCCGGAGCTTCCGTCGACCTCACTATTTTT…
>Acanthemblemaria spinosa | ANGBF9335-12 | COI-5P | HM197630
GGCACCCTCTATTTAGTTTTTGGGGCCTGAGCCGGAATGGTCGGGACTGCTTTAAGCCTCCTCATCCGAGCTGAACTAAGCCAACCGGGGGCCTTGCTAGGCGACGACCAGATTTATAATGTTATCGTTACAGCACACGCTTTCGTAATAATTTTCTTCATAGTAATACCAATCTTAATCGGAGGCTTCGGCAATTGACTCATCCCTCTAATGATCGGCGCCCCCGACATGGCCTTCCCTCGAATGAATAATATGAGCTTTTGACTCCTGCCTCCTTCTTTTCTTCTCTTACTTGCTTCATCAGGCGTGGAAGCGGGAGCTGGCACCGGATGAACAGTTTACCCCCCACTGTCGGGGAACTTGGCACATGCCGGAGCTTCCGTCGACCTCACTATTTTT…
>Acanthemblemaria spinosa | ANGBF9336-12 | COI-5P | HM197628
GGCACCCTCTATTTAGTTTTTGGGGCCTGAGCCGGAATGGTCGGGACTGCTTTAAGCCTCCTCATCCGAGCTGAACTAAGCCAACCGGGGGCCTTGCTAGGCGACGACCAGATTTATAATGTTATCGTTACAGCACACGCTTTCGTAATAATTTTCTTCATAGTAATACCAATCTTAATCGGAGGCTTCGGCAATTGACTCATCCCTCTAATGATCGGCGCCCCCGACATGGCCTTCCCTCGAATGAATAATATGAGCTTCTGACTCCTGCCTCCTTCTTTTCTTCTCTTACTTGCTTCATCAGGCGTGGAAGCGGGAGCTGGCACCGGATGAACAGTTTACCCCCCACTGTCGGGGAACTTGGCACATGCCGGAGCTTCCGTCGACCTCACTATTTTT…
>Acanthemblemaria spinosa | ANGBF9381-12 | COI-5P | HM197709
GGCACCCTTTATTTAGTTTTCGGAGCCTGAGCTGGGATGGTGGGGACTGCTTTAAGTCTCCTCATCCGAGCTGAGCTAAGCCAACCCGGGGCCCTGCTAGGCGACGACCAGATTTATAATGTTATCGTTACAGCACACGCTTTCGTAATAATTTTCTTCATAGTAATACCAATCTTAATTGGAGGCTTTGGCAACTGGCTTGTCCCTTTAATGGTTGGCGCCCCCGATATGGCCTTTCCTCGAATAAATAATATGAGCTTCTGACTCCTGCCTCCTTCTTTCCTTCTCTTACTTGCCTCATCAGGTGTAGAAGCTGGGGCTGGCACCGGATGAACAGTTTACCCGCCCCTGTCGGGAAATTTAGCACATGCCGGGGCTTCCGTCGACCTCACTATCTTC…
>Acanthemblemaria spinosa | ANGBF9382-12 | COI-5P | HM197707
GGCACCCTTTATTTAGTTTTCGGAGCCTGAGCTGGGATGGTGGGGACTGCTTTAAGTCTCCTCATCCGAGCTGAGCTAAGCCAACCCGGGGCCCTGCTAGGCGACGACCAGATTTATAATGTTATCGTTACAGCACACGCTTTCGTAATAATTTTCTTCATAGTGATACCAATCTTAATTGGAGGCTTTGGCAATTGGCTTGTCCCTTTAATGGTTGGCGCCCCCGATATGGCCTTTCCTCGAATAAATAATATGAGCTTCTGACTCCTGCCTCCTTCTTTCCTTCTCTTACTTGCCTCATCAGGTGTAGAAGCTGGGGCTGGCACCGGATGGACAGTTTACCCGCCCCTGTCGGGAAATTTAGCACATGCCGGGGCTTCCGTCGACCTCACTATCTTC…
>Acanthemblemaria spinosa | ANGBF9383-12 | COI-5P | HM197705
GGCACCCTTTATTTAGTTTTCGGAGCCTGAGCTGGGATGGTGGGGACTGCTTTAAGTCTCCTCATCCGAGCTGAGCTAAGCCAACCCGGGGCCCTGCTAGGCGACGACCAGATTTATAATGTTATCGTTACAGCACACGCTTTCGTAATAATTTTCTTCATAGTGATACCAATCTTAATTGGAGGCTTTGGCAATTGGCTTGTCCCTTTAATGGTTGGCGCCCCCGATATGGCCTTTCCTCGAATAAATAATATGAGCTTCTGACTCCTGCCTCCTTCTTTCCTTCTCTTACTTGCCTCATCAGGTGTAGAAGCTGGGGCTGGCACCGGATGGACAGTTTACCCGCCCCTGTCGGGAAATTTAGCACATGCCGGGGCTTCCGTCGACCTCACTATCTTC…
>Acanthemblemaria spinosa | ANGBF9384-12 | COI-5P | HM197703
GGCACCCTTTATTTAGTTTTCGGAGCCTGAGCTGGGATGGTGGGGACTGCTTTAAGTCTCCTCATCCGAGCTGAGCTAAGCCAACCCGGGGCCCTGCTAGGCGACGACCAGATTTATAATGTTATCGTTACAGCACACGCTTTCGTAATAATTTTCTTCATAGTAATACCAATCTTAATTGGAGGCTTTGGCAACTGGCTTGTCCCTTTAATGGTTGGCGCCCCCGATATGGCCTTTCCTCGAATAAATAATATGAGCTTCTGACTCCTGCCTCCTTCTTTCCTTCTCTTACTTGCCTCATCAGGTGTAGAAGCTGGGGCTGGCACCGGATGAACAGTTTACCCGCCCCTGTCGGGAAATTTAGCACATGCCGGGGCTTCCGTCGACCTCACTATCTTC…
>Acanthemblemaria spinosa | ANGBF9385-12 | COI-5P | HM197701
GGCACCCTTTATTTAGTTTTCGGAGCCTGAGCTGGGATGGTGGGGACTGCTTTAAGTCTCCTCATCCGAGCTGAGCTAAGCCAACCCGGGGCCCTGCTAGGCGACGACCAGATTTATAATGTTATCGTTACAGCACACGCTTTCGTAATAATTTTCTTCATAGTGATACCAATCTTAATTGGAGGCTTTGGCAATTGGCTTGTCCCTTTAATGGTTGGCGCCCCCGATATGGCCTTTCCTCGAATAAATAATATGAGCTTCTGACTCCTGCCTCCTTCTTTCCTTCTCTTACTTGCCTCATCAGGTGTAGAAGCTGGGGCTGGCACCGGATGGACAGTTTACCCGCCCCTGTCGGGAAATTTAGCACATGCCGGGGCTTCCGTCGACCTCACTATCTTC…
>Acanthemblemaria spinosa | ANGBF9386-12 | COI-5P | HM197699
GGCACCCTTTATTTAGTTTTCGGAGCCTGAGCTGGGATGGTGGGGACTGCTTTAAGTCTCCTCATCCGAGCTGAGCTAAGCCAACCCGGGGCCCTGCTAGGCGACGACCAGATTTATAATGTTATCGTTACAGCACACGCTTTCGTAATAATTTTCTTCATAGTAATACCAATCTTAATTGGAGGCTTTGGCAACTGGCTTGTCCCTTTAATGGTTGGCGCCCCCGATATGGCCTTTCCTCGAATAAATAATATGAGCTTCTGACTCCTGCCTCCTTCTTTCCTTCTCTTACTTGCCTCATCAGGTGTAGAAGCTGGGGCTGGCACCGGATGAACAGTTTACCCGCCCCTGTCGGGAAATTTAGCACATGCCGGGGCTTCCGTCGACCTCACTATCTTC…
>Acanthemblemaria spinosa | ANGBF9387-12 | COI-5P | HM197697
GGCACCCTTTATTTAGTTTTCGGAGCCTGAGCTGGGATGGTGGGGACTGCTTTAAGTCTCCTCATCCGAGCTGAGCTAAGCCAACCCGGGGCCCTGCTAGGCGACGACCAGATTTATAATGTTATCGTTACAGCACACGCTTTCGTAATAATTTTCTTCATAGTGATACCAATCTTAATTGGAGGCTTTGGCAATTGGCTTGTCCCTTTAATGGTTGGCGCCCCCGATATGGCCTTTCCTCGAATAAATAATATGAGCTTCTGACTCCTGCCTCCTTCTTTCCTTCTCTTACTTGCCTCATCAGGTGTAGAAGCTGGGGCTGGCACCGGATGGACAGTTTACCCGCCCCTGTCGGGAAATTTAGCACATGCCGGGGCTTCCGTCGACCTCACTATCTTC…
>Acanthemblemaria spinosa | ANGBF9388-12 | COI-5P | HM197695
GGCACCCTCTATTTAGTTTTCGGAGCCTGAGCTGGAATGGTGGGGACTGCTTTAAGTCTCCTCATTCGAGCTGAACTAAGCCAACCCGGGGCCCTGCTAGGCGACGACCAGATTTATAATGTTATCGTTACAGCACACGCTTTCGTAATAATTTTCTTCATAGTAATACCTATCTTAATCGGAGGCTTCGGCAATTGACTTATCCCTTTAATGATCGGTGCTCCCGACATGGCCTTTCCTCGAATGAATAATATGAGTTTCTGACTCCTACCTCCTTCTTTTCTTCTCTTACTTGCCTCATCAGGCGTGGAAGCGGGGGCTGGCACCGGCTGAACGGTTTATCCGCCCCTCTCGGGAAATTTAGCACACGCCGGGGCTTCCGTCGACCTCACTATTTTC…
>Acanthemblemaria spinosa | ANGBF9389-12 | COI-5P | HM197693
GGCACCCTCTATTTAGTTTTCGGAGCCTGAGCTGGAATGGTGGGGACTGCTTTAAGTCTCCTCATTCGAGCTGAACTAAGCCAACCCGGGGCCCTGCTAGGCGACGACCAGATTTATAATGTTATCGTTACAGCACACGCTTTCGTAATAATTTTCTTCATAGTAATACCTATCTTAATCGGAGGCTTCGGCAATTGACTTATCCCTTTAATGATCGGCGCTCCCGACATGGCCTTTCCTCGAATGAATAATATGAGTTTCTGACTCCTACCTCCTTCTTTTCTTCTCTTACTTGCCTCATCAGGCGTGGAAGCGGGGGCTGGCACCGGCTGAACGGTTTATCCGCCCCTCTCGGGAAATTTAGCACACGCCGGGGCTTCCGTCGACCTCACTATTTTC…
>Acanthemblemaria spinosa | ANGBF9390-12 | COI-5P | HM197691
GGCACCCTCTATTTAGTTTTCGGAGCCTGAGCTGGAATGGTGGGGACTGCTTTAAGTCTCCTCATTCGAGCTGAACTAAGCCAACCCGGGGCCCTGCTAGGCGACGACCAGATTTATAATGTTATCGTTACAGCACACGCTTTCGTAATAATTTTCTTCATAGTAATACCTATCTTAATCGGAGGCTTCGGCAATTGACTTATCCCTTTAATGATCGGTGCTCCCGACATGGCCTTTCCTCGAATGAATAATATGAGTTTCTGACTCCTACCTCCTTCTTTTCTTCTCTTACTTGCCTCATCAGGCGTGGAAGCGGGGGCTGGCACCGGCTGAACGGTTTATCCGCCCCTCTCGGGAAATTTAGCACACGCCGGGGCTTCCGTCGACCTCACTATTTTC…
>Acanthemblemaria spinosa | ANGBF9391-12 | COI-5P | HM197689
GGCACCCTCTATTTAGTTTTCGGAGCCTGAGCTGGAATGGTGGGGACTGCTTTAAGTCTCCTCATTCGAGCTGAACTAAGCCAACCCGGGGCCCTGCTAGGCGACGACCAGATTTATAATGTTATCGTTACAGCACACGCTTTCGTAATAATTTTCTTCATAGTAATACCTATCTTAATCGGAGGCTTCGGCAATTGACTTATCCCTTTAATGATCGGTGCTCCCGACATGGCCTTTCCTCGAATGAATAATATGAGTTTCTGACTCCTACCTCCTTCTTTTCTTCTCTTACTTGCCTCATCAGGCGTGGAAGCGGGGGCTGGCACCGGCTGAACGGTTTATCCGCCCCTCTCGGGAAATTTAGCACACGCCGGGGCTTCCGTCGACCTCACTATTTTC…
>Acanthemblemaria spinosa | ANGBF9392-12 | COI-5P | HM197687
GGCACCCTCTATTTAGTTTTCGGAGCCTGAGCTGGAATGGTGGGGACTGCTTTAAGTCTCCTCATTCGAGCTGAACTAAGCCAACCCGGGGCCCTGCTAGGCGACGACCAGATTTATAATGTTATCGTTACAGCACACGCTTTCGTAATAATTTTCTTCATAGTAATACCTATCTTAATCGGAGGCTTCGGCAATTGACTTATCCCTTTAATGATCGGTGCTCCCGACATGGCCTTTCCTCGAATGAATAATATGAGTTTCTGACTCCTACCTCCTTCTTTTCTTCTCTTACTTGCCTCATCAGGCGTGGAAGCGGGGGCTGGCACCGGCTGAACGGTTTATCCGCCCCTCTCGGGAAATCTAGCACACGCCGGGGCTTCCGTCGACCTCACTATTTTC…
>Acanthemblemaria spinosa | ANGBF9393-12 | COI-5P | HM197685
GGCACCCTCTATTTAGTTTTCGGAGCCTGAGCTGGAATGGTGGGGACTGCTTTAAGTCTCCTCATTCGAGCTGAACTAAGCCAACCCGGGGCCCTGCTAGGCGACGACCAGATTTATAATGTTATCGTTACAGCACACGCTTTCGTAATAATTTTCTTCATAGTAATACCTATCTTAATCGGAGGCTTCGGCAATTGACTTATCCCTTTAATGATCGGTGCTCCCGACATGGCCTTTCCTCGAATGAATAATATGAGTTTCTGACTCCTACCTCCTTCTTTTCTTCTCTTACTTGCCTCATCAGGCGTGGAAGCGGGGGCTGGCACCGGCTGAACGGTTTATCCGCCCCTCTCGGGAAATTTAGCACACGCCGGGGCTTCCGTCGACCTCACTATTTTC…
>Acanthemblemaria spinosa | ANGBF9394-12 | COI-5P | HM197683
GGCACCCTCTATTTAGTTTTCGGAGCCTGAGCTGGAATGGTGGGGACTGCTTTAAGTCTCCTCATTCGAGCTGAACTAAGCCAACCCGGGGCCCTGCTAGGCGACGACCAGATTTATAATGTTATCGTTACAGCACACGCTTTCGTAATAATTTTCTTCATAGTAATACCTATCTTAATCGGAGGCTTCGGCAATTGACTTATCCCTTTAATGATCGGTGCTCCCGACATGGCCTTTCCTCGAATGAATAATATGAGTTTCTGACTCCTACCTCCTTCTTTTCTTCTCTTACTTGCCTCATCAGGCGTGGAAGCGGGGGCTGGCACCGGCTGAACGGTTTATCCGCCCCTCTCGGGAAATTTAGCACACGCCGGGGCTTCCGTCGACCTCACTATTTTC…
>Acanthemblemaria spinosa | ANGBF9395-12 | COI-5P | HM197681
GGCACCCTTTATTTAGTTTTCGGAGCCTGAGCTGGGATGGTGGGGACTGCTTTAAGTCTCCTCATCCGAGCTGAGCTAAGCCAACCCGGGGCCCTGCTAGGCGACGACCAGATTTATAATGTTATCGTTACAGCACACGCTTTCGTAATAATTTTCTTCATAGTAATACCAATCTTAATTGGAGGCTTTGGCAACTGGCTTGTCCCTTTAATGGTTGGCGCCCCCGATATGGCCTTTCCTCGAATAAATAATATGAGCTTCTGACTCCTGCCTCCTTCTTTCCTTCTCTTACTTGCCTCATCAGGTGTAGAAGCTGGGGCTGGCACCGGATGAACAGTTTACCCGCCCCTGTCGGGAAATTTAGCACATGCCGGGGCTTCCGTCGACCTCACTATCTTC…
>Acanthemblemaria spinosa | ANGBF9396-12 | COI-5P | HM197679
GGCACCCTTTATTTAGTTTTCGGAGCCTGAGCTGGGATGGTGGGGACTGCTTTAAGTCTCCTCATCCGAGCTGAGCTAAGCCAACCCGGGGCCCTGCTAGGCGACGACCAGATTTATAATGTTATCGTTACAGCACACGCTTTCGTAATAATTTTCTTCATAGTAATACCAATCTTAATTGGAGGCTTTGGCAACTGGCTTGTCCCTTTAATGGTTGGCGCCCCCGATATGGCCTTTCCTCGAATAAATAATATGAGCTTCTGACTCCTGCCTCCTTCTTTCCTTCTCTTACTTGCCTCATCAGGTGTAGAAGCTGGGGCTGGCACCGGATGAACAGTTTACCCGCCCCTGTCGGGAAATTTAGCACATGCCGGGGCTTCCGTCGACCTCACTATCTTC…
>Acanthemblemaria spinosa | ANGBF9397-12 | COI-5P | HM197677
GGCACCCTTTATTTAGTTTTCGGAGCCTGAGCTGGGATGGTGGGGACTGCTTTAAGTCTCCTCATCCGAGCTGAGCTAAGCCAACCCGGGGCCCTGCTAGGCGACGACCAGATTTATAATGTTATCGTTACAGCACACGCTTTCGTAATAATTTTCTTCATAGTAATACCAATCTTAATTGGAGGCTTTGGCAACTGGCTTGTCCCTTTAATGGTTGGCGCCCCCGATATGGCCTTTCCTCGAATAAATAATATAAGCTTCTGACTCCTGCCTCCTTCTTTCCTTCTCTTACTTGCCTCATCAGGTGTAGAAGCTGGGGCTGGCACCGGATGAACAGTTTACCCGCCCCTGTCGGGAAATTTAGCACATGCCGGGGCTTCCGTCGACCTCACTATCTTC…
>Acanthemblemaria spinosa | ANGBF9398-12 | COI-5P | HM197675
GGCACCCTTTATTTAGTTTTCGGAGCCTGAGCTGGGATGGTGGGGACTGCTTTAAGTCTCCTCATCCGAGCTGAGCTAAGCCAACCCGGGGCCCTGCTAGGCGACGACCAGATTTATAATGTTATCGTTACAGCACACGCTTTCGTAATAATTTTCTTCATAGTAATACCAATCTTAATTGGAGGCTTTGGCAACTGGCTTGTCCCTTTAATGGTTGGCGCCCCCGATATGGCCTTTCCTCGAATAAATAATATGAGCTTCTGACTCCTGCCTCCTTCTTTCCTTCTCTTACTTGCCTCATCAGGTGTAGAAGCTGGGGCTGGCACCGGATGAACAGTTTACCCGCCCCTGTCGGGAAATTTAGCACATGCCGGGGCTTCCGTCGACCTCACTATCTTC…
>Acanthemblemaria spinosa | ANGBF9399-12 | COI-5P | HM197673
GGCACCCTTTATTTAGTTTTCGGAGCCTGAGCTGGGATGGTGGGGACTGCTTTAAGTCTCCTCATCCGAGCTGAGCTAAGCCAACCCGGGGCCCTGCTAGGCGACGACCAGATTTATAATGTTATCGTTACAGCACACGCTTTCGTAATAATTTTCTTCATAGTAATACCAATCTTAATTGGAGGCTTTGGCAACTGGCTTGTCCCTTTAATGGTTGGCGCCCCCGATATGGCCTTTCCTCGAATAAATAATATGAGCTTCTGACTCCTGCCTCCTTCTTTCCTTCTCTTACTTGCCTCATCAGGTGTAGAAGCTGGGGCTGGCACCGGATGAACAGTTTACCCGCCCCTGTCGGGAAATTTAGCACATGCCGGGGCTTCCGTCGACCTCACTATCTTC…
>Acanthemblemaria spinosa | ANGBF9400-12 | COI-5P | HM197671
GGCACCCTTTATTTAGTTTTCGGAGCCTGAGCTGGGATGGTGGGGACTGCTTTAAGTCTCCTCATCCGAGCTGAGCTAAGCCAACCCGGGGCCCTGCTAGGCGACGACCAGATTTATAATGTTATCGTTACAGCACACGCTTTCGTAATAATTTTCTTCATAGTAATACCAATCTTAATTGGAGGCTTTGGCAACTGGCTTGTCCCTTTAATGGTTGGCGCCCCCGATATGGCCTTTCCTCGAATAAATAATATGAGCTTCTGACTCCTGCCTCCTTCTTTCCTTCTCTTACTTGCCTCATCAGGTGTAGAAGCTGGGGCTGGCACCGGATGAACAGTTTACCCGCCCCTGTCGGGAAATTTAGCACATGCCGGGGCTTCCGTCGACCTCACTATCTTC…
>Acanthemblemaria spinosa | ANGBF9401-12 | COI-5P | HM197669
GGCACCCTTTATTTAGTTTTCGGAGCCTGAGCTGGGATGGTGGGGACTGCTTTAAGTCTCCTCATCCGAGCTGAGCTAAGCCAACCCGGGGCCCTGCTAGGCGACGACCAGATTTATAATGTTATCGTTACAGCACACGCTTTCGTAATAATTTTCTTCATAGTAATACCAATCTTAATTGGAGGCTTTGGCAACTGGCTTGTCCCTTTAATGGTTGGCGCCCCCGATATGGCCTTTCCTCGAATAAATAATATGAGCTTCTGACTCCTGCCTCCTTCTTTCCTTCTCTTACTTGCCTCATCAGGTGTAGAAGCTGGGGCTGGCACCGGATGAACAGTTTACCCGCCCCTGTCGGGAAATTTAGCACATGCCGGGGCTTCCGTCGACCTCACTATCTTC…
>Acanthemblemaria spinosa | ANGBF9402-12 | COI-5P | HM197667
GGCACCCTTTATTTAGTTTTCGGAGCCTGAGCTGGGATGGTGGGGACTGCTTTAAGTCTCCTCATCCGAGCTGAGCTAAGCCAACCCGGGGCCCTGCTAGGCGACGACCAGATTTATAATGTTATCGTTACAGCACACGCTTTCGTAATAATTTTCTTCATAGTAATACCAATCTTAATTGGAGGCTTTGGCAACTGGCTTGTCCCTTTAATGGTTGGCGCCCCCGATATGGCCTTTCCTCGAATAAATAATATGAGCTTCTGACTCCTGCCTCCTTCTTTCCTTCTCTTACTTGCCTCATCAGGTGTAGAAGCTGGGGCTGGCACCGGATGAACAGTTTACCCGCCCCTGTCGGGAAATTTAGCACATGCCGGGGCTTCCGTCGACCTCACTATCTTC…
>Acanthemblemaria spinosa | ANGBF9403-12 | COI-5P | HM197665
GGCACCCTCTATTTAGTTTTTGGGGCCTGAGCCGGAATGGTCGGGACTGCTTTAAGCCTCCTCATCCGAGCTGAACTAAGCCAACCGGGGGCCCTGCTAGGCGACGACCAGATTTACAATGTTATCGTTACAGCACACGCTTTCGTAATAATTTTCTTCATAGTAATACCGATCTTAATCGGAGGCTTCGGCAATTGACTCATCCCTCTAATGATCGGCGCCCCCGACATGGCCTTCCCTCGAATGAATAATATGAGCTTCTGACTTCTGCCTCCTTCTTTTCTTCTCCTACTTGCCTCGTCAGGTGTAGAAGCGGGTGCTGGCACCGGGTGAACAGTTTACCCCCCACTATCGGGGAACTTAGCACATGCCGGAGCTTCCGTCGACCTCACTATTTTC…
>Acanthemblemaria spinosa | ANGBF9404-12 | COI-5P | HM197663
GGCACCCTCTATTTAGTTTTTGGGGCCTGAGCCGGAATGGTCGGGACTGCTTTAAGCCTCCTCATCCGAGCTGAACTAAGCCAACCGGGGGCCCTGCTAGGCGACGACCAGATTTACAATGTTATCGTTACAGCACACGCTTTCGTAATAATTTTCTTCATAGTAATACCGATCTTAATCGGAGGCTTCGGCAATTGACTCATCCCTCTAATGATCGGCGCCCCCGACATGGCCTTCCCTCGAATGAATAATATGAGCTTCTGACTTCTGCCTCCTTCTTTTCTTCTCCTACTTGCCTCATCAGGTGTAGAAGCGGGTGCTGGCACCGGGTGAACAGTTTACCCCCCACTATCGGGGAACTTAGCACATGCCGGAGCTTCCGTCGACCTCACTATTTTC…
>Acanthemblemaria spinosa | ANGBF9405-12 | COI-5P | HM197661
GGCACCCTCTATTTAGTTTTTGGGGCCTGAGCCGGAATGGTCGGGACTGCTTTAAGCCTCCTCATCCGAGCTGAACTAAGCCAACCGGGGGCCTTGCTAGGCGACGACCAGATTTACAATGTTATCGTTACAGCACACGCTTTCGTAATAATTTTCTTCATAGTAATACCGATCTTAATCGGAGGCTTCGGCAATTGACTCATCCCTCTAATGATCGGCGCCCCCGACATGGCCTTCCCTCGAATGAATAATATGAGCTTCTGACTTCTGCCTCCTTCTTTTCTTCTCCTACTTGCCTCATCAGGTGTAGAAGCGGGTGCTGGCACCGGGTGAACAGTTTACCCCCCACTATCGGGGAACTTAGCACATGCCGGAGCTTCCGTCGACCTCACTATTTTC…
>Acanthemblemaria spinosa | ANGBF9406-12 | COI-5P | HM197659
GGCACCCTCTATTTAGTTTTTGGGGCCTGAGCCGGAATGGTCGGGACTGCTTTAAGCCTCCTCATCCGAGCTGAACTAAGCCAACCGGGGGCCCTGCTAGGCGACGACCAGATTTACAATGTTATCGTTACAGCACACGCTTTCGTAATAATTTTCTTCATAGTAATACCGATCTTAATCGGAGGCTTCGGCAATTGACTCATCCCTCTAATGATCGGCGCCCCCGACATGGCCTTCCCTCGAATGAATAATATGAGCTTCTGACTTCTGCCTCCTTCTTTTCTTCTCCTACTTGCCTCATCAGGTGTAGAAGCGGGTGCTGGCACCGGGTGAACAGTTTACCCCCCACTATCGGGGAACTTAGCACATGCCGGAGCTTCCGTCGACCTCACTATTTTC…
>Acanthemblemaria spinosa | ANGBF9407-12 | COI-5P | HM197657
GGCACCCTCTATTTAGTTTTTGGGGCCTGAGCCGGAATGGTCGGGACTGCTTTAAGCCTCCTCATCCGAGCTGAACTAAGCCAACCGGGGGCCCTGCTAGGCGACGACCAGATTTACAATGTTATCGTTACAGCACACGCTTTCGTAATAATTTTCTTCATAGTAATACCGATCTTAATCGGAGGCTTCGGCAATTGACTCATCCCTCTAATGATCGGCGCCCCCGACATGGCCTTCCCTCGAATGAATAATATGAGCTTCTGACTTCTGCCTCCTTCTTTTCTTCTCCTACTTGCCTCATCAGGTGTAGAAGCGGGTGCTGGCACCGGGTGAACAGTTTACCCCCCACTATCGGGGAACTTAGCACATGCCGGAGCTTCCGTCGACCTCACTATTTTC…
>Acanthemblemaria spinosa | ANGBF9408-12 | COI-5P | HM197655
GGCACCCTCTATTTAGTTTTTGGGGCCTGAGCCGGAATGGTCGGGACTGCTTTAAGCCTCCTCATCCGAGCTGAACTAAGCCAACCGGGGGCCCTGCTAGGCGACGACCAGATTTACAATGTTATCGTTACAGCACACGCTTTCGTAATAATTTTCTTCATAGTAATACCGATCTTAATCGGAGGCTTCGGCAATTGACTCATCCCTCTAATGATCGGCGCCCCCGACATGGCCTTCCCTCGAATGAATAATATGAGCTTCTGACTTCTGCCTCCTTCTTTTCTTCTCCTACTTGCCTCATCAGGTGTAGAAGCGGGTGCTGGCACCGGGTGAACAGTTTACCCCCCACTATCGGGGAACTTAGCACATGCCGGAGCTTCCGTCGACCTCACTATTTTC…
>Acanthemblemaria spinosa | ANGBF9409-12 | COI-5P | HM197653
GGCACCCTCTATTTAGTTTTTGGGGCCTGAGCCGGAATGGTCGGGACTGCTTTAAGCCTCCTCATCCGAGCTGAACTAAGCCAACCGGGGGCCCTGCTAGGCGACGACCAGATTTACAATGTTATCGTTACAGCACACGCTTTCGTAATAATTTTCTTCATAGTAATACCGATCTTAATCGGAGGCTTCGGCAATTGACTCATCCCTCTAATGATCGGCGCCCCCGACATGGCCTTCCCTCGAATGAATAATATGAGCTTCTGACTTCTGCCTCCTTCTTTTCTTCTCCTACTTGCCTCATCAGGTGTAGAAGCGGGTGCTGGCACCGGGTGAACAGTTTACCCCCCACTATCGGGGAACTTAGCACATGCCGGAGCTTCCGTCGACCTCACTATTTTC…
>Acanthemblemaria spinosa | ANGBF9410-12 | COI-5P | HM197651
GGCACCCTCTATTTAGTTTTTGGGGCCTGAGCCGGAATGGTCGGGACTGCTTTAAGCCTCCTTATCCGAGCTGAACTAAGCCAACCGGGGGCCCTGCTAGGCGACGACCAGATTTATAATGTTATCGTTACAGCACACGCTTTCGTAATAATTTTCTTCATAGTAATACCAATCTTAATCGGAGGCTTCGGCAATTGACTCATCCCTCTAATGATCGGCGCCCCCGACATGGCCTTCCCTCGAATAAATAATATGAGCTTCTGACTTCTGCCTCCTTCTTTTCTTCTCCTACTTGCCTCATCAGGTGTGGAAGCAGGGGCTGGCACCGGGTGAACGGTTTACCCTCCACTATCGGGGAACTTAGCACATGCCGGAGCTTCCGTCGACCTCACTATTTTC…
>Acanthemblemaria spinosa | ANGBF9411-12 | COI-5P | HM197649
GGCACCCTCTATTTAGTTTTTGGGGCCTGAGCCGGAATGGTCGGGACTGCTTTAAGCCTCCTCATCCGAGCTGAACTAAGCCAACCGGGGGCCCTGCTAGGCGACGACCAGATTTATAATGTTATCGTTACAGCACACGCTTTCGTAATAATTTTCTTCATAGTAATACCAATCTTAATCGGAGGCTTCGGCAATTGACTCATCCCTCTAATGATCGGCGCCCCCGACATGGCCTTCCCTCGAATAAATAATATGAGCTTCTGACTTCTGCCTCCTTCTTTTCTTCTCCTACTTGCCTCATCAGGTGTGGAAGCAGGGGCTGGCACCGGGTGAACGGTTTACCCTCCACTATCGGGGAACTTAGCACATGCCGGAGCTTCCGTCGACCTCACTATTTTC…
>Acanthemblemaria spinosa | ANGBF9412-12 | COI-5P | HM197647
GGCACCCTCTATTTAGTTTTTGGGGCCTGAGCCGGAATGGTCGGGACTGCTTTAAGCCTCCTTATCCGAGCTGAACTAAGCCAACCGGGGGCCCTGCTAGGCGACGACCAGATTTATAATGTTATCGTTACAGCACACGCTTTCGTAATAATTTTCTTCATAGTAATACCAATCTTAATCGGAGGCTTCGGCAATTGACTCATCCCTCTAATGATCGGCGCCCCCGACATGGCCTTCCCTCGAATAAATAATATGAGCTTCTGACTTCTGCCTCCTTCTTTTCTTCTCCTACTTGCCTCATCAGGTGTGGAAGCAGGGGCTGGCACCGGGTGAACGGTTTACCCTCCACTATCGGGGAACTTAGCACATGCCGGAGCTTCCGTCGACCTCACTATTTTC…
>Acanthemblemaria spinosa | ANGBF9413-12 | COI-5P | HM197645
GGCACCCTCTATTTAGTTTTTGGGGCCTGAGCCGGAATGGTCGGGACTGCTTTAAGCCTCCTTATCCGAGCTGAACTAAGCCAACCGGGGGCCCTGCTAGGCGACGACCAGATTTATAATGTTATCGTTACAGCACACGCTTTCGTAATAATTTTCTTCATAGTAATACCAATCTTAATCGGAGGCTTCGGCAATTGACTCATCCCTCTAATGATCGGCGCCCCCGACATGGCCTTCCCTCGAATAAATAATATGAGCTTCTGACTTCTGCCTCCTTCTTTTCTTCTCCTACTTGCCTCATCAGGTGTGGAAGCAGGGGCTGGCACCGGGTGAACGGTTTACCCTCCACTATCGGGGAACTTAGCACATGCCGGAGCTTCCGTCGACCTCACTATTTTC…
>Acanthemblemaria spinosa | ANGBF9414-12 | COI-5P | HM197643
GGCACCCTCTATTTAGTTTTTGGGGCCTGAGCCGGAATGGTCGGGACTGCTTTAAGCCTCCTCATCCGAGCTGAACTAAGCCAACCGGGGGCCCTGCTAGGCGACGACCAGATTTATAATGTTATCGTTACAGCACACGCTTTCGTAATAATTTTCTTCATAGTAATACCAATCTTAATCGGAGGCTTCGGCAATTGACTCATCCCTCTAATGATCGGCGCCCCCGACATGGCCTTCCCTCGAATAAATAATATGAGCTTCTGACTTCTGCCTCCTTCTTTTCTTCTCCTACTTGCCTCATCAGGTGTGGAAGCAGGGGCTGGCACCGGGTGAACGGTTTACCCTCCACTATCGGGGAACTTAGCACATGCCGGAGCTTCCGTCGACCTCACTATTTTC…
>Acanthemblemaria spinosa | ANGBF9415-12 | COI-5P | HM197641
GGCACCCTCTATTTAGTTTTTGGGGCCTGAGCCGGAATGGTCGGGACTGCTTTAAGCCTCCTTATCCGAGCTGAACTAAGCCAACCGGGGGCCCTGCTAGGCGACGACCAGATTTATAATGTTATCGTTACAGCACACGCTTTCGTAATAATTTTCTTCATAGTAATACCAATCTTAATCGGAGGCTTCGGCAATTGACTCATCCCTCTAATGATCGGCGCCCCCGACATGGCCTTCCCTCGAATAAATAATATGAGCTTCTGACTTCTGCCTCCTTCTTTTCTTCTCCTACTTGCCTCATCAGGTGTGGAAGCAGGGGCTGGCACCGGGTGAACGGTTTACCCTCCACTATCGGGGAACTTAGCACATGCCGGAGCTTCCGTCGACCTCACTATTTTC…
>Acanthemblemaria spinosa | ANGBF9416-12 | COI-5P | HM197639
GGCACCCTCTATTTAGTTTTTGGGGCCTGAGCCGGAATGGTCGGGACTGCTTTAAGCCTCCTTATCCGAGCTGAACTAAGCCAACCGGGGGCCCTGCTAGGCGACGACCAGATTTATAATGTTATCGTTACAGCACACGCTTTCGTAATAATTTTCTTCATAGTAATACCAATCTTAATCGGAGGCTTCGGCAATTGACTCATCCCTCTAATGATCGGCGCCCCCGACATGGCCTTCCCTCGAATAAATAATATGAGCTTCTGACTTCTGCCTCCTTCTTTTCTTCTCCTACTTGCCTCATCAGGTGTGGAAGCAGGGGCTGGCACCGGGTGAACGGTTTACCCTCCACTATCGGGGAACTTAGCACATGCCGGAGCTTCCGTCGACCTCACTATTTTC…
>Acanthemblemaria spinosa | ANGBF9417-12 | COI-5P | HM197637
GGCACCCTCTATTTAGTTTTTGGGGCCTGAGCCGGAATGGTCGGAACTGCTTTAAGCCTCCTCATCCGAGCTGAACTAAGCCAACCGGGGGCCTTGCTAGGCGACGACCAGATTTATAATGTTATCGTTACAGCACACGCTTTCGTAATAATTTTCTTCATAGTAATACCAATCTTAATCGGAGGCTTCGGCAATTGACTCATCCCTCTAATGATCGGCGCCCCCGACATGGCCTTCCCTCGAATGAATAATATGAGCTTCTGACTCCTGCCTCCTTCTTTTCTTCTCTTACTTGCTTCATCAGGCGTGGAAGCGGGAGCTGGCACCGGATGAACAGTTTACCCCCCACTGTCGGGGAACTTGGCACATGCCGGAGCTTCCGTCGACCTCACTATTTTT…
>Acanthemblemaria spinosa | ANGBF9418-12 | COI-5P | HM197635
GGCACCCTCTATTTAGTTTTTGGGGCCTGAGCCGGAATGGTCGGGACTGCTTTAAGCCTCCTCATCCGAGCTGAACTAAGCCAACCGGGGGCCTTGCTAGGCGACGACCAGATTTATAATGTTATCGTTACAGCACACGCTTTCGTAATAATTTTCTTCATAGTAATACCAATCTTAATCGGAGGCTTCGGCAATTGACTCATCCCTCTAATGATCGGCGCCCCCGACATGGCCTTCCCTCGAATGAATAATATGAGCTTCTGACTCCTGCCTCCTTCTTTTCTTCTCTTACTTGCTTCATCAGGCGTGGAAGCGGGAGCTGGCACCGGATGAACAGTTTACCCCCCACTGTCGGGGAACTTGGCACATGCCGGAGCTTCCGTCGACCTCACTATTTTT…
>Acanthemblemaria spinosa | ANGBF9419-12 | COI-5P | HM197633
GGCACCCTCTATTTAGTTTTTGGGGCCTGAGCCGGAATGGTCGGGACTGCTTTAAGCCTCCTCATCCGAGCTGAACTAAGCCAACCGGGGGCCTTGCTAGGCGACGACCAGATTTACAATGTTATCGTTACAGCACACGCTTTCGTAATAATTTTCTTCATAGTAATACCAATCTTAATCGGAGGCTTCGGCAATTGACTCATCCCTCTAATGATCGGCGCCCCCGACATGGCCTTCCCTCGAATGAATAATATGAGCTTCTGACTCCTGCCTCCTTCTTTTCTTCTCTTACTTGCTTCATCAGGCGTGGAAGCGGGAGCTGGCACCGGATGAACAGTTTACCCCCCACTGTCCGGGAACTTGGCACATGCCGGAGCTTCCGTCGACCTCACTATTTTT…
>Acanthemblemaria spinosa | ANGBF9420-12 | COI-5P | HM197631
GGCACCCTCTATTTAGTTTTTGGGGCCTGAGCCGGAATGGTCGGGACTGCTTTAAGCCTCCTCATCCGAGCTGAACTAAGCCAACCGGGGGCCTTGCTAGGCGACGACCAGATTTATAATGTTATCGTTACAGCACACGCTTTCGTAATAATTTTCTTCATAGTAATACCAATTTTAATCGGAGGCTTCGGCAATTGACTCATCCCTCTAATGATCGGCGCCCCCGACATGGCCTTCCCTCGAATGAATAATATGAGCTTCTGACTCCTGCCTCCTTCTTTTCTTCTCTTACTTGCTTCATCAGGCGTGGAAGCGGGAGCTGGCACCGGATGAACAGTTTACCCCCCACTGTCGGGGAACTTGGCACATGCCGGAGCTTCCGTCGACCTCACTATTTTT…
>Acanthemblemaria spinosa | ANGBF9421-12 | COI-5P | HM197629
GGCACCCTCTATTTAGTTTTTGGGGCCTGAGCCGGAATGGTCGGGACTGCTTTAAGCCTCCTCATCCGAGCTGAACTAAGCCAGCCGGGGGCCTTGCTAGGCGACGACCAGATTTATAATGTTATCGTTACAGCACACGCTTTCGTAATAATTTTCTTCATAGTAATACCAATCTTAATCGGAGGCTTCGGCAATTGACTCATCCCTCTAATGATCGGCGCCCCCGACATGGCCTTCCCTCGAATGAATAATATGAGCTTCTGACTCCTGCCTCCTTCTTTTCTTCTCTTACTTGCTTCATCAGGCGTGGAAGCGGGAGCTGGCACCGGATGAACAGTTTACCCCCCACTGTCGGGGAACTTGGCACATGCCGGAGCTTCCGTCGACCTCACTATTTTT…
>Acanthemblemaria spinosa | ANGBF9422-12 | COI-5P | HM197627
GGCACCCTCTATTTAGTTTTTGGGGCCTGAGCCGGAATGGTCGGGACTGCTTTAAGCCTCCTCATCCGAGCTGAACTAAGCCAACCGGGGGCCTTGCTAGGCGACGACCAGATTTATAATGTTATCGTTACAGCACACGCTTTCGTAATAATTTTCTTCATAGTAATACCAATCTTAATCGGAGGCTTCGGCAATTGACTCATCCCTCTAATGATCGGCGCCCCCGACATGGCCTTCCCTCGAATGAATAATATGAGCTTCTGACTCCTGCCTCCTTCTTTTCTTCTCTTACTTGCTTCATCAGGCGTGGAAGCGGGAGCTGGCACCGGATGAACAGTTTACCCCCCACTGTCGGGGAACTTGGCACATGCCGGAGCTTCCGTCGACCTCACTATTTTT…
>Acanthemblemaria spinosa | BVCOR061-08 | COI-5P |
CCTCTATTTAGTTTTTGGGGCCTGAGCCGGAATGGTCGGGACTGCTTTAAGCCTCCTCATCCGAGCTGAACTAAGCCAACCGGGGGCCCTGCTAGGCGACGACCAGATTTATAATGTTATCGTTACAGCACACGCTTTCGTAATAATTTTCTTCATAGTAATACCAATCTTAATCGGAGGCTTCGGCAATTGACTCATCCCTCTAATGATCGGCGCCCCCGACATGGCCTTCCCTCGAATAAATAATATGAGCTTCTGACTTCTGCCTCCTTCTTTTCTTCTCCTACTTGCCTCATCAGGTGTGGAAGCAGGGGCTGGCACCGGGTGAACGGTTTACCCTCCACTATCGGGGAACTTAGCACATGCCGGAGCTTCCGTCGACCTCACTATTTTCTCCCT…
>Acanthemblemaria spinosa | BZLWB414-06 | COI-5P | JQ840402
CCTCTACTTGATCTTCGGTGCTTGAGCAGGGATAGTGGGGACGGCTTTAAGCCTCCTGATTCGGGCTGAATTAAGCCAGCCCGGCTCACTACTGGGGGACGATCAAATTTATAATGTTATCGTCACAGCCCATGCTTTCGTAATAATCTTTTTTATAGTTATGCCAATTCTTATTGGAGGGTTTGGCAACTGGCTAGTTCCTCTCATGATCGGAGCTCCTGACATGGCATTCCCCCGAATAAATAACATGAGCTTCTGACTCCTCCCTCCTTCGTTTTTGCTCCTCTTAGCTTCTTCCGGCCTCGAAGGCGGAGCTGGGACAGGCTGAACCGTGTATCCTCCTCTGTCCGCGAACCTAGCACATGCAGGGGCTTCTGTGGACCTCACAATCTTCTCCCT…
>Acanthemblemaria spinosa | BZLWB416-06 | COI-5P | JQ840393
CCTCTATTTAGTTTTTGGGGCCTGAGCCGGAATGGTCGGGACTGCTTTAAGCCTCCTCATCCGAGCTGAACTAAGCCAACCGGGGGCCCTGCTAGGCGACGACCAGATTTATAATGTTATCGTTACAGCACACGCTTTCGTAATAATTTTCTTCATAGTAATACCAATCTTAATCGGAGGCTTCGGCAATTGACTCATCCCTCTAATGATCGGCGCCCCCGACATGGCCTTCCCTCGAATGAATAATATGAGCTTCTGACTTCTGCCTCCTTCTTTTCTTCTCCTACTTGCCTCATCAGGTGTGGAAGCGGGGGCTGGCACCGGATGAACAGTTTACCCCCCACTATCGGGGAACTTAGCACATGCCGGAGCTTCCGTCGACCTCACTATTTTCTCCCT…
>Acanthemblemaria spinosa | BZLWC073-06 | COI-5P | JQ840748
CTCTATTTAGTTTTTGGGGCCTGAGCCGGAATGGTCGGGACTGCTTTAAGCCTCCTCATCCGAGCTGAACTAAGCCAACCGGGGGCCCTGCTAGGCGACGACCAGATTTATAATGTTATCGTTACAGCACACGCTTTCGTAATAATTTTCTTCATAGTAATACCAATCTTAATCGGAGGCTTCGGCAATTGACTCATCCCTCTAATGATCGGCGCCCCCGACATGGCCTTCCCTCGAATGAATAATATGAGCTTCTGACTTCTGCCTCCTTCTTTTCTTCTCCTACTTGCCTCATCAGGTGTGGAAGCGGGGGCTGGCACCGGATGAACAGTTTACCCCCCACTATCGGGGAACTTAGCACATGCCGGAGCTTCCGTCGACCTCACTATTTTCTCCCTG…
>Acanthemblemaria spinosa | BZLWC074-06 | COI-5P | JQ840751
GAGCCGGAATGGTCGGGACTGCTTTAAGCCTCCTCATCCGAGCTGAACTAAGCCAACCGGGGGCCCTGCTAGGCGACGACCAGATTTATAATGTTATCGTTACAGCACACGCTTTCGTAATAATTTTCTTCATAGTAATACCAATCTTAATCGGAGGCTTCGGCAATTGACTCATCCCTCTAATGATCGGCGCCCCCGACATGGCCTTCCCTCGAATGAATAATATGAGCTTCTGACTTCTGCCTCCTTCTTTTCTTCTCCTACTTGCCTCATCAGGTGTGGAAGCGGGGGCTGGCACCGGATGAACAGTTTACCCCCCACTATCGGGGAACTTAGCACATGCCGGAGCTTCCGTCGACCTCACTATTTTCTCCCTGCACCTGGCAGGCGTTTCCTCTA…
>Acanthemblemaria spinosa | LIDB052-10 | COI-5P | HQ571159
GCTGAACTAAGCCAACCCGGGGCCCTGCTAGGCGACGACCAGATTTACAATGTTATCGTTACAGCACACGCTTTCGTAATAATTTTCTTCATAGTAATACCAATCTTGATCGGAGGCTTCGGCAATTGACTTATCCCCTTAATGATCGGTGCCCCCGACATGGCCTTTCCTCGAATGAATAATATGAGCTTCTGACTCCTGCCTCCTTCTTTTCTTCTCCTACTTGCCTCATCGGGCGTGGAAGCGGGGGCTGGCACCGGTTGAACAGTCTATCCCCCCCTGTCGGGAAATTTAGCACACGCCGGAGCTTCCGTCGACCTCACTATTTTCTCCCTCCATCTAGCAGGCATTTCCTCTATTCTAGGGGCCATCAACTTTATTACAACTATTATCAATATA…
>Acanthemblemaria spinosa | LIDB185-11 | COI-5P |
CCTTTATTTAGTTTTCGGAGCCTGAGCTGGAATGGTGGGGACTGCTTTAAGTCTCCTCATTCGAGCTGAACTAAGCCAACCCGGGGCCCTGCTAGGCGACGACCAGATTTACAATGTTATCGTTACAGCACACGCTTTCGTAATAATTTTCTTCATAGTAATACCAATCTTGATCGGAGGCTTCGGCAATTGACTTATCCCCTTAATGATCGGTGCCCCCGACATGGCCTTTCCTCGAATGAATAATATGAGCTTCTGACTCCTGCCTCCTTCTTTTCTTCTCCTACTTGCCTCATCAGGCGTGGAAGCGGGGGCTGGCACCGGTTGAACAGTCTATCCCCCCCTGTCGGGAAATTTAGCACACGCCGGAGCTTCCGTCGACCTCACTATTTTCTCCCT…
>Acanthemblemaria spinosa | LIDM1090-07 | COI-5P |
CCTTTATTTAGTTTTCGGAGCCTGAGCTGGGATGGTGGGGACTGCTTTAAGTCTCCTCATCCGAGCTGAGCTAAGCCAACCCGGGGCCCTGCTAGGCGACGACCAGATTTATAATGTTATCGTTACAGCACACGCTTTCGTAATAATTTTCTTCATAGTAATACCAATCTTAATTGGAGGCTTTGGCAACTGGCTTGTCCCTTTAATGGTTGGCGCCCCCGATATGGCCTTTCCTCGAATAAATAATATGAGCTTCTGACTCCTGCCTCCTTCTTTCCTTCTCTTACTTGCCTCATCAGGTGTAGAAGCTGGGGCTGGCACCGGATGAACAGTTTACCCGCCCCTGTCGGGAAATTTAGCACATGCCGGGGCTTCCGTCGACCTCACTATCTTCTCCCT…
>Acanthemblemaria spinosa | LIDM1092-07 | COI-5P |
CCTTTATTTAGTTTTCGGAGCCTGAGCTGGGATGGTGGGGACTGCTTTAAGTCTCCTCATCCGAGCTGAGCTAAGCCAACCCGGGGCCCTGCTAGGCGACGACCAGATTTATAATGTTATCGTTACAGCACACGCTTTCGTAATAATTTTCTTCATAGTAATACCAATCTTAATTGGAGGCTTTGGCAACTGGCTTGTCCCTTTAATGGTTGGCGCCCCCGATATGGCCTTTCCTCGAATAAATAATATGAGCTTCTGACTCCTGCCTCCTTCTTTCCTTCTCTTACTTGCCTCATCAGGTGTAGAAGCTGGGGCTGGCACCGGATGAACAGTTTACCCGCCCCTGTCGGGAAATTTAGCACATGCCGGGGCTTCCGTCGACCTCACTATCTTCTCCCT…
>Acanthemblemaria spinosa | LIDM1257-08 | COI-5P |
CCTTTATTTAGTTTTCGGAGCCTGAGCTGGGATGGTGGGGACTGCTTTAAGTCTCCTCATCCGAGCTGAGCTAAGCCAACCCGGGGCCCTGCTAGGCGACGACCAGATTTATAATGTTATCGTTACAGCACACGCTTTCGTAATAATTTTCTTCATAGTAATACCAATCTTAATTGGAGGCTTTGGCAACTGGCTTGTCCCTTTAATGGTTGGCGCCCCCGATATGGCCTTTCCTCGAATAAATAATATGAGCTTCTGACTCCTGCCTCCTTCTTTCCTTCTCTTACTTGCCTCATCAGGTGTAGAAGCTGGGGCTGGCACCGGATGAACAGTTTACCCGCCCCTGTCGGGAAATTTAGCACATGCCGGGGCTTCCGTCGACCTCACTATCTTCTCCCT…
>Acanthemblemaria spinosa | LIDM459-07 | COI-5P |
CCTTTATTTAGTTTTCGGAGCCTGAGCTGGGATGGTGGGGACTGCTTTAAGTCTCCTCATCCGAGCTGAGCTAAGCCAACCCGGGGCCCTGCTAGGCGACGACCAGATTTATAATGTTATCGTTACAGCACACGCTTTCGTAATAATTTTCTTCATAGTGATACCAATCTTAATTGGAGGCTTTGGCAATTGGCTTGTCCCTTTAATGGTTGGCGCCCCCGATATGGCCTTTCCTCGAATAAATAATATGAGCTTCTGACTCCTGCCTCCTTCTTTCCTTCTCTTACTTGCCTCATCAGGTGTAGAAGCTGGGGCTGGCACCGGATGGACAGTTTACCCGCCCCTGTCGGGAAATTTAGCACATGCCGGGGCTTCCGTCGACCTCACTATCTTCTCCCT…
>Acanthemblemaria spinosa | LIDM463-07 | COI-5P |
CCTTTATTTAGTTTTCGGAGCCTGAGCTGGGATGGTGGGGACTGCTTTAAGTCTCCTCATCCGAGCTGAGCTAAGCCAACCCGGGGCCCTGCTAGGCGACGACCAGATTTATAATGTTATCGTTACAGCACACGCTTTCGTAATAATTTTCTTCATAGTGATACCAATCTTAATTGGAGGCTTTGGCAATTGGCTTGTCCCTTTAATGGTTGGCGCCCCCGATATGGCCTTTCCTCGAATAAATAATATGAGCTTCTGACTCCTGCCTCCTTCTTTCCTTCTCTTACTTGCCTCATCAGGTGTAGAAGCTGGGGCTGGCACCGGATGGACAGTTTACCCGCCCCTGTCGGGAAATTTAGCACATGCCGGGGCTTCCGTCGACCTCACTATCTTCTCCCT…
>Acanthemblemaria spinosa | LIDM477-07 | COI-5P |
CCTTTATTTAGTTTTCGGAGCCTGAGCTGGGATGGTGGGGACTGCTTTAAGTCTCCTCATCCGAGCTGAGCTAAGCCAACCCGGGGCCCTGCTAGGCGACGACCAGATTTATAATGTTATCGTTACAGCACACGCTTTCGTAATAATTTTCTTCATAGTAATACCAATCTTAATTGGAGGCTTTGGCAACTGGCTTGTCCCTTTAATGGTTGGCGCCCCCGATATGGCCTTTCCTCGAATAAATAATATGAGCTTCTGACTCCTGCCTCCTTCTTTCCTTCTCTTACTTGCCTCATCAGGTGTAGAAGCTGGGGCTGGCACCGGATGAACAGTTTACCCGCCCCTGTCGGGAAATTTAGCACATGCCGGGGCTTCCGTCGACCTCACTATCTTCTCCCT…
>Acanthemblemaria spinosa | LIDM497-07 | COI-5P |
CCTTTATTTAGTTTTCGGAGCCTGAGCTGGGATGGTGGGGACTGCTTTAAGTCTCCTCATCCGAGCTGAGCTAAGCCAACCCGGGGCCCTGCTAGGCGACGACCAGATTTATAATGTTATCGTTACAGCACACGCTTTCGTAATAATTTTCTTCATAGTGATACCAATCTTAATTGGAGGCTTTGGCAATTGGCTTGTCCCTTTAATGGTTGGCGCCCCCGATATGGCCTTTCCTCGAATAAATAATATGAGCTTCTGACTCCTGCCTCCTTCTTTCCTTCTCTTACTTGCCTCATCAGGTGTAGAAGCTGGGGCTGGCACCGGATGGACAGTTTACCCGCCCCTGTCGGGAAATTTAGCACATGCCGGGGCTTCCGTCGACCTCACTATCTTCTCCCT…
>Acanthemblemaria spinosa | LIDM498-07 | COI-5P |
CCTTTATTTAGTTTTCGGAGCCTGAGCTGGGATGGTGGGGACTGCTTTAAGTCTCCTCATCCGAGCTGAGCTAAGCCAACCCGGGGCCCTGCTAGGCGACGACCAGATTTATAATGTTATCGTTACAGCACACGCTTTCGTAATAATTTTCTTCATAGTAATACCAATCTTAATTGGAGGCTTTGGCAACTGGCTTGTCCCTTTAATGGTTGGCGCCCCCGATATGGCCTTTCCTCGAATAAATAATATGAGCTTCTGACTCCTGCCTCCTTCTTTCCTTCTCTTACTTGCCTCATCAGGTGTAGAAGCTGGGGCTGGCACCGGATGAACAGTTTACCCGCCCCTGTCGGGAAATTTAGCACATGCCGGGGCTTCCGTCGACCTCACTATCTTCTCCCT…
>Acanthemblemaria spinosa | LIDM499-07 | COI-5P |
CCTTTATTTAGTTTTCGGAGCCTGAGCTGGGATGGTGGGGACTGCTTTAAGTCTCCTCATCCGAGCTGAGCTAAGCCAACCCGGGGCCCTGCTAGGCGACGACCAGATTTATAATGTTATCGTTACAGCACACGCTTTCGTAATAATTTTCTTCATAGTAATACCAATCTTAATTGGAGGCTTTGGCAACTGGCTTGTCCCTTTAATGGTTGGCGCCCCCGATATGGCCTTTCCTCGAATAAATAATATGAGCTTCTGACTCCTGCCTCCTTCTTTCCTTCTCTTACTTGCCTCATCAGGTGTAGAAGCTGGGGCTGGCACCGGATGAACAGTTTACCCGCCCCTGTCGGGAAATTTAGCACATGCCGGGGCTTCCGTCGACCTCACTATCTTCTCCCT…
>Acanthemblemaria spinosa | LIDM500-07 | COI-5P |
CCTTTATTTAGTTTTCGGAGCCTGAGCTGGGATGGTGGGGACTGCTTTAAGTCTCCTCATCCGAGCTGAGCTAAGCCAACCCGGGGCCCTGCTAGGCGACGACCAGATTTATAATGTTATCGTTACAGCACACGCTTTCGTAATAATTTTCTTCATAGTGATACCAATCTTAATTGGGGGCTTTGGCAATTGGCTTGTCCCTTTAATGGTTGGCGCCCCCGATATGGCCTTTCCTCGAATAAATAATATGAGCTTCTGACTCCTGCCTCCTTCTTTCCTTCTCTTACTTGCCTCATCAGGTGTGGAAGCTGGGGCTGGCACCGGATGGACAGTTTACCCGCCCCTGTCGGGAAATTTAGCACATGCCGGGGCTTCCGTCGACCTCACTATCTTCTCCCT…
>Acanthemblemaria spinosa | LIDM514-07 | COI-5P |
CCTTTATTTAGTTTTCGGAGCCTGAGCTGGGATGGTGGGGACTGCTTTAAGTCTCCTCATCCGGGCTGAGCTAAGCCAACCCGGGGCCCTGCTAGGCGACGACCAGATTTATAATGTTATCGTTACAGCACACGCTTTCGTAATAATTTTCTTCATAGTGATACCAATCTTAATTGGAGGCTTTGGCAATTGGCTTGTCCCTTTAATGGTTGGCGCCCCCGATATGGCCTTTCCTCGAATAAATAATATGAGCTTCTGACTCCTGCCTCCTTCTTTCCTTCTCTTACTTGCCTCATCAGGCGTAGAAGCTGGGGCTGGCACCGGATGGACAGTTTACCCGCCCCTGTCGGGAAATTTAGCACATGCCGGGGCTTCCGTCGACCTCACTATCTTCTCCCT…
>Acanthemblemaria spinosa | LIDM515-07 | COI-5P |
CCTTTATTTAGTTTTCGGAGCCTGAGCTGGGATGGTGGGGACTGCTTTAAGTCTCCTCATCCGAGCTGAGCTAAGCCAACCCGGGGCCCTGCTAGGCGACGACCAGATTTATAATGTTATCGTTACAGCACACGCTTTCGTAATAATTTTCTTCATAGTAATACCAATCTTAATTGGAGGCTTTGGCAACTGGCTTGTCCCTTTAATGGTTGGCGCCCCCGATATGGCCTTTCCTCGAATAAATAATATGAGCTTCTGACTCCTGCCTCCTTCTTTCCTTCTCTTACTTGCCTCATCAGGTGTAGAAGCTGGGGCTGGCACCGGATGAACAGTTTACCCGCCCCTGTCGGGAAATTTAGCACATGCCGGGGCTTCCGTCGACCTCACTATCTTCTCCCT…
>Acanthemblemaria spinosa | LIDM516-07 | COI-5P |
CCTTTATTTAGTTTTCGGAGCCTGAGCTGGGATGGTGGGGACTGCTTTAAGTCTCCTCATCCGAGCTGAGCTAAGCCAACCCGGGGCCCTGCTAGGCGACGACCAGATTTATAATGTTATCGTTACAGCACACGCTTTCGTAATAATTTTCTTCATAGTAATACCAATCTTAATTGGAGGCTTTGGCAACTGGCTTGTCCCTTTAATGGTTGGCGCCCCCGATATGGCCTTTCCTCGAATAAATAATATGAGCTTCTGACTCCTGCCTCCTTCTTTCCTTCTCTTACTTGCCTCATCAGGTGTAGAAGCTGGGGCTGGCACCGGATGAACAGTTTACCCGCCCCTGTCGGGAAATTTAGCACATGCCGGGGCTTCCGTCGACCTCACTATCTTCTCCCT…
>Acanthemblemaria spinosa | LIDMA1126-12 | COI-5P |
TTAGTTTTTGGAGCCTGAGCTGGAATAGTGGGGACTGCTTTAAGTCTCCTCATTCGAGCTGAACTAAGTCAACCCGGCGCCCTGCTAGGCGACGACCAGATTTATAATGTTATCGTTACAGCACACGCTTTCGTAATAATTTTCTTCATAGTAATACCCATCTTAATCGGAGGCTTCGGCAATTGACTTATCCCTTTAATGATCGGTGCCCCCGACATGGCCTTTCCTCGAATGAATAATATGAGTTTCTGACTCCTACCTCCTTCTTTTCTTCTCCTACTTGCCTCATCAGGCGTGGAAGCGGGGGCTGGCACCGGTTGAACGGTTTATCCCCCCCTCTCGGGAAATTTAGCACACGCCGGGGCTTCCGTCGACCTCACTATTTTCTCCCTCCATCTG…
>Acanthemblemaria spinosa | LIDMA1127-12 | COI-5P |
CCTCTATTTAGTTTTTGGAGCCTGAGCTGGAATAGTGGGGACTGCTTTAAGTCTCCTCATTCGAGCTGAACTAAGTCAACCCGGCGCCCTGCTAGGCGACGACCAGATTTATAATGTTATCGTTACAGCACACGCTTTCGTAATAATTTTCTTCATAGTAATACCCATCTTAATCGGAGGCTTCGGCAATTGACTTATCCCTTTAATGATCGGTGCCCCCGACATGGCCTTTCCTCGAATGAATAATATGAGTT
>Acanthemblemaria spinosa | LIDMA297-10 | COI-5P |
CCTTTATTTAGTTTTCGGAGCCTGAGCTGGGATGGTGGGGACTGCTTTAAGTCTCCTCATCCGAGCTGAGCTAAGCCAACCCGGGGCCCTGCTAGGCGACGACCAGATTTATAATGTTATCGTTACAGCACACGCTTTCGTAATAATTTTCTTCATAGTGATACCAATCTTAATTGGAGGCTTTGGCAATTGGCTTGTCCCTTTAATGGTTGGCGCCCCCGATATGGCCTTTCCTCGAATAAATAATATGAGCTTCTGACTCCTGCCTCCTTCTTTCCTTCTCTTACTTGCCTCATCAGGTGTAGAAGCTGGGGCTGGCACCGGATGGACAGTTTACCCGCCCCTGTCGGGAAATTTAGCACATGCCGGGGCTTCCGTCGACCTCACTATCTTCTCCCT…
>Acanthemblemaria spinosa | LIDMA318-10 | COI-5P |
CCTTTATTTAGTTTTCGGAGCCTGAGCTGGGATGGTGGGGACTGCTTTAAGTCTCCTCATCCGAGCTGAGCTAAGCCAACCCGGGGCCCTGCTAGGCGACGACCAGATTTATAATGTTATCGTTACAGCACACGCTTTCGTAATAATTTTCTTCATAGTAATACCAATCTTAATTGGAGGCTTTGGCAACTGGCTTGTCCCTTTAATGGTTGGCGCCCCCGATATGGCCTTTCCTCGAATAAATAATATGAGCTTCTGACTCCTGCCTCCTTCTTTCCTTCTCTTACTTGCCTCATCAGGTGTAGAAGCTGGGGCTGGCACCGGATGAACAGTTTACCCGCCCCTGTCGGGAAATTTAGCACATGCCGGGGCTTCCGTCGACCTCACTATCTTCTCCCT…
>Acanthemblemaria spinosa | LIDMA553-11 | COI-5P |
CCTCTATTTAGTTTTTGGGGCCTGAGCCGGAATGGTCGGGACTGCTTTAAGCCTCCTCATCCGAGCTGAACTAAGCCAACCGGGGGCCCTGCTAGGCGACGACCAGATTTATAATGTTATCGTTACAGCACACGCTTTCGTAATAATTTTCTTCATAGTAATACCAATCTTAATCGGAGGCTTCGGCAATTGACTCATCCCTCTAATGATCGGCGCCCCCGACATGGCCTTCCCTCGAATAAATAATATGAGCT
>Acanthemblemaria spinosa | LIDMA684-11 | COI-5P |
CCTCTATTTAGTTTTTGGAGCCTGAGCTGGAATAGTGGGGACTGCTTTAAGTCTCCTCATTCGAGCTGAACTAAGTCAACCCGGCGCCCTGCTAGGCGACGACCAGATTTATAATGTTATCGTTACAGCACACGCTTTCGTAATAATTTTCTTCATAGTAATACCCATCTTAATCGGAGGCTTCGGCAATTGACTTATCCCTTTAATGATCGGTGCCCCCGACATGGCCTTTCCTCGAATGAATAATATGAGTTTCTGACTCCTACCTCCTTCTTTTCTTCTCCTACTTGCCTCATCAGGCGTGGAAGCGGGGGCTGGCACCGGTTGAACGGTTTATCCCCCCCTCTCGGGAAATTTAGCACACGCCGGGGCTTCCGTCGACCTCACTATTTTCTCCCT…
>Acanthistius joanae | DSFSG365-10 | COI-5P | HQ945945
CCTTTATCTAGTATTTGGTGCTTGAGCTGGAATAGTAGGCACAGCCCTAAGCCTGCTCATCCGAGCAGAACTTAGCCAACCCGGCGCTCTCTTAGGAGACGACCAAATTTATAACGTTATTGTTACGGCACACGCTTTCGTAATAATTTTCTTTATAGTAATACCAATCATGATTGGAGGGTTTGGGAACTGACTTATCCCACTAATGATCGGCGCCCCAGACATGGCATTCCCTCGAATAAATAACATGAGCTTTTGACTTCTACCCCCATCATTCCTTCTCCTCCTTGCCTCTTCAGGGGTAGAAGCGGGAGCAGGAACCGGATGAACAGTCTACCCGCCCCTAGCCGGCAACTTAGCCCACGCAGGTGCATCCGTTGACCTAACCATCTTCTCCCT…
>Acanthistius joanae | DSFSG604-11 | COI-5P | KF489459
CCTTTATCTAGTATTTGGTGTTTGAGCTGGAATAGTAGGCACAGCCCTAAGCCTGCTCATCCGAGCAGAACTTAGCCAACCCGGCGCTCTCTTAGGAGACGACCAAATTTATAACGTTATTGTTACGGCACACGCTTTCGTAATAATTTTCTTTATAGTAATACCAATCATGATTGGAGGGTTTGGGAACTGACTTATTCCACTAATGATCGGCGCCCCAGACATGGCATTCCCTCGAATAAATAACATGAGCTTTTGACTTCTACCCCCATCATTCCTTCTCCTCCTTGCCTCTTCAGGGGTAGAAGCGGGAGCAGGAACCGGATGAACAGTCTACCCGCCCCTAGCCGGCAACTTAGCCCACGCAGGTGCATCCGTTGACCTAACCATCTTCTCCCT…
>Acanthistius joanae | DSLAG1758-12 | COI-5P | KF489458
CCTTTATCTAGTATTTGGTGCTTGAGCTGGAATAGTAGGCACAGCCCTAAGCCTGCTCATCCGAGCAGAACTTAGCCAACCCGGCGCTCTCTTAGGAGACGACCAAATTTATAACGTTATTGTTACGGCACACGCTTTCGTAATAATTTTCTTTATAGTAATACCAATCATGATTGGAGGGTTTGGGAACTGACTTATCCCACTAATGATCGGCGCCCCAGACATGGCATTCCCTCGAATAAATAACATGAGCTTTTGACTTCTACCCCCATCATTCCTTCTCCTCCTTGCCTCTTCAGGGGTAGAAGCGGGAGCAGGAACCGGATGAACAGTCTACCCGCCCCTAGCCGGCAACTTAGCCCACGCAGGTGCATCCGTTGACCTAACCATCTTCTCCCT…
>Acanthistius joanae | DSLAG1817-12 | COI-5P | KF489460
CCTTTATCTAGTATTTGGTGCTTGAGCTGGAATAGTAGGCACAGCCCTAAGCCTGCTCATCCGAGCAGAACTTAGCCAACCCGGCGCTCTCTTAGGGGACGACCAAATTTATAACGTTATTGTTACGGCACACGCTTTCGTAATAATTTTCTTTATAGTAATACCAATCATGATTGGAGGGTTTGGGAACTGACTTATCCCACTAATGATCGGCGCCCCAGACATGGCATTCCCTCGAATAAATAACATGAGCTTTTGACTTCTACCCCCATCATTCCTTCTCCTCCTTGCCTCTTCAGGGGTAGAAGCGGGAGCAGGAACCGGATGAACAGTCTACCCGCCCCTAGCCGGCAACTTAGCCCACGCAGGTGCATCCGTTGACCTAACCATCTTCTCCCT…
>Acanthistius joanae | DSLAG958-10 | COI-5P |
AGCCCCTAGCCGGCAACTTAGCCCACGCAGGTGCATCCGTTGACCTAACCATCTTCTCCCTACATTTAGCAGGAATTTCTTCAATCCTTGGAGCAATCAACTTTATTACAACCATCATTAACATGAAACCCCCTGCCATTTCCCAATACCAAACACCCCTATTTGTATGAGCCGTGCTAATCACTGCCGTCCTTCTTCTCCTCTCCCTCCCAGTTCTGGCTGCTGGCATTACAATGCTCCTAACAGACCGGAATCTCAATACTACCTTCTTTGACCCTGCAGGAGGGGGAGACCCCACCTTTTACCAA
>Acanthistius joanae | DSLAR117-08 | COI-5P |
CCTTTATCTAGTATTTGGTGCTTGAGCTGGAATAGTAGGCACAGCCCTAAGCCTGCTCATCCGAGCAGAACTTAGCCAACCCGGCGCTCTCTTAGGAGACGACCAAATTTATAACGTTATTGTTACGGCACACGCTTTCGTAATAATTTTCTTTATAGTAATACCAATCATGATTGGAGGGTTTGGGAACTGACTTATCCCACTAATGATCGGCGCCCCAGACATGGCATTCCCTCGAATAAATAACATGAGCTTTTGACTTCTACCCCCATCATTCCTTCTCCTCCTTGCCTCTTCAGGGGTAGAAGCGGGAGCAGGAACCGGATGAACAGTCTACCCGCCCCTAGCCGGCAACTTAGCCCACGCAGGTGCATCCGTTGACCTAACCATCTTCTCCCT…
>Acanthistius joanae | DSLAR118-08 | COI-5P |
CCTTTATCTAGTATTTGGTGCTTGAGCTGGAATAGTAGGCACAGCCCTAAGCCTGCTCATCCGAGCAGAACTTAGCCAACCCGGCGCTCTCTTAGGAGACGACCAAATTTATAACGTTATTGTTACGGCACACGCTTTCGTAATAATTTTCTTTATAGTAATACCAATCATGATTGGAGGGTTTGGGAACTGACTTATCCCACTAATGATCGGCGCCCCAGACATGGCATTCCCTCGAATAAATAACATGAGCTTTTGACTTCTACCCCCATCATTCCTTCTCCTCCTTGCCTCTTCAGGGGTAGAAGCGGGAGCAGGAACCGGATGAACAGTCTACCCGCCCCTAGCCGGCAACTTAGCCCACGCAGGTGCATCCGTTGACCTAACCATCTTCTCCCT…
>Acanthistius joanae | DSLAR119-08 | COI-5P |
CCTTTATCTAGTATTTGGTGCTTGAGCTGGAATAGTAGGCACAGCCCTAAGCCTGCTCATCCGAGCAGAACTTAGCCAACCCGGCGCTCTCTTAGGAGACGACCAAATTTATAACGTTATTGTTACGGCACACGCTTTCGTAATAATTTTCTTTATAGTAATACCAATCATGATTGGAGGGTTTGGGAACTGACTTATCCCACTAATGATCGGCGCCCCAGACATGGCATTCCCTCGAATAAATAACATGAGCTTTTGACTTCTACCCCCATCATTCCTTCTCCTCCTTGCCTCTTCAGGGGTAGAAGCGGGAGCAGGAACCGGATGAACAGTCTACCCGCCCCTAGCCGGCAACTTAGCCCACGCAGGTGCATCCGTTGACCTAACCATCTTCTCCCT…
>Acanthistius joanae | DSLAR350-08 | COI-5P |
CCTTTATCTAGTATTTGGTGCTTGAGCTGGAATAGTAGGCACAGCCCTAAGCCTGCTCATCCGAGCAGAACTTAGCCAACCCGGCGCTCTCTTAGGAGACGACCAAATTTATAACGTTATTGTTACGGCACACGCTTTCGTAATAATTTTCTTTATAGTAATACCAATCATGATTGGAGGGTTTGGGAACTGACTTATCCCACTAATGATCGGCGCCCCAGACATGGCATTCCCTCGAATAAATAACATGAGCTTTTGACTTCTACCCCCATCATTCCTTCTCCTCCTTGCCTCTTCAGGGGTAGAAGCAGGAGCAGGAACCGGATGAACAGTCTACCCGCCCCTAGCCGGCAACTTAGCCCACGCAGGTGCATCCGTTGACCTAACCATCTTCTCCCT…
>Acanthistius joanae | DSLAR351-08 | COI-5P |
CCTTTATCTAGTATTTGGTGCTTGAGCTGGAATAGTAGGCACAGCCCTAAGCCTGCTCATCCGAGCAGAACTTAGCCAACCCGGCGCTCTCTTAGGAGACGACCAAATTTATAACGTTATTGTTACGGCACACGCTTTCGTAATAATTTTCTTTATAGTAATACCAATCATGATTGGAGGGTTTGGGAACTGACTTATCCCACTAATGATCGGCGCCCCAGACATGGCATTCCCTCGAATAAATAACATGAGCTTTTGACTTCTACCCCCATCATTCCTTCTCCTCCTTGCCTCTTCAGGGGTAGAAGCGGGAGCAGGAACCGGATGAACAGTCTACCCGCCCCTAGCCGGCAACTTAGCCCACGCAGGTGCATCCGTTGACCTAACCATCTTCTCCCT…
>Acanthistius joanae | DSLAR352-08 | COI-5P |
GTATTTGGTGCTTGAGCTGGAATAGTAGGCACAGCCCTAAGCCTGCTCATCCGAGCAGAACTTAGCCAACCCGGCGCTCTCTTAGGAGACGACCAAATTTATAACGTTATTGTTACGGCACACGCTTTCGTAATAATTTTCTTTATAGTAATACCAATCATGATTGGAGGGTTTGGGAACTGACTTATCCCACTAATGATCGGCGCCCCAGACATGGCATTCCCTCGAATAAATAACATGAGCTTTTGACTTCTACCCCCATCATTCCTTCTCCTCCTTGCCTCTTCAGGGGTAGAAGCGGGAGCAGGAACCGGATGAACAGTCTACCCGCCCCTAGCCGGCAACTTAGCCCACGCAGGTGCATCCGTTGACCTAACCATCTTCTCCCTACATTTAGCA…
>Acanthistius joanae | DSLAR353-08 | COI-5P |
CCTTTATCTAGTATTTGGTGCTTGAGCTGGAATAGTAGGCACAGCCCTAAGCCTGCTCATCCGAGCAGAACTTAGCCAACCCGGCGCTCTCTTAGGAGACGACCAAATTTATAACGTTATTGTTACGGCACACGCTTTCGTAATAATTTTCTTTATAGTAATACCAATCATGATTGGAGGGTTTGGGAACTGACTTATCCCACTAATGATCGGCGCCCCAGACATGGCATTCCCTCGAATAAATAACATGAGCTTTTGACTTCTACCCCCATCATTCCTTCTCCTCCTTGCCTCTTCAGGGGTAGAAGCGGGAGCAGGAACCGGATGAACAGTCTACCCGCCCCTAGCCGGCAACTTAGCCCACGCAGGTGCATCCGTTGACCTAACCATCTTCTCCCT…
>Acanthistius joanae | DSLAR354-08 | COI-5P |
CCTTTATCTAGTATTTGGTGCTTGAGCTGGAATAGTAGGCACAGCCCTAAGCCTGCTCATCCGAGCAGAACTTAGCCAACCCGGCGCTCTCTTAGGAGACGACCAAATTTATAACGTTATTGTTACGGCACACGCTTTCGTAATAATTTTCTTTATAGTAATACCAATCATGATTGGAGGGTTTGGGAACTGACTTATCCCACTAATGATCGGCGCCCCAGACATGGCATTCCCTCGAATAAATAACATGAGCTTTTGACTTCTACCCCCATCATTCCTTCTCCTCCTTGCCTCTTCAGGGGTAGAAGCGGGAGCAGGAACCGGATGAACAGTCTACCCGCCCCTAGCCGGCAACTTAGCCCACGCAGGTGCATCCGTTGACCTAACCATCTTCTCCCT…
>Acanthistius joanae | DSLAR434-08 | COI-5P |
CCTTTATCTAGTATTTGGTGCTTGAGCTGGAATAGTAGGCACAGCCCTAAGCCTGCTCATCCGAGCAGAACTTAGCCAACCCGGCGCTCTCTTAGGAGACGACCAAATTTATAACGTTATTGTTACAGCACACGCTTTCGTAATAATTTTCTTTATAGTAATACCAATCATGATTGGAGGGTTTGGGAACTGACTTATCCCACTGATGATCGGCGCCCCAGACATGGCATTCCCTCGAATAAATAACATGAGCTTTTGACTTCTACCCCCATCATTCCTTCTCCTCCTTGCCTCTTCAGGGGTAGAAGCGGGAGCAGGAACCGGATGAACAGTCTACCCGCCCCTAGCCGGCAACTTAGCCCACGCAGGTGCATCCGTTGACCTAACCATCTTCTCCCT…
>Acanthistius joanae | DSLAR435-08 | COI-5P |
CCTTTATCTAGTATTTGGTGCTTGAGCTGGAATAGTAGGCACAGCCCTAAGCCTGCTCATCCGAGCAGAACTTAGCCAACCCGGCGCTCTCTTAGGAGACGACCAAATTTATAACGTTATTGTTACGGCACACGCTTTCGTAATAATTTTCTTTATAGTAATACCAATCATGATTGGAGGGTTTGGGAACTGACTTATCCCACTAATGATCGGCGCCCCAGACATGGCATTCCCTCGAATAAATAACATGAGCTTTTGACTTCTACCCCCATCATTCCTTCTCCTCCTTGCCTCTTCAGGGGTAGAAGCGGGAGCAGGAACCGGATGAACAGTCTACCCGCCCCTAGCCGGCAACTTAGCCCACGCAGGTGCATCCGTTGACCTAACCATCTTCTCCCT…
>Acanthistius joanae | DSLAR436-08 | COI-5P |
CCTTTATCTAGTATTTGGTGCTTGAGCTGGAATAGTAGGCACAGCCCTAAGCCTGCTCATCCGAGCAGAACTTAGCCAACCCGGCGCTCTCTTAGGAGACGACCAAATTTATAACGTTATTGTTACGGCACACGCTTTCGTAATAATTTTCTTTATAGTAATACCAATCATGATTGGAGGGTTTGGGAACTGACTTATCCCACTAATAATCGGCGCCCCAGACATGGCATTCCCTCGAATAAATAACATGAGCTTTTGACTTCTACCCCCATCATTCCTTCTCCTCCTTGCCTCTTCAGGGGTAGAAGCGGGAGCAGGAACCGGATGAACAGTCTACCCGCCCCTAGCCGGCAACTTAGCCCACGCAGGTGCATCCGTTGACCTAACCATCTTCTCCCT…
>Acanthistius joanae | DSLAR437-08 | COI-5P |
GCTTGAGCTGGAATAGTAGGCACAGCCCTAAGCCTGCTCATCCGAGCAGAACTTAGCCAACCCGGCGCTCTCTTAGGAGACGACCAAATTTATAACGTTATTGTTACGGCACACGCTTTCGTAATAATTTTCTTTATAGTAATACCAATCATGATTGGAGGGTTTGGGAACTGACTTATCCCACTAATGATCGGCGCCCCAGACATGGCATTCCCTCGAATAAATAACATGAGCTTTTGACTTCTACCCCCATC
>Acanthistius joanae | DSLAR438-08 | COI-5P |
CCTTTATCTAGTATTTGGTGCTTGAGCTGGAATAGTAGGCACAGCCCTAAGCCTGCTCATCCGAGCAGAACTTAGCCAACCCGGCGCTCTCTTAGGAGACGACCAAATTTATAACGTTATTGTTACGGCACACGCTTTCGTAATAATTTTCTTTATAGTAATACCAATCATGATTGGAGGGTTTGGGAACTGACTTATCCCACTAATGATCGGCGCCCCAGACATGGCATTCCCTCGAATAAATAACATGAGCTTTTGACTTCTACCCCCATCATTCCTTCTCCTCCTTGCCTCTTCAGGGGTAGAAGCGGGAGCAGGAACCGGATGAACAGTCTACCCGCCCCTAGCCGGCAACTTAGCCCACGCAGGTGCATCCGTTGACCTAACCATCTTCTCCCT…
>Acanthistius joanae | TZMSC432-05 | COI-5P | JF492769
CCTTTATCTAGTATTTGGTGCTTGAGCTGGAATAGTAGGCACAGCCCTAAGCCTGCTCATCCGAGCAGAACTTAGCCAACCCGGCGCTCTCTTAGGAGACGACCAAATTTATAACGTTATTGTTACGGCACACGCTTTCGTAATAATTTTCTTTATAGTAATACCAATCATGATTGGAGGGTTTGGGAACTGACTTATCCCACTAATGATCGGCGCCCCAGACATGGCATTCCCTCGAATAAATAACATGAGCTTTTGACTTCTACCCCCATCATTCCTTCTCCTCCTTGCCTCTTCAGGGGTAGAAGCGGGAGCAGGAACCGGATGAACAGTCTACCCGCCCCTAGCCGGCAACTTAGCCCACGCAGGTGCATCCGTTGACCTAACCATCTTCTCCCT…
>Acanthistius joanae | TZSAL391-13 | COI-5P |
CCTTTATCTAGTATTTGGTGCTTGAGCTGGAATAGTAGGCACAGCCCTAAGCCTGCTCATCCGAGCAGAACTTAGCCAACCCGGCGCTCTCTTAGGAGACGACCAAATTTATAACGTTATTGTTACGGCACACGCTTTCGTAATAATTTTCTTTATAGTAATACCAATCATGATTGGAGGGTTTGGGAACTGACTTATCCCACTAATGATCGGCGCCCCAGACATGGCATTCCCTCGAATAAATAACATGAGCTTTTGACTTCTACCCCCATCATTCCTTCTCCTCCTTGCCTCTTCAGGGGTAGAAGCGGGAGCAGGAACCGGATGAACAGTCTACCCGCCCCTAGCCGGCAACTTAGCCCACGCAGGTGCATCCGTTGACCTAACCATCTTCTCCCT…
>Acanthistius ocellatus | GBMIN120926-17 | COI-5P | KX230163
GTATTTGGTGCTTGAGCCGGAATAGTAGGCACAGCCCTAAGCCTGCTTATTCGAGCAGAACTTAGCCAACCAGGCGCTCTCCTAGGAGACGACCAGATTTATAACGTAATTGTTACAGCACATGCCTTTGTAATGATTTTCTTTATAGTAATGCCAATTATGATTGGAGGATTTGGGAACTGACTTATTCCACTAATGATCGGTGCCCCAGATATGGCATTTCCTCGAATGAACAACATGAGCTTTTGACTTCTACCCCCCTCATTCCTCCTCCTTCTTGCCTCCTCAGGGGTAGAAGCAGGGGCCGGCACCGGATGAACAGTATATCCACCCCTAGCTGGTAACTTAGCCCATGCAGGAGCATCTGTTGATTTAACCATTTTTTCTCTACATTTAGCC…
>Acanthistius patachonicus | FARG001-06 | COI-5P | EU074305
CCTGTATCTAGTATTTGGTGCTTGAGCCGGAATGGTAGGCACAGCCCTAAGCCTGCTAATTCGGGCGGAACTTAGCCAACCGGGCGCCCTCCTAGGAGACGATCAGATCTACAATGTAATTGTTACGGCACATGCCTTTGTAATAATTTTTTTTATAGTAATACCAATTATGATCGGAGGGTTTGGAAACTGACTCATCCCACTAATGATTGGCGCCCCAGACATGGCATTTCCTCGAATAAACAACATAAGTTTTTGACTTTTACCCCCCTCGTTTCTCCTCCTCCTCGCCTCCTCCGGGGTCGAGGCAGGGGCCGGCACAGGGTGAACTGTTTACCCACCTCTAGCTAGTAATTTAGCCCACGCAGGCGCATCCGTTGATTTGACCATCTTTTCCCT…
>Acanthistius patachonicus | FARG002-06 | COI-5P | EU074304
CCTGTATCTAGTATTTGGTGCTTGAGCCGGAATGGTAGGCACAGCCCTAAGCCTGCTAATTCGGGCGGAACTTAGCCAACCGGGCGCCCTCCTTGGAGACGATCAGATCTACAATGTAATTGTTACGGCACATGCCTTTGTAATAATTTTTTTTATAGTAATACCAATTATGATCGGAGGGTTTGGAAACTGACTCATCCCACTAATGATTGGCGCCCCAGACATGGCATTTCCTCGAATAAACAACATAAGTTTTTGACTTTTACCCCCCTCGTTTCTCCTCCTCCTCGCCTCCTCCGGGGTCGAGGCAGGGGCCGGCACAGGGTGAACTGTTTACCCACCTCTAGCTAGTAATTTAGCCCACGCAGGCGCATCCGTTGATTTGACCATCTTTTCCCT…
>Acanthistius patachonicus | FARG224-06 | COI-5P | EU074306
CCTGTATCTAGTATTTGGTGCTTGAGCCGGAATGGTAGGCACAGCCCTAAGCCTGCTAATTCGGGCGGAACTTAGCCAACCGGGCGCCCTCCTTGGAGACGATCAGATCTACAATGTAATTGTTACGGCACATGCCTTTGTAATAATTTTTTTTATAGTAATACCAATTATGATCGGAGGGTTTGGAAACTGACTCATCCCACTAATGATTGGCGCCCCAGACATGGCATTTCCTCGAATAAACAACATAAGTTTTTGACTTTTACCCCCCTCGTTTCTCCTCCTCCTCGCCTCCTCCGGGGTCGAGGCAGGGGCCGGCACAGGGTGAACTGTTTACCCACCTCTAGCTAGTAATTTAGCCCACGCAGGCGCATCCGTTGATTTGACCATCTTTTCCCT…
>Acanthistius patachonicus | FARG225-06 | COI-5P | EU074307
CCTGTATCTAGTATTTGGTGCTTGAGCCGGAATGGTAGGCACAGCCCTAAGCCTGCTAATTCGGGCGGAACTTAGCCAACCGGGCGCCCTCCTTGGAGACGATCAGATCTACAATGTAATTGTTACGGCACATGCCTTTGTAATAATTTTTTTTATAGTAATACCAATTATGATCGGAGGGTTTGGAAACTGACTCATCCCACTAATGATTGGCGCCCCAGACATGGCATTTCCTCGAATAAACAACATAAGTTTTTGACTTTTACCCCCCTCGTTTCTCCTCCTCCTCGCCTCCTCCGGGGTCGAGGCAGGGGCCGGCACAGGGTGAACTGTTTACCCACCTCTAGCTAGTAATTTAGCCCACGCAGGCGCATCCGTTGATTTGACCATCTTTTCCCT…
>Acanthistius patachonicus | FARG387-08 | COI-5P |
CCTGTATCTAGTATTTGGTGCTTGAGCCGGAATGGTAGGCACAGCCCTAAGCCTGCTAATTCGGGCGGAACTTAGCCAACCGGGCGCCCTCCTTGGAGACGATCAGATCTACAATGTAATTGTTACGGCACATGCCTTTGTAATAATTTTTTTTATAGTAATACCAATTATGATCGGAGGGTTTGGAAACTGACTCATCCCACTAATGATTGGCGCCCCAGACATGGCATTTCCTCGAATAAACAACATAAGTTTTTGACTTTTACCCCCCTCGTTTCTCCTCCTCCTCGCCTCCTCCGGGGTCGAGGCAGGGGCCGGCACAGGGTGAACTGTTTACCCACCTCTAGCTAGTAATTTAGCCCACGCAGGCGCATCCGTTGATTTGACCATCTTTTCCCT…
>Acanthistius patachonicus | FARG388-08 | COI-5P |
CCTGTATCTAGTATTTGGTGCTTGAGCCGGAATGGTAGGCACAGCCCTAAGCCTGCTAATTCGGGCGGAACTTAGCCAACCGGGCGCCCTCCTTGGAGACGATCAGATCTACAATGTAATTGTTACGGCACATGCCTTTGTAATAATTTTTTTTATAGTAATACCAATTATGATCGGAGGGTTTGGAAACTGACTCATCCCACTAATGATTGGCGCCCCAGACATGGCATTTCCTCGAATAAACAACATAAGTTTTTGACTTTTACCCCCCTCGTTTCTCCTCCTCCTCGCCTCCTCCGGGGTCGAGGCAGGGGCCGGCACAGGGTGAACTGTTTACCCACCTCTAGCTAGTAATTTAGCCCACGCAGGCGCATCCGTTGATTTGACCATCTTTTCCCT…
>Acanthistius patachonicus | FARG389-08 | COI-5P |
CCTGTATCTAGTATTTGGTGCTTGAGCCGGAATGGTAGGCACAGCCCTAAGCCTGCTAATTCGGGCGGAACTTAGCCAACCGGGCGCCCTCCTTGGAGACGATCAGATCTACAATGTAATTGTTACGGCACATGCCTTTGTAATAATTTTTTTTATAGTAATACCAATTATGATCGGAGGGTTTGGAAACTGACTCATCCCACTAATGATTGGCGCCCCAGACATGGCATTTCCTCGAATAAACAACATAAGTTTTTGACTTTTACCCCCCTCGTTTCTCCTCCTCCTCGCCTCCTCCGGGGTCGAGGCAGGGGCCGGCACAGGGTGAACTGTTTACCCACCTCTAGCTAGTAATTTAGCCCACGCAGGCGCATCCGTTGATTTGACCATCTTTTCCCT…
>Acanthistius patachonicus | FARG523-08 | COI-5P |
CCTGTATCTAGTATTTGGTGCTTGAGCCGGAATGGTAGGCACAGCCCTAAGCCTGCTAATTCGGGCGGAACTTAGCCAACCGGGCGCCCTCCTTGGAGACGATCAGATCTACAATGTAATTGTTACGGCACATGCCTTTGTAATAATTTTTTTTATAGTAATACCAATTATGATCGGAGGGTTTGGAAACTGACTCATCCCACTAATGATTGGCGCCCCAGACATGGCATTTCCTCGAATAAACAACATAAGTTTTTGACTTTTACCCCCCTCGTTTCTCCTCCTCCTCGCCTCCTCCGGGGTCGAGGCAGGGGCCGGCACAGGGTGAACTGTTTACCCACCTCTAGCTAGTAATTTAGCCCACGCAGGCGCATCCGTTGATTTGACCATCTTTTCCCT…
>Acanthistius pictus | MBMAP006-17 | COI-5P | Pending (#4877)
CCTCTATCTAGTATTTGGTGCTTGAGCCGGAATAGTAGGCACAGCTTTAAGCCTGCTCATTCGAGCAGAACTTAGCCAACCAGGCGCCCTCCTAGGGGACGACCAGATTTATAACGTAATTGTTACAGCACATGCCTTTGTAATAATTTTCTTTATAGTAATGCCAATTATGATCGGAGGATTTGGGAACTGACTTATTCCACTAATGATCGGAGCCCCAGACATGGCATTTCCTCGAATGAATAATATGAGTTTTTGACTCCTGCCTCCATCATTCCTTCTTCTCCTTGCCTCCTCAGGGGTAGAAGCAGGGGCCGGCACCGGATGAACAGTATATCCACCCCTAGCTGGTAATTTAGCCCATGCAGGTGCATCCGTTGATTTAACCATCTTTTCCCT…
>Acanthobrama lissneri | FFMBH1230-14 | COI-5P | KJ552450
CCTTTATCTTGTATTTGGTGCCTGAGCCGGAATAGTGGGGACTGCCCTAAGCCTCCTTATTCGGGCCGAACTGAGCCAACCCGGGTCACTTTTAGGCGATGATCAGATTTACAATGTCATCGTTACCGCCCACGCCTTCGTAATAATTTTCTTTATAGTAATGCCAATTCTTATTGGAGGGTTTGGAAACTGACTCGTCCCATTAATAATTGGTGCGCCTGATATGGCATTCCCACGAATAAATAATATGAGCTTCTGACTTCTGCCCCCATCATTCCTACTACTACTAGCCTCTTCTGGTGTTGAAGCTGGTGCTGGGACAGGGTGAACAGTATACCCGCCACTTGCAGGCAATCTCGCCCATGCAGGGGCATCAGTAGATTTAACGATCTTCTCTCT…
>Acanthobrama lissneri | FFMBH2704-14 | COI-5P | KJ552479
CCTTTATCTTGTATTTGGTGCCTGAGCCGGAATAGTGGGGACTGCCCTAAGCCTCCTTATTCGGGCCGAACTGAGCCAACCCGGGTCACTTTTAGGCGATGATCAGATTTACAATGTCATCGTTACCGCCCACGCCTTCGTAATAATTTTCTTTATAGTAATGCCAATTCTTATTGGAGGGTTTGGAAACTGACTCGTCCCATTAATAATTGGTGCGCCTGATATGGCATTCCCACGAATAAATAATATGAGCTTCTGACTTCTGCCCCCATCATTCCTACTACTACTAGCCTCTTCTGGTGTTGAAGCTGGTGCTGGGACAGGGTGAACAGTATACCCGCCACTTGCAGGCAATCTCGCCCATGCAGGGGCATCAGTAGATTTAACGATCTTCTCTCT…
>Acanthobrama lissneri | FFMBH2710-14 | COI-5P | KJ552661
CCTTTATCTTGTATTTGGTGCCTGAGCCGGAATAGTGGGGACTGCCCTAAGCCTCCTTATTCGGGCCGAACTGAGCCAACCCGGGTCACTTTTAGGCGATGATCAGATTTACAATGTCATCGTTACCGCCCACGCCTTCGTAATAATTTTCTTTATAGTAATGCCAATTCTTATTGGAGGGTTTGGAAACTGACTCGTCCCATTAATAATTGGTGCGCCTGATATGGCATTCCCACGAATAAATAATATGAGCTTCTGACTTCTGCCCCCATCATTCCTACTACTACTAGCCTCTTCTGGTGTTGAAGCTGGTGCTGGGACAGGGTGAACAGTATACCCGCCACTTGCAGGCAATCTCGCCCATGCAGGGGCATCAGTAGATTTAACGATCTTCTCTCT…
>Acanthobrama lissneri | RHCOI003-15 | COI-5P | KU729221
CCTTTATCTTGTATTTGGTGCCTGAGCCGGAATAGTGGGGACTGCCCTAAGCCTCCTTATTCGGGCCGAACTGAGCCAACCCGGGTCACTTTTAGGCGATGATCAGATTTACAATGTCATCGTTACCGCCCACGCCTTCGTAATAATTTTCTTTATAGTAATGCCAATTCTTATTGGAGGGTTTGGAAACTGACTCGTCCCATTAATAATTGGTGCGCCTGATATGGCATTCCCACGAATAAATAATATGAGCTTCTGACTTCTGCCCCCATCATTCCTACTACTACTAGCCTCTTCTGGTGTTGAAGCTGGTGCTGGGACAGGGTGAACAGTATACCCGCCACTTGCAGGCAATCTCGCCCATGCAGGGGCATCAGTAGATTTAACGATCTTCTCTCT…
>Acanthobrama marmid | RHCOI004-15 | COI-5P | KU729223
CCTTTATCTTGTATTTGGTGCCTGAGCCGGAATGGTGGGGACTGCCCTAAGCCTCCTTATTCGGGCCGAACTAAGCCAACCCGGGTCACTTTTAGGCGATGACCAGATTTACAATGTCATCGTTACCGCCCACGCCTTCGTAATAATTTTCTTTATAGTAATGCCAATTCTTATTGGAGGGTTTGGAAACTGACTCGTCCCACTAATAATCGGTGCGCCTGATATGGCATTCCCACGAATAAATAATATAAGCTTCTGACTTCTGCCCCCAGCATTCCTACTACTTCTAGCCTCCTCTGGCGTTGAAGCTGGTGCTGGAACAGGGTGAACAGTATACCCGCCACTTGCAGGCAATCTCGCCCATGCAGGAGCATCAGTAGATTTAACAATCTTCTCCCT…
>Acanthobrama marmid | RHCOI005-15 | COI-5P | KU729222
CCTTTATCTTGTATTTGGTGCCTGAGCCGGAATGGTGGGGACTGCCCTAAGCCTCCTTATTCGGGCCGAACTAAGCCAACCCGGGTCACTTTTAGGCGATGACCAGATTTACAATGTCATCGTTACCGCCCACGCCTTCGTAATAATTTTCTTTATAGTAATGCCAATTCTTATTGGAGGGTTTGGAAACTGACTCGTCCCACTAATAATCGGTGCGCCTGATATGGCATTCCCACGAATAAATAATATAAGCTTCTGACTTCTGCCCCCAGCATTCCTACTACTTCTAGCCTCCTCTGGCGTTGAAGCTGGTGCTGGAACAGGGTGAACAGTATACCCGCCACTTGCAGGCAATCTCGCCCATGCAGGAGCATCAGTAGATTTAACAATCTTCTCCCT…
>Acanthobrama orontis | FFMBH2395-14 | COI-5P | KJ552459
CCTTTATCTTGTATTTGGTGCCTGAGCCGGAATAGTGGGGACTGCCCTAAGCCTCCTTATTCGGGCCGAACTAAGCCAACCCGGGTCACTTTTAGGTGATGACCAGATTTACAATGTCATCGTTACCGCCCACGCCTTCGTAATAATTTTCTTTATAGTAATGCCAATTCTTATTGGAGGGTTTGGAAATTGACTCGTCCCACTAATAATCGGTGCGCCTGATATGGCATTCCCACGAATAAATAATATAAGCTTCTGACTTCTACCCCCAGCATTTCTACTACTACTAGCCTCTTCTGGTGTTGAAGCTGGTGCCGGAACAGGGTGAACAGTATACCCGCCACTTGCAGGCAATCTCGCCCATGCAGGAGCATCAGTAGATTTAACAATCTTCTCCCT…
>Acanthobrama orontis | FFMBH2396-14 | COI-5P | KJ552415
CCTTTATCTTGTATTTGGTGCCTGAGCCGGAATAGTGGGGACTGCCCTAAGCCTCCTTATTCGGGCCGAACTAAGCCAACCCGGGTCACTTTTAGGTGATGACCAGATTTACAATGTCATCGTTACCGCCCACGCCTTCGTAATAATTTTCTTTATAGTAATGCCAATTCTTATTGGAGGGTTTGGAAATTGACTCGTCCCACTAATAATCGGTGCGCCTGATATGGCATTCCCACGAATAAATAATATAAGCTTCTGACTTCTACCCCCAGCATTTCTACTACTACTAGCCTCTTCTGGTGTTGAAGCTGGTGCCGGAACAGGGTGAACAGTATACCCGCCACTTGCAGGCAATCTCGCCCATGCAGGAGCATCAGTAGATTTAACAATCTTCTCCCT…
>Acanthobrama orontis | FFMBH2397-14 | COI-5P | KJ552431
CCTTTATCTTGTATTTGGTGCCTGAGCCGGAATAGTGGGGACTGCCCTAAGCCTCCTTATTCGGGCCGAACTAAGCCAACCCGGGTCACTTTTAGGTGATGACCAGATTTACAATGTCATCGTTACCGCCCACGCCTTCGTAATAATTTTCTTTATAGTAATGCCAATTCTTATTGGAGGGTTTGGAAATTGACTCGTCCCACTAATAATCGGTGCGCCTGATATGGCATTCCCACGAATAAATAATATAAGCTTCTGACTTCTACCCCCAGCATTTCTACTACTACTAGCCTCTTCTGGTGTTGAAGCTGGTGCCGGAACAGGGTGAACAGTATACCCGCCACTTGCAGGCAATCTCGCCCATGCAGGAGCATCAGTAGATTTAACAATCTTCTCCCT…
>Acanthobrama orontis | FFMBH2398-14 | COI-5P | KJ552547
CCTTTATCTTGTATTTGGTGCCTGAGCCGGAATAGTGGGGACTGCCCTAAGCCTCCTTATTCGGGCCGAACTAAGCCAACCCGGGTCACTTTTAGGTGATGACCAGATTTACAATGTCATCGTTACCGCCCACGCCTTCGTAATAATTTTCTTTATAGTAATGCCAATTCTTATTGGAGGGTTTGGAAATTGACTCGTCCCACTAATAATCGGTGCGCCTGATATGGCATTCCCACGAATAAATAATATAAGCTTCTGACTTCTACCCCCAGCATTTCTACTACTACTAGCCTCTTCTGGTGTTGAAGCTGGTGCCGGAACAGGGTGAACAGTATACCCGCCACTTGCAGGCAATCTCGCCCATGCAGGAGCATCAGTAGATTTAACAATCTTCTCCCT…
>Acanthobrama orontis | FFMBH2399-14 | COI-5P | KJ552444
CCTTTATCTTGTATTTGGTGCCTGAGCCGGAATAGTGGGGACTGCCCTAAGCCTCCTTATTCGGGCCGAACTAAGCCAACCCGGGTCACTTTTAGGTGATGACCAGATTTACAATGTCATCGTTACCGCCCACGCCTTCGTAATAATTTTCTTTATAGTAATGCCAATTCTTATTGGAGGGTTTGGAAATTGACTCGTCCCACTAATAATCGGTGCGCCTGATATGGCATTCCCACGAATAAATAATATAAGCTTCTGACTTCTACCCCCAGCATTTCTACTACTACTAGCCTCTTCTGGTGTTGAAGCTGGTGCCGGAACAGGGTGAACAGTATACCCGCCACTTGCAGGCAATCTCGCCCATGCAGGAGCATCAGTAGATTTAACAATCTTCTCCCT…
>Acanthobrama orontis | FFMBH2400-14 | COI-5P | KJ552437
CCTTTATCTTGTATTTGGTGCCTGAGCCGGAATAGTGGGGACTGCCCTAAGCCTCCTTATTCGGGCCGAACTAAGCCAACCCGGGTCACTTTTAGGTGATGACCAGATTTACAATGTCATCGTTACCGCCCACGCCTTCGTAATAATTTTCTTTATAGTAATGCCAATTCTTATTGGAGGGTTTGGAAATTGACTCGTCCCACTAATAATTGGTGCGCCTGATATAGCATTCCCACGAATAAATAATATAAGCTTCTGACTTCTACCCCCAGCATTTCTACTACTATTAGCCTCTTCTGGTGTTGAAGCTGGTGCCGGAACAGGGTGAACAGTATACCCGCCACTTGCAGGCAATCTCGCCCATGCAGGAGCATCAGTAGATTTAACAATCTTCTCCCT…
>Acanthobrama orontis | FFMBH2401-14 | COI-5P | KJ552627
CCTTTATCTTGTATTTGGTGCCTGAGCCGGAATAGTGGGGACTGCCCTAAGCCTCCTTATTCGGGCCGAACTAAGCCAACCCGGGTCACTTTTAGGTGATGACCAGATTTACAATGTCATCGTTACCGCCCACGCCTTCGTAATAATTTTCTTTATAGTAATGCCAATTCTTATTGGAGGGTTTGGAAATTGACTCGTCCCACTAATAATTGGTGCGCCTGATATAGCATTCCCACGAATAAATAATATAAGCTTCTGACTTCTACCCCCAGCATTTCTACTACTATTAGCCTCTTCTGGTGTTGAAGCTGGTGCCGGAACAGGGTGAACAGTATACCCGCCACTTGCAGGCAATCTCGCCCATGCAGGAGCATCAGTAGATTTAACAATCTTCTCCCT…
>Acanthobrama orontis | FFMBH2402-14 | COI-5P | KJ552556
CCTTTATCTTGTATTTGGTGCCTGAGCCGGAATAGTGGGGACTGCCCTAAGCCTCCTTATTCGGGCCGAACTAAGCCAACCCGGGTCACTTTTAGGTGATGACCAGATTTACAATGTCATCGTTACCGCCCACGCCTTCGTAATAATTTTCTTTATAGTAATGCCAATTCTTATTGGAGGGTTTGGAAATTGACTCGTCCCACTAATAATCGGTGCGCCTGATATGGCATTCCCACGAATAAATAATATAAGCTTCTGACTTCTACCCCCAGCATTTCTACTACTACTAGCCTCTTCTGGTGTTGAAGCTGGTGCCGGAACAGGGTGAACAGTATACCCGCCACTTGCAGGCAATCTCGCCCATGCAGGAGCATCAGTAGATTTAACAATCTTCTCCCT…
>Acanthobrama orontis | FFMBH2403-14 | COI-5P | KJ552385
CCTTTATCTTGTATTTGGTGCCTGAGCCGGAATAGTGGGGACTGCCCTAAGCCTCCTTATTCGGGCCGAACTAAGCCAACCCGGGTCACTTTTAGGTGATGACCAGATTTACAATGTTATCGTTACCGCCCACGCCTTCGTAATAATTTTCTTTATAGTAATGCCAATTCTTATTGGAGGGTTTGGAAATTGACTCGTCCCACTAATAATCGGTGCGCCTGATATGGCATTCCCACGAATAAATAATATAAGCTTCTGACTTCTACCCCCAGCATTTCTACTACTACTAGCCTCTTCTGGTGTTGAAGCTGGTGCCGGAACAGGGTGAACAGTATACCCGCCACTTGCAGGCAATCTCGCCCATGCAGGAGCATCAGTAGATTTAACAATCTTCTCCCT…
>Acanthobrama orontis | FFMBH2404-14 | COI-5P | KJ552451
CCTTTATCTTGTATTTGGTGCCTGAGCCGGAATAGTGGGGACTGCCCTAAGCCTCCTTATTCGGGCCGAACTAAGCCAACCCGGGTCACTTTTAGGTGATGACCAGATTTACAATGTCATCGTTACCGCCCACGCCTTCGTAATAATTTTCTTTATAGTAATGCCAATTCTTATTGGAGGGTTTGGAAATTGACTCGTCCCACTAATAATCGGTGCGCCTGATATGGCATTCCCACGAATAAATAATATAAGCTTCTGACTTCTACCCCCAGCATTTCTACTACTACTAGCCTCTTCTGGTGTTGAAGCTGGTGCCGGAACAGGGTGAACAGTATACCCGCCACTTGCAGGCAATCTCGCCCATGCAGGAGCATCAGTAGATTTAACAATCTTCTCCCT…
>Acanthobrama orontis | FFMBH2876-14 | COI-5P | KJ552585
CCAACCCGGGTCACTTTTAGGTGATGACCAGATTTACAATGTCATCGTTACCGCCCACGCCTTCGTAATAATTTTCTTTATAGTAATGCCAATTCTTATTGGAGGGTTTGGAAATTGACTCGTCCCACTAATAATCGGTGCGCCTGATATGGCATTCCCACGAATAAATAATATAAGCTTCTGACTTCTACCCCCAGCATTTCTACTACTACTAGCCTCTTCTGGTGTTGAAGCTGGTGCCGGAACAGGGTGAACAGTATACCCGCCACTTGCAGGCAATCTCGCCCATGCAGGAGCATCAGTAGATTTAACAATCTTCTCCCTCCACCTAGCAGGTGTATCATCAATTTTAGGAGCAGTCAACTTCATTACCACAATTATTAACATGAAACCCCCAGC…
>Acanthobrama persidis | ANGBF1059-12 | COI-5P | HM560282
GTGGGGACTGCCCTAAGCCTCCTTATTCGGGCCGAACTAAGCCAACCCGGGTCACTTTTAGGCGATGACCAGATTTACAATGTCATCGTTACCGCCCACGCCTTCGTAATAATTTTCTTTATAGTGATGCCAATTCTTATTGGAGGGTTTGGGAACTGGCTCGTCCCACTAATAATCGGTGCGCCTGATATGGCATTCCCACGAATAAATAATATAAGCTTCTGACTTCTACCCCCGTCATTCCTACTACTGCTGGCCTCTTCTGGTGTTGAAGCTGGTGCTGGAACAGGATGAACAGTATACCCGCCACTTGCAGGCAATCTCGCCCATGCAGGAGCATCAGTAGATTTAACAATCTTCTCCCTCCACCTAGCAGGTGTATCATCAATCTTAGGCGCA…
>Acanthobrama persidis | ANGBF8144-12 | COI-5P | HM560283
GTGGGGACTGCCCTAAGCCTCCTTATTCGGGCCGAACTAAGCCAACCCGGGTCACTTTTAGGCGATGACCAGATTTACAATGTCATCGTTACCGCCCACGCCTTCGTAATAATTTTCTTTATAGTGATGCCAATTCTTATTGGAGGGTTTGGGAACTGGCTCGTCCCACTAATAATCGGTGCGCCTGATATGGCATTCCCACGAATAAATAATATAAGCTTCTGACTTCTACCCCCGTCATTCCTACTACTGCTGGCCTCTTCTGGTGTTGAAGCTGGTGCTGGAACAGGATGAACAGTATACCCGCCACTTGCAGGCAATCTCGCCCATGCAGGAGCATCAGTAGATTTAACAATCTTCTCCCTCCACCTAGCAGGTGTATCATCAATCTTAGGCGCA…
>Acanthobrama persidis | GBMIN127522-17 | COI-5P | NC_031562
GTGGCAATTACACGCTGATTCTTTTCTACAAACCACAAAGACATTGGTACCCTTTATCTTGTATTTGGTGCCTGAGCCGGAATAGTGGGGACTGCCCTAAGCCTCCTTATTCGGGCCGAACTAAGCCAACCCGGGTCACTTTTAGGCGATGACCAGATTTACAATGTCATCGTTACCGCCCACGCCTTCGTAATAATTTTCTTTATAGTGATGCCAATTCTTATTGGAGGGTTTGGGAACTGGCTCGTCCCACTAATAATCGGTGCGCCTGATATGGCATTCCCACGAATAAATAATATAAGCTTCTGACTTCTACCCCCGTCATTCCTACTACTGCTGGCCTCTTCTGGTGTTGAAGCTGGTGCTGGAACAGGATGAACAGTATACCCGCCACTTGCA…
>Acanthobrama persidis | RHCOI001-15 | COI-5P | KU729224
CCTTTATCTTGTATTTGGTGCCTGAGCCGGAATAGTGGGGACTGCCCTAAGCCTCCTTATTCGGGCCGAACTAAGCCAACCCGGGTCACTTTTAGGCGATGACCAGATTTACAATGTCATCGTTACCGCCCACGCCTTCGTAATAATTTTCTTTATAGTGATGCCAATTCTTATTGGAGGGTTTGGGAACTGGCTCGTCCCACTAATAATCGGTGCGCCTGATATGGCATTCCCACGAATAAATAATATAAGCTTCTGACTTCTACCCCCGTCATTCCTACTACTGCTGGCCTCTTCTGGTGTTGAAGCTGGTGCTGGAACAGGATGAACAGTATACCCGCCACTTGCAGGCAATCTCGCCCATGCAGGAGCATCAGTAGATTTAACAATCTTCTCCCT…
>Acanthobrama persidis | RHCOI002-15 | COI-5P | KU729225
CCTTTATCTTGTATTTGGTGCCTGAGCCGGAATAGTGGGGACTGCCCTAAGCCTCCTTATTCGGGCCGAACTAAGCCAACCCGGGTCACTTTTAGGCGATGACCAGATTTACAATGTCATCGTTACCGCCCACGCCTTCGTAATAATTTTCTTTATAGTGATGCCAATTCTTATTGGAGGGTTTGGGAACTGGCTCGTCCCACTAATAATCGGTGCGCCTGATATGGCATTCCCACGAATAAATAATATAAGCTTCTGACTTCTACCCCCGTCATTCCTACTACTGCTGGCCTCTTCTGGTGTTGAAGCTGGTGCTGGAACAGGATGAACAGTATACCCGCCACTTGCAGGCAATCTCGCCCATGCAGGAGCATCAGTAGATTTAACAATCTTCTCCCT…
>Acanthobrama telavivensis | FFMBH1702-14 | COI-5P | KJ552505
CCTTTATCTTGTATTTGGTGCCTGAGCCGGAATAGTGGGGACTGCCCTAAGCCTCCTTATTCGGGCCGAACTGAGCCAACCCGGGTCACTTTTAGGCGATGATCAGATTTACAATGTCATCGTTACCGCCCACGCCTTCGTAATAATTTTCTTTATAGTAATGCCAATTCTTATTGGAGGGTTTGGAAACTGACTCGTCCCATTAATAATTGGTGCGCCTGATATGGCATTCCCACGAATAAATAATATGAGCTTCTGACTTCTGCCCCCATCATTCCTACTACTACTAGCCTCTTCTGGTGTTGAAGCTGGTGCTGGGACAGGGTGAACAGTATACCCGCCACTTGCAGGCAATCTCGCCCATGCAGGGGCATCAGTAGATTTAACGATCTTCTCTCT…
>Acanthocepola indica | GBMIN118728-17 | COI-5P | KP244474
TCTTTATCTAATATTTGGTGCCTGGGCCGGCATGGTGGGGACAGCCTTAAGTCTCTTAATTCGGGCTGAACTTAGCCAACCCGGCCCCTTTTTAGGGGACGACCAAATCTACAATGTTATTGTCACAGCGCATGCTTTTGTGATGATTTTCTTTATAGTAATACCAATTATGATCGGGGGGTTCGGCAACTGATTAGTGCCCCTAATGATTGGAGCCCCGGACATGGCATTCCCCCGAATGAACAACATGAGCTTCTGGCTCCTCCCCCCCTCCCTCCTCCTCCTCCTGGCTTCTTCCGGTGTCGAAGCGGGGGCGGGCACAGGTTGGACCGTTTACCCGCCTCTGGCAGGCAACCTGGCACATGCTGGGGCATCTGTTGACTTAACTATCTTCTCCCT…
>Acanthocepola indica | GBMIN118729-17 | COI-5P | KP244476
TCTTTATCTAATATTTGGTGCCTGGGCCGGCATGGTGGGGACAGCCTTAAGTCTCTTAATTCGGGCTGAACTTAGCCAACCCGGCCCCTTTTTAGGGGACGACCAAATCTACAATGTTATTGTCACAGCGCATGCTTTTGTGATGATTTTCTTTATAGTAATACCAATTATGATCGGGGGGTTCGGCAACTGATTAGTGCCCCTAATGATTGGAGCCCCGGACATGGCATTCCCCCGAATGAACAACATGAGCTTCTGGCTCCTCCCCCCCTCCCTCCTCCTCCTCCTGGCTTCTTCCGGTGTCGAAGCGGGGGCGGGCACAGGTTGGACCGTTTACCCGCCTCTGGCAGGCAACCTGGCACATGCTGGGGCATCTGTTGACTTAACTATCTTCTCCCT…
>Acanthocepola indica | GBMIN118730-17 | COI-5P | KP244478
TCTTTATCTAATATTTGGTGCCTGGGCCGGCATGGTGGGGACAGCCTTAAGTCTCTTAATTCGGGCTGAACTTAGCCAACCCGGCCCCTTTTTAGGGGACGACCAAATCTACAATGTTATTGTCACAGCGCATGCTTTTGTGATGATTTTCTTTATAGTAATACCAATTATGATCGGGGGGTTCGGCAACTGATTAGTGCCCCTAATGATTGGAGCCCCGGACATGGCATTCCCCCGAATGAACAACATGAGCTTCTGGCTCCTCCCCCCCTCCCTCCTCCTCCTCCTGGCTTCTTCCGGTGTCGAAGCGGGGGCGGGCACAGGTTGGACCGTTTACCCGCCTCTGGCAGGCAACCTGGCACATGCTGGGGCATCTGTTGACTTAACTATCTTCTCCCT…
>Acanthocepola indica | GBMIN123572-17 | COI-5P | KP244475
TCTTTATCTAATATTTGGTGCCTGGGCCGGCATGGTGGGGACAGCCTTAAGTCTCTTAATTCGGGCTGAACTTAGCCAACCCGGCCCCTTTTTAGGGGACGACCAAATCTACAATGTTATTGTCACAGCGCATGCTTTTGTGATGATTTTCTTTATAGTAATACCAATTATGATCGGGGGGTTCGGCAACTGATTAGTGCCCCTAATGATTGGAGCCCCGGACATGGCATTCCCCCGAATGAACAACATGAGCTTCTGGCTCCTCCCCCCCTCCCTCCTCCTCCTCCTGGCTTCTTCCGGTGTCGAAGCGGGGGCGGGCACAGGTTGGACCGTTTACCCGCCTCTGGCAGGCAACCTGGCACATGCTGGGGCATCTGTTGACTTAACTATCTTCTCCCT…
>Acanthocepola indica | GBMIN128547-17 | COI-5P | KP244472
TCTTTATCTAATATTTGGTGCCTGGGCCGGCATGGTGGGGACAGCCTTAAGTCTCTTAATTCGGGCTGAACTTAGCCAACCCGGCCCCTTTTTAGGGGACGACCAAATCTACAATGTTATTGTCACAGCGCATGCTTTTGTGATGATTTTCTTTATAGTAATACCAATTATGATCGGGGGGTTCGGCAACTGATTAGTGCCCCTAATGATTGGAGCCCCGGACATGGCATTCCCCCGAATGAACAACATGAGCTTCTGGCTCCTCCCCCCCTCCCTCCTCCTCCTCCTGGCTTCTTCCGGTGTCGAAGCGGGGGCGGGCACAGGTTGGACCGCTTACCCGCCTCTGGCAGGCAACCTGGCACATGCTGGGGCATCTGTTGACTTAACTATCTTCTCCCT…
>Acanthocepola indica | GBMIN128548-17 | COI-5P | KP244473
TCTTTATCTAATATTTGGTGCCTGGGCCGGCATGGTGGGGACAGCCTTAAGTCTCTTAATTCGGGCTGAACTTAGCCAACCCGGCCCCTTTTTAGGGGACGACCAAATCTACAATGTTATTGTCACAGCGCATGCTTTTGTGATGATTTTCTTTATAGTAATACCAATTATGATCGGGGGGTTCGGCAACTGATTAGTGCCCCTAATGATTGGAGCCCCGGACATGGCATTCCCCCGAATGAACAACATGAGCTTCTGGCTCCTCCCCCCCTCCCTCCTCCTCCTCCTGGCTTCTTCCGGTGTCGAAGCGGGGGCGGGCACAGGTTGGACCGTTTACCCGCCTCTGGCAGGCAACCTGGCACATGCTGGGGCATCTGTTGACTTAACTATCTTCTCCCT…
>Acanthocepola indica | GBMIN94063-17 | COI-5P | KP244477
TCTTTATCTAATATTTGGTGCCTGGGCCGGCATGGTGGGGACAGCCTTAAGTCTCTTAATTCGGGCTGAACTTAGCCAACCCGGCCCCTTTTTAGGGGACGACCAAATCTACAATGTTATTGTCACAGCGCATGCTTTTGTGATGATTTTCTTTATAGTAATACCAATTATGATCGGGGGGTTCGGCAACTGATTAGTGCCCCTAATGATTGGAGCCCCGGACATGGCATTCCCCCGAATGAACAACATGAGCTTCTGGCTCCTCCCCCCCTCCCTCCTCCTCCTCCTGGCTTCTTCCGGTGTCGAAGCGGGGGCGGGCACAGGTTGGACCGTTTACCCGCCTCTGGCAGGCAACCTGGCACATGCTGGGGCATCTGTTGACTTAACTATCTTCTCCCT…
>Acanthocepola indica | SCS928-16 | COI-5P | KY371043
GGTGCCTGGGCCGGCATGGTGGGGACAGCCTTAAGTCTCTTAATTCGAGCTGAACTTAGCCAACCCGGCCCCTTTTTAGGGGACGATCAAATCTACAATGTAATTGTCACAGCGCATGCTTTTGTGATGATTTTCTTTATAGTAATACCAATTATGATCGGGGGATTCGGCAACTGATTAGTACCCCTAATGATTGGGGCCCCAGACATGGCATTCCCCCGAATGAACAATATGAGCTTCTGGCTCCTCCCCCCCTCCCTCCTTCTCCTCTTGGCTTCTTCAGGTGTCGAAGCGGGGGCGGGCACAGGTTGAACCGTCTACCCGCCTCTGGCGGGCAACCTAGCACATGCCGGGGCATCTGTTGACTTGACCATTTTCTCCCTTCACCTTGCCGGGATT…
>Acanthocepola indica | SCS929-16 | COI-5P | KY371044
GGTGCCTGGGCCGGCATGGTGGGGACAGCCTTAAGTCTCTTAATTCGAGCTGAACTTAGCCAACCCGGCCCCTTTTTAGGGGACGATCAAATCTACAATGTAATTGTCACAGCGCATGCTTTTGTGATGATTTTCTTTATAGTAATACCAATTATGATCGGGGGATTCGGCAACTGATTAGTACCCCTAATGATTGGGGCCCCAGACATGGCATTCCCCCGAATGAACAATATGAGCTTCTGGCTCCTCCCCCCCTCCCTCCTTCTCCTCTTGGCTTCTTCAGGTGTCGAAGCGGGGGCGGGCACAGGTTGAACCGTCTACCCGCCTCTGGCGGGTAACCTAGCACATGCCGGGGCATCTGTTGACTTGACCATTTTCTCCCTTCACCTTGCCGGGATT…
>Acanthocepola krusensternii | GBMIN133429-17 | COI-5P | NC_034333
GTGATAATCACTCGCTGATTTTTTTCGACTAATCACAAAGATATCGGCACACTATACTTAGTGTTTGGCGCCTGGGCCGGCATAGTCGGCACCGCTTTAAGCCTCTTAATCCGAGCTGAGCTAAGCCAGCCCGGCCCCTTTTTAGGGGATGATCAAATCTATAACGTTATCGTCACAGCGCACGCTTTCGTAATAATTTTTTTTATAGTAATGCCAATTATAATTGGTGGCTTCGGAAACTGACTAGTTCCACTAATGATTGGAGCCCCCGATATGGCCTTTCCCCGAATAAACAACATAAGCTTTTGACTCTTACCTCCTTCTCTCCTACTTCTCTTAGCCTCTTCAGGAGTAGAGGCAGGAGCCGGCACAGGTTGAACCGTTTACCCTCCTTTGTCC…
>Acanthocepola limbata | ANGBF1816-12 | COI-5P | HQ993139
ATATTTGGTGCCTGGGCCGGCATGGTGGGGACAGCCTTAAGTCTCTTAATTCGAGCTGAACTTAGCCAACCCGGCCCCTTTTTAGGGGACGATCAAATCTACAATGTAATTGTCACAGCGCATGCTTTTGTGATGATTTTCTTTATAGTAATACCAATTATGATCGGGGGATTCGGCAACTGATTAGTACCCCTAATGATTGGGGCCCCAGACATGGCATTCCCCCGAATGAACAATATGAGCTTCTGGCTCCTCCCCCCCTCCCTCCTTCTCCTCTTGGCTTCTTCAGGTGTCGAAGCGGGGGCGGGCACAGGTTGAACCGTCTACCCGCCTCTGGCGGGTAACCTAGCACATGCCGGGGCATCTGTTGACTTGACCATTTTCTCCCTTCACCTTGCC…
>Acanthocepola limbata | GBMIN95575-17 | COI-5P | KU893034
GGGGACGATCAAATCTACAATGTAATTGTCACAGCGCATGCTTTTGTGATGATTTTCTTTATAGTAATACCAATTATGATCGGGGGATTCGGCAACTGATTAGTACCCCTAATGATTGGGGCCCCAGACATGGCATTCCCCCGAATGAACAATATGAGCTTCTGGCTCCTCCCCCCCTCCCTCCTTCTCCTCTTGGCTTCTTCAGGTGTCGAAGCGGGGGCGGGCACAGGTTGAACCGTCTACCCGCCTCTGGCGGGCAACCTAGCACATGCCGGGGCATCTGTTGACTTGACCATTTTCTCCCTTCACCTTGCCGGGATTTCCTCAATTCTGGGCGCCATTAACTTTATTACCACTATTATTAACATAAAACCCCCTGCTGCCTCCCCCTATCAAACA…
>Acanthocepola limbata | GBMIN95889-17 | COI-5P | KU944309
CTTAGCCAACCCGGCCCCTTTTTAGGGGACGATCAAATCTACAATGTAATTGTCACAGCGCATGCTTTTGTGATGATTTTCTTTATAGTAATACCAATTATGATCGGGGGATTCGGCAACTGATTAGTACCCCTAATGATTGGGGCCCCAGACATGGCATTCCCCCGAATGAACAATATGAGCTTCTGGCTCCTCCCCCCCTCCCTCCTTCTCCTCTTGGCTTCTTCAGGTGTCGAAGCGGGGGCGGGCACAGGTTGAACCGTCTACCCGCCTCTGGCGGGCAACCTAGCACATGCCGGGGCATCTGTTGACTTGACCATTTTCTCCCTTCACCTTGCCGGGATTTCCTCAATTCTGGGCGCCATTAACTTTATTACCACTATTATTAACATAAAACCC…
>Acanthocepola limbata | SCS927-16 | COI-5P | KY371045
GGTGCCTGGGCCGGCATGGTGGGCACAGCCTTAAGCCTCTTAATTCGAGCTGAGCTCAGCCAACCCGGACCATTCCTGGGGGATGATCAGATTTATAACGTAATTGTCACGGCACATGCGTTTGTAATGATTTTTTTTATAGTAATACCAATTATGATTGGGGGGTTCGGCAACTGATTAGTACCCTTAATGATCGGCGCCCCCGACATGGCCTTCCCTCGAATGAATAACATGAGCTTCTGACTTCTCCCCCCCTCCCTCCTCCTCCTCCTGGCCTCCTCGGGGGTAGAAACTGGAGCTGGGACTGGTTGAACCGTATACCCCCCTTTGGCTGGCAACTTAGCCCACGCTGGGGCATCTGTCGACCTAGCCATCTTCTCACTCCACCTCGCGGGAATT…
>Acanthochaenus luetkenii | ANGBF7759-12 | COI-5P | EU148067
CCTTTATTTAGTATTTGGTGCTTGAGCCGGCATGGTCGGCACAGCCCTGAGTCTTCTTATCCGAGCAGAACTAAGTCAACCCGGAGCTCTCCTAGGAGATGACCAAATTTATAACGTAATTGTTACAGCACACGCCTTTGTAATAATTTTCTTTATAGTAATGCCTATCATAATTGGAGGGTTTGGAAACTGACTAGTTCCTTTAATGATCGGAGCCCCTGACATAGCATTTCCCCGAATAAATAATATAAGCTTTTGACTCCTCCCCCCCTCCTTTCTACTCTTATTAGCCTCTTCTGGCGTAGAAGCAGGGGCTGGAACAGGGTGGACAGTATACCCCCCACTTGCAGGGAATCTTGCCCACGCAGGAGCTTCTGTTGATTTAACCATTTTCTCACT…
>Acanthochaenus luetkenii | MAECO003-06 | COI-5P | EU148068
CCTTTATTTAGTATTTGGTGCTTGAGCCGGCATGGTCGGCACAGCCCTGAGTCTTCTTATCCGAGCAGAACTAAGTCAACCCGGAGCTCTCCTAGGAGATGACCAAATTTATAACGTAATTGTTACAGCACACGCCTTTGTAATAATTTTCTTTATAGTAATGCCTATCATAATTGGAGGGTTTGGAAACTGACTAGTTCCTTTAATGATCGGAGCCCCTGACATAGCATTTCCCCGAATAAATAATATAAGCTTTTGACTCCTCCCCCCCTCCTTTCTACTCTTATTAGCCTCTTCTGGCGTAGAAGCAGGGGCTGGAACAGGGTGGACAGTATACCCCCCACTTGCAGGAAATCTTGCCCACGCGGGAGCTTCTGTTGATTTAACCATTTTCTCACT…
>Acanthochaenus luetkenii | MAECO004-06 | COI-5P | EU148067
CCTTTATTTAGTATTTGGTGCTTGAGCCGGCATGGTCGGCACAGCCCTGAGTCTTCTTATCCGAGCAGAACTAAGTCAACCCGGAGCTCTCCTAGGAGATGACCAAATTTATAACGTAATTGTTACAGCACACGCCTTTGTAATAATTTTCTTTATAGTAATGCCTATCATAATTGGAGGGTTTGGAAACTGACTAGTTCCTTTAATGATCGGAGCCCCTGACATAGCATTTCCCCGAATAAATAATATAAGCTTTTGACTCCTCCCCCCCTCCTTTCTACTCTTATTAGCCTCTTCTGGCGTAGAAGCAGGGGCTGGAACAGGGTGGACAGTATACCCCCCACTTGCAGGGAATCTTGCCCACGCAGGAGCTTCTGTTGATTTAACCATTTTCTCACT…
>Acanthochaenus luetkenii | MAECO005-06 | COI-5P | EU148066
CGAGCAGAACTAAGCCAACCGGAGCCATTATTGGGTGACGACCAAATTTATAATGTCATAGTAACAGCACACGCTTTCGTAATAATTTTCTTTATAGTAATACCTATTATAATTGGCGGATTTGGAAATTGACTTATCCCCTTGATGATTGGGGCCCCCGACATAGCCTTCCCCCGAATAAATAATATGAGCTTCTGACTTCTGCCCCCATCTTTTCTCCTTCTCCTTGCCTCTTCTGCAGTAGAAGCAGGGGC
>Acanthochaenus luetkenii | UKFBK206-08 | COI-5P | KF929557
CCTTTATTTAGTATTTGGTGCTTGAGCCGGCATGGTCGGCACAGCCCTGAGTCTTCTTATCCGAGCAGAACTAAGTCAACCCGGAGCTCTCCTAGGAGATGACCAAATTTATAACGTAATTGTTACAGCACACGCCTTTGTAATAATTTTCTTTATAGTAATGCCTATCATAATTGGAGGGTTTGGAAACTGACTAGTTCCTTTAATGATCGGAGCCCCTGACATAGCATTTCCCCGAATAAATAATATAAGCTTTTGACTCCTCCCCCCCTCCTTTCTACTCTTATTAGCCTCTTCTGGCGTAGAAGCAGGGGCTGGAACAGGGTGGACAGTATACCCCCCACTTGCAGGGAATCTTGCCCACGCAGGAGCTTCTGTTGATTTAACCATTTTCTCACT…
>Acanthochromis polyacanthus | GBMIN126823-17 | COI-5P | KY963994
CTCTAAGCCTTCTCATCCGAGCAGAACTAAGCCAACCAGGTGCACTTTTAGGGGACGACCAAATCTATAACGTCATCGTCACCGCGCACGCCTTCGTAATAATTTTCTTTATAGTAATGCCAATCATAATTGGAGGGTTCGGGAACTGACTAGTGCCTCTTATGATTGGTGCTCCTGACATGGCATTCCCTCGAATGAACAACATGAGCTTCTGACTACTCCCCCCATCATTCCTTCTTCTTCTAGCCTCTTCTGGAGTTGAAGCCGGAGCAGGGACAGGTTGAACCGTGTACCCCCCACTATCTGGAAACCTTGCTCATGCAGGAGCCTCAGTAGACCTCACCATTTTTTCTCTACATCTAGCAGGTATCTCATCCATCCTCGGGGCAATCAACTTTA…
>Acanthochromis polyacanthus | LIFS779-08 | COI-5P | KP194417
CCTTTATCTAGTATTTGGTGCTTGAGCTGGCATGGTAGGCACAGCTCTAAGCCTTCTCATTCGGGCAGAACTAAGCCAACCAGGTGCACTCTTAGGAGACGACCAAATCTATAACGTCATCGTTACCGCGCACGCCTTCGTAATAATTTTCTTTATAGTAATGCCAATCATAATTGGAGGGTTCGGGAACTGACTAGTACCTCTCATGATTGGTGCTCCTGACATGGCATTCCCTCGAATGAACAACATGAGCTTCTGACTACTCCCCCCATCATTCCTTCTTCTTCTCGCCTCTTCTGGAGTTGAAGCCGGGGCAGGGACAGGTTGAACTGTGTACCCCCCGCTATCTGGTAACCTCGCTCATGCAGGAGCCTCAGTAGACCTCACCATTTTTTCTCT…
>Acanthochromis polyacanthus | LIFS824-08 | COI-5P | KP194731
CCTTTATTTAGTATTTGGTGCTTGAGCTGGGATAGTAGGCACGGCTTTAAGCCTTCTCATTCGAGCAGAACTAAGCCAACCAGGTGCACTCTTAGGAGACGACCAGATCTATAACGTTATCGTTACCGCGCACGCCTTCGTAATAATTTTCTTTATAGTAATGCCAATCATAATTGGAGGGTTCGGGAACTGACTAGTGCCTCTCATGATTGGCGCTCCTGACATGGCATTCCCTCGAATGAACAACATGAGCTTCTGACTACTCCCCCCATCATTCCTTCTTCTTCTCGCCTCTTCTGGAGTTGAAGCCGGGGCAGGAACAGGTTGGACTGTGTACCCCCCGCTATCTGGTAACCTCGCTCATGCAGGAGCCTCAGTAGACCTCACCATTTTTTCTCT…
>Acanthochromis polyacanthus | LIFSA113-08 | COI-5P | KP194183
CCTTTATCTAGTATTTGGTGCTTGAGCTGGCATAGTAGGCACAGCTTTAAGCCTTCTCATTCGAGCAGAACTAAGCCAACCAGGTGCACTCTTAGGAGACGACCAAATCTATAACGTCATCGTTACCGCGCACGCCTTCGTAATAATTTTCTTTATAGTAATGCCAATCATAATTGGAGGGTTCGGGAACTGACTAGTACCTCTCATGATTGGTGCTCCTGACATGGCATTCCCTCGAATGAACAACATGAGCTTCTGACTACTCCCCCCATCATTCCTTCTTCTTCTCGCCTCTTCTGGAGTTGAAGCCGGGGCAGGGACAGGTTGAACTGTGTACCCCCCGCTATCTGGTAACCTCGCTCATGCAGGAGCCTCAGTAGACCTCACCATTTTTTCTCT…
>Acanthocleithron chapini | DCF211-15 | COI-5P | KT192951
CTTTACTTGATTTTTGGTGCCTGAGCCGGAATAGTTGGCACAGCCCTTAGCCTCTTAATTCGAGCAGAGCTGGCCCAACCTGGTGCTCTTCTAGGTGATGACCAGATTTATAATGTAATTGTTACTGCTCATGCCTTCGTAATAATTTTCTTTATAGTAATACCAATTATGATTGGGGGCTTTGGTAACTGGCTTATTCCATTAATAATTGGAGCGCCAGACATGGCTTTTCCCCGAATAAACAACATAAGCTTCTGACTACTGCCCCCCTCTTTCCTCCTACTCCTTGCATCCTCCGGTGTTGAAGCAGGAGCAGGAACAGGGTGAACAGTATACCCCCCACTTGCTGGAAACCTGGCACACGCGGGAGCCTCTGTAGACCTAACTATCTTCTCTCTT…
>Acanthocobitis sp. | DBFFB002-17 | COI-5P |
ACATTGGCACCCATTATTTAGTATTTGGTGCCTGAGCCGGAATAGTCGGTACTGCCCTTAGTTTGCTCATTCGGGCTGAGCTAAGCCAGCCTGGATCCCTCCTAGGCGATGACCAAATCTACAACGTAATTGTTACGGCACACGCCTTGGTCATGATTTTCTTTATAGTAATGCCTATTCTCATTGGAGGATTTGGAAACTGACTCGTGCCACTAATAATTGGAGCCCCCGACATAGCATTCCCCCGAATAAACAACATAAGCTTCTGACTTCTGCCCCCCTCCTTTCTTCTCCTACTAGCCTCATCTGGGGTAGAAGCTGGGGCCGGAACCGGATGGACTGTGTATCCACCTTTAGCAGGAAATTTAGCCCACGCAGGAGCATCCGTTGACTTAACAA…
>Acanthocobitis sp. | GBGCA6560-15 | COI-5P | KF598816
TTTGGTGCCTGAGCCGGAATAGTCGGCACTGCCCTTAGTTTGCTCATTCGGGCTGAGCTAAGCCAGCCTGGATCCCTCCTAGGCGATGACCAAATCTACAACGTAATTGTTACGGCACACGCCTTTGTCATGATTTTCTTTATAGTAATGCCTATTCTCATTGGAGGATTTGGAAACTGACTCGTGCCACTAATAATTGGGGCCCCCGACATAGCATTCCCCCGAATAAACAATATAAGCTTCTGACTTCTGCCCCCCTCCTTTCTTCTCCTACTAGCCTCATCTGGGGTAGAAGCTGGGGCCGGAACCGGATGAACTGTGTATCCACCTTTAGCAGGAAATTTAGCCCACGCAGGAGCATCCGTTGACTTAACAATCTTTTCTCTTCATCTAGCAGGT…
>Acanthocybium solandri | ABFJ134-06 | COI-5P | JF952661
CCTCTATCTAGTATTTGGTGCATGAGCTGGTATAGTTGGCACAGCCTTAAGCCTGCTCATCCGAGCTGAGCTAAGCCAACCAGGTGCCCTTCTTGGGGACGACCAGATCTACAATGTAATTGTTACGGCTCACGCCTTCGTAATAATTTTCTTTATAGTAATGCCAATTATGATTGGAGGTTTCGGAAACTGACTCATCCCTCTAATGATTGGAGCCCCAGACATAGCATTCCCCCGAATAAACAACATGAGCTTCTGACTCTTACCTCCTTCATTCCTTCTGCTCCTAGCCTCTTCTGGGGTCGAAGCTGGTGCCGGAACTGGATGAACAGTATACCCCCCTCTCGCCGGTAACCTAGCCCACGCTGGAGCGTCAGTTGACTTAACCATTTTCTCCCT…
>Acanthocybium solandri | BZLWB016-06 | COI-5P | JQ840406
CCTCTATCTAGTATTTGGTGCATGAGCTGGTATAGTTGGCACAGCCTTAAGCCTGCTCATCCGAGCTGAGCTAAGCCAACCAGGTGCCCTTCTTGGGGACGACCAGATCTACAATGTAATTGTTACGGCTCACGCCTTCGTAATAATTTTCTTTATAGTAATGCCAATTATGATTGGAGGTTTCGGAAACTGACTCATCCCTCTAATGATTGGAGCCCCAGACATAGCATTCCCCCGAATAAACAACATGAGCTTCTGACTCTTACCTCCTTCATTCCTTCTGCTCCTAGCCTCTTCTGGGGTCGAAGCTGGTGCCGGAACTGGATGAACAGTATACCCCCCTCTCGCCGGTAACCTAGCCCACGCTGGAGCGTCAGTTGACTTAACCATTTTCTCCCT…
>Acanthocybium solandri | BZLWB017-06 | COI-5P | JQ840407
TTTGGTGCATGAGCTGGTATAGTTGGCACAGCCTTAAGCCTGCTCATCCGAGCTGAGCTAAGCCAACCAGGTGCCCTTCTTGGGGACGACCAGATCTACAATGTAATTGTTACGGCTCACGCCTTCGTAATAATTTTCTTTATAGTAATGCCAATTATGATTGGAGGTTTCGGAAACTGACTCATCCCTCTAATGATTGGAGCCCCAGACATAGCATTCCCCCGAATAAACAACATGAGCTTCTGACTCTTACCTCCTTCATTCCTTCTGCTCCTAGCCTCTTCTGGGGTCGAAGCTGGTGCCGGAACTGGATGAACAGTATACCCCCCTCTCGCCGGTAACCTAGCCCACGCTGGAGCGTCAGTTGACTTAACCATTTTCTCCCTGCACTTAGCAGGT…
>Acanthocybium solandri | DSFSE495-08 | COI-5P | JF492772
CCTCTATCTAGTATTTGGTGCATGAGCTGGTATAGTTGGCACAGCCTTAAGCCTGCTCATCCGAGCTGAGCTAAGCCAACCAGGTGCCCTTCTTGGGGACGACCAGATCTACAATGTAATTGTTACGGCTCACGCCTTCGTAATAATTTTCTTTATAGTAATGCCAATTATGATTGGAGGTTTCGGAAACTGACTCATCCCTCTAATGATTGGAGCCCCAGACATAGCATTCCCCCGAATAAACAACATGAGCTTCTGACTCTTACCTCCTTCATTCCTTCTGCTCCTAGCCTCTTCTGGGGTCGAAGCTGGTGCCGGAACTGGATGAACAGTATACCCCCCTCTCGCCGGTAACCTAGCCCACGCTGGAGCGTCAGTTGACTTAACCATTTTCTCCCT…
>Acanthocybium solandri | DSFSE496-08 | COI-5P | JF492771
CCTCTATCTAGTATTTGGTGCATGAGCTGGTATAGTTGGCACAGCCTTAAGCCTGCTCATCCGAGCTGAGCTAAGCCAACCAGGTGCCCTTCTTGGGGACGACCAGATCTACAATGTAATTGTTACGGCTCACGCCTTCGTAATAATTTTCTTTATAGTAATGCCAATTATGATTGGAGGTTTCGGAAACTGACTCATCCCTCTAATGATTGGAGCCCCAGACATAGCATTCCCCCGAATAAACAACATGAGCTTCTGACTCTTACCTCCTTCATTCCTTCTGCTCCTAGCCTCTTCTGGGGTCGAAGCTGGTGCCGGAACTGGATGAACAGTATACCCCCCTCTCGCCGGTAACCTAGCCCACGCTGGAGCGTCAGTTGACTTAACCATTTTCTCCCT…
>Acanthocybium solandri | DSFSF138-09 | COI-5P | JF492770
CCTCTATCTAGTATTTGGTGCATGAGCTGGTATAGTTGGCACAGCCTTAAGCCTGCTCATCCGAGCTGAGCTAAGCCAACCAGGTGCCCTTCTTGGGGACGACCAGATCTACAATGTAATTGTTACGGCTCACGCCTTCGTAATAATTTTCTTTATAGTAATGCCAATTATGATTGGAGGTTTCGGAAACTGACTCATCCCTCTAATGATTGGAGCCCCAGACATAGCATTCCCCCGAATAAACAACATGAGCTTCTGACTCTTACCTCCTTCATTCCTTCTGCTCCTAGCCTCTTCTGGGGTCGAAGCTGGTGCCGGAACTGGATGAACAGTATACCCCCCTCTCGCCGGTAACCTAGCCCACGCTGGAGCGTCAGTTGACTTAACCATTTTCTCCCT…
>Acanthocybium solandri | FOA818-04 | COI-5P | DQ107692
CCTCTATCTAGTATTTGGTGCATGAGCTGGTATAGTTGGCACAGCCTTAAGCCTGCTCATCCGAGCTGAGCTAAGCCAACCAGGTGCCCTTCTTGGGGACGACCAGATCTACAATGTAATTGTTACGGCTCACGCCTTCGTAATAATTTTCTTTATAGTAATGCCAATTATGATTGGAGGTTTCGGAAACTGACTCATCCCTCTAATGATTGGAGCCCCAGACATAGCATTCCCCCGAATAAACAACATGAGCTTCTGACTCTTACCTCCTTCATTCCTTCTGCTCCTAGCCTCTTCTGGGGTCGAAGCTGGTGCCGGAACTGGATGAACAGTATACCCCCCTCTCGCCGGTAACCTAGCCCACGCTGGAGCGTCAGTTGACTTAACCATTTTCTCCCT…
>Acanthocybium solandri | FOA819-04 | COI-5P | DQ107693
CCTCTATCTAGTATTTGGTGCATGAGCTGGTATAGTTGGCACAGCCTTAAGCCTGCTCATCCGAGCTGAGCTAAGCCAACCAGGTGCCCTTCTTGGGGACGACCAGATCTACAATGTAATTGTTACGGCTCACGCCTTCGTAATAATTTTCTTTATAGTAATGCCAATTATGATTGGAGGTTTCGGAAACTGACTCATCCCTCTAATGATTGGAGCCCCAGACATAGCATTCCCCCGAATAAACAACATGAGCTTCTGACTCTTACCTCCTTCATTCCTTCTGCTCCTAGCCTCTTCTGGGGTCGAAGCTGGTGCCGGAACTGGATGAACAGTATACCCCCCTCTCGCCGGTAACCTAGCCCACGCTGGAGCGTCAGTTGACTTAACCATTTTCTCCCT…
>Acanthocybium solandri | FOA820-04 | COI-5P | DQ107694
CCTCTATCTAGTATTTGGTGCATGAGCTGGTATAGTTGGCACAGCCTTAAGCCTGCTCATCCGAGCTGAGCTAAGCCAACCAGGTGCCCTTCTTGGGGACGACCAGATCTACAATGTAATTGTTACGGCTCACGCCTTCGTAATAATTTTCTTTATAGTAATGCCAATTATGATTGGAGGTTTCGGAAACTGACTCATCCCTCTAATGATTGGAGCCCCAGACATAGCATTCCCCCGAATAAACAACATGAGCTTCTGACTCTTACCTCCTTCATTCCTTCTGCTCCTAGCCTCTTCTGGGGTCGAAGCTGGTGCCGGAACTGGATGAACAGTATACCCCCCTCTCGCCGGTAACCTAGCCCACGCTGGAGCGTCAGTTGACTTAACCATTTTCTCCCT…
>Acanthocybium solandri | GBGC3372-07 | COI-5P | DQ835838
CACGCCTTCGTAATAATTTTCTTTATAGTAATGCCAATTATGATTGGAGGTTTCGGAAACTGACTCATCCCTCTAATGATTGGAGCCCCAGACATAGCATTCCCCCGAATAAACAACATGAGCTTCTGACTCTTACCTCCTTCATTCCTTCTGCTCCTAGCCTCTTCTGGGGTCGAAGCTGGTGCCGGAACTGGATGAACAGTATACCCCCCTCTCGCCGGTAACCTAGCCCACGCTGGAGCGTCAGTTGACTTAACCATTTTCTCCCTGCACTTAGCAGGTGTTTCCTCAATCCTCGGGGCAATTAACTTCATTACAACAATTATTAATATGAAACCCGCAGCTATTTCTCAGTACCAGACGCCCCTATTTGTATGAGCCGTGCTAATTACTGCCGTT…
>Acanthocybium solandri | GBGC3373-07 | COI-5P | DQ835837
TTCTTTATAGTAATGCCAATTATGATTGGAGGTTTCGGAAACTGACTCATCCCTCTAATGATTGGAGCCCCAGACATAGCATTCCCCCGAATAAACAACATGAGCTTCTGACTCTTACCTCCTTCATTCCTTCTGCTCCTAGCCTCTTCTGGGGTCGAAGCTGGTGCCGGAACTGGATGAACAGTATACCCCCCTCTCGCCGGTAACCTAGCCCACGCTGGAGCGTCAGTTGACTTAACCATTTTCTCCCTGCACTTAGCAGGTGTTTCCTCAATCCTCGGGGCAATTAACTTCATTACAACAATTATTAATATGAAACCCGCAGCTATTTCTCAGTACCAGACGCCCCTATTTGTATGAGCCGTCCTAATTACTGCCGTTCTACTTCTACTTTCACTA…
>Acanthocybium solandri | GBGC3374-07 | COI-5P | DQ835836
TTCGTAATAATTTTCTTTATAGTAATGCCAATTATGATTGGAGGTTTCGGAAACTGACTCATCCCTCTAATGATTGGAGCCCCAGACATAGCATTCCCCCGAATAAACAACATGAGCTTCTGACTCTTACCTCCTTCATTCCTTCTGCTCCTGGCCTCTTCTGGGGTCGAAGCTGGTGCCGGAACTGGGTGAACAGTATACCCCCCTCTCGCCGGTAACCTAGCCCACGCTGGAGCGTCAGTTGACTTAACCATTTTCTCCCTGCACTTAGCAGGTGTTTCCTCAATCCTCGGGGCAATTAACTTCATTACAACAATTATTAATATGAAACCCGCAGCTATTTCTCAGTACCAGACGCCCCTATTTGTATGAGCCGTGCTAATTACTGCCGTTCTACTT…
>Acanthocybium solandri | GBGC3375-07 | COI-5P | DQ835835
TTCGTAATAATTTTCTTTATAGTAATGCCAATTATGATTGGAGGTTTCGGAAACTGACTCATCCCTCTAATGATTGGAGCCCCAGACATAGCATTCCCCCGAATAAACAACATGAGCTTCTGACTCTTACCTCCTTCATTCCTTCTGCTCCTAGCCTCTTCTGGGGTCGAAGCTGGTGCCGGAACTGGATGAACAGTATACCCCCCTCTCGCCGGTAACCTGGCCCACGCTGGAGCGTCAGTTGACTTAACCATTTTCTCCCTGCACTTAGCAGGTGTTTCCTCAATCCTCGGGGCAATTAACTTCATTACAACAATTATTAATATGAAACCCGCAGCTATTTCTCAGTACCAGACGCCCCTATTTGTATGAGCCGTGCTAATTACTGCCGTTCTACTT…
>Acanthocybium solandri | GBGC3376-07 | COI-5P | DQ835834
TTCTTTATAGTAATGCCAATTATGATTGGAGGTTTCGGAAACTGACTCATCCCTCTAATGATTGGAGCCCCAGACATAGCATTCCCCCGAATAAACAACATGAGCTTCTGACTCTTACCTCCTTCATTCCTTCTGCTCCTAGCCTCTTCTGGGGTCGAAGCTGGTGCCGGAACTGGATGAACAGTATACCCCCCTCTCGCCGGTAACCTAGCCCACGCTGGAGCGTCAGTTGACTTAACCATTTTCTCCCTGCACCTAGCAGGTGTTTCCTCAATCCTCGGGGCAATTAACTTCATTACAACAATTATTAATATGAAACCCGCAGCTATTTCTCAGTACCAGACGCCCCTATTTGTATGAGCCGTCCTAATTACTGCCGTTCTACTTCTACTTTCACTA…
>Acanthocybium solandri | GBGC3377-07 | COI-5P | DQ835833
TTCTTTATAGTAATGCCAATTATGATTGGAGGTTTCGGAAACTGACTCATCCCTCTAATGATTGGAGCCCCAGACATAGCATTCCCCCGAATAAACAACATGAGCTTCTGACTCTTACCTCCTTCATTCCTTCTGCTCCTAGCCTCTTCTGGGGTCGAAGCTGGTGCCGGAACTGGATGAACAGTATACCCCCCTCTCGCCGGTAACCTAGCCCACGCTGGAGCGTCAGTTGACTTAACCATTTTCTCCCTGCACTTAGCAGGTGTTTCCTCAATCCTCGGGGCAATTAACTTCATTACAACAATTATTAATATGAAACCCGCAGCTATTTCTCAGTACCAGACGCCCCTATTTGTATGAGCCGTACTAATTACTGCCGTTCTACTTCTACTTTCACTA…
>Acanthocybium solandri | GBGC3378-07 | COI-5P | DQ835832
ATAATTTTCTTTATAGTAATGCCAATTATGATTGGAGGTTTCGGAAACTGACTCATCCCTCTAATGATTGGAGCCCCAGACATAGCATTCCCCCGAATAAACAACATGAGCTTCTGACTCTTACCTCCTTCATTCCTTCTGCTCCTAGCCTCTTCTGGGGTCGAAGCTGGTGCCGGAACTGGATGAACAGTATACCCCCCTCTCGCCGGTAACCTAGCCCACGCTGGAGCGTCAGTTGACTTAACCATTTTCTCCCTGCACTTAGCAGGTGTTTCCTCAATCCTCGGGGCAATTAACTTCATTACAACGATTATTAATATGAAACCCGCAGCTATTTCTCAGTACCAGACGCCCCTATTTGTGTGAGCCGTGCTAATTACTGCCGTTCTACTTCTACTT…
>Acanthocybium solandri | GBGC3379-07 | COI-5P | DQ835831
ATAATTTTCTTTATAGTAATGCCAATTATGATTGGAGGTTTCGGAAACTGACTCATCCCTCTAATGATTGGAGCCCCAGACATAGCATTCCCCCGAATAAACAACATGAGCTTCTGACTCTTACCTCCTTCATTCCTTCTGCTCCTAGCCTCTTCTGGGGTCGAAGCTGGTGCCGGAACTGGATGAACAGTATACCCCCCTCTCGCCGGTAACCTAGCCCACGCTGGAGCGTCAGTTGACTTAACCATTTTCTCCCTGCACTTAGCAGGTGTTTCCTCAATCCTCGGGGCAATTAACTTCATTACAACAATTATTAATATGAAACCCGCAGCTATTTCTCAGTACCAGACGCCCCTATTTGTATGAGCCGTGCTAATTACTGCCGTTCTACTTCTACTT…
>Acanthocybium solandri | GBGC3380-07 | COI-5P | DQ835830
TTCTTTATAGTAATGCCAATTATGAGTGGAGGTTTCGGAAACTGACTCATCCCTCTAATGATTGGAGCCCCAGACATAGCATTCCCCCGAATAAACAACATGAGCTTCTGACTCTTACCTCCTTCATTCCTTCTGCTCCTAGCCTCTTCTGGGGTCGAAGCTGGTGCCGGAACTGGATGAACAGTATACCCCCCTCTCGCCGGTAACCTAGCCCACGCTGGAGCGTCAGTTGACTTAACCATTTTCTCCCTGCACTTAGCAGGTGTTTCCTCAATCCTCGGGGCAATTAACTTCATTACAACAATTATTAATATGAAACCCGCAGCTATTTCTCAGTACCAGACGCCCCTATTTGTATGAGCCGTCCTAATTACTGCCGTTCTACTTCTACTTTCACTA…
>Acanthocybium solandri | GBGC7902-09 | COI-5P | DQ835829
TTCTTTATAGTAATGCCAATTATGATTGGAGGTTTCGGAAACTGACTCATCCCTCTAATGATTGGAGCCCCAGACATAGCATTCCCCCGAATAAACAACATGAGCTTCTGACTCTTACCTCCTTCATTCCTTCTGCTCCTAGCCTCTTCTGGGGTCGAAGCTGGTGCCGGAACTGGATGAACAGTATACCCCCCTCTCGCCGGTAACCTAGCCCACGCTGGAGCGTCAGTTGACTTAACCATTTTCTCCCTG
>Acanthocybium solandri | GBGC7903-09 | COI-5P | DQ835828
ATTTTCTTTATAGTAATGCCAATTATGATTGGAGGTTTCGGAAACTGACTCATCCCTCTAATGATTGGAGCCCCAGACATAGCATTCCCCCGAATAAACAACATGAGCTTCTGACTCTTACCTCCTTCATTCCTTCTGCTCCTAGCCTCTTCTGGGGTCGAAGCTGGTGCCGGAACTGGATGAACAGTATACCCCCCTCTCGCCGGTAACCTAGCCCACGCTGGAGCGTCAGTTGACTTAACCATTTTCTCCCTGCACTTAGCAGGTGTTTCCTCAATCCTCGGGGCAATTAACTTCATTACAACAATTATTAATATGAAACCCGCAGCTATTTCTCAGTACCAGACGCCCCTATTTGTATGAGCCGTGCTAATTACTGCCGTTCTACTTCTACTTTCA…
>Acanthocybium solandri | GBGC7904-09 | COI-5P | DQ835827
[truncated: 320,169+ more rows]
