# Supplementary material for: Unveiling biogeographical patterns of the ichthyofauna in the Tuichi basin, a biodiversity hotspot in the Bolivian Amazon, using environmental DNA
Source: PLoS One. 2022 Jan 4;17(1):e0262357. doi: 10.1371/journal.pone.0262357 (PMC8726463; doi:10.1371/journal.pone.0262357)
Supplement: S3 Table — (XLSX) [file pone.0262357.s011.xlsx]

## Sheet: Table S3 metad. site level
Site Name	code on map	Longitude	Latitude	date_of_collect	ECOTYPE	HydroEcoRegion	River Rank	ALTITUDE	Number of taxa observed	Jack2	Jack2 IC95	Jack2 IC95	Coverage (number of observed species / jack2)	Area of lake	Age of lake	Geology	Geology (code reported on NMDS)	Pedology	Pedology (code reported on NMDS)	length of the hydrological network (m)	ClusterGroups (HAC)	Area of the basin (Ha)	River length km
AGUA	a	-67.6799	-14.5577	2019-07-17	RIVER	Sa-b	3	272	34	45	0.154163	0.110594	75.5556	NA	NA	Tertiary	T	Rd13-1c	Rd13		3	16020.9
ARAN	c	-67.7749	-14.5148	2019-07-17	RIVER	Sa-b	3	286	42	54	0.137242	0.0974107	77.7778	NA	NA	Quaternary	Q	Rd13-1c	Rd13		3	15885.8
BENI1	1	-67.5373	-14.5917	2019-07-16	RIVER	Sa-b	1	210	95	127	0.0862165	0.0709076	74.8031	NA	NA	Tertiary	T	Gd1-3a	Gd13		4		398
BENI2	2	-67.5331	-14.6039	2019-07-16	RIVER	Sa-b	1	210	92	121.167	0.0877515	0.0709703	75.9285	NA	NA	Tertiary	T	Gd1-3a	Gd13		4		398
CHAL	Chalalán	-67.9212	-14.4251	2018-10-12	LAKE	Sa-b	L	352	22	28.1667	0.199956	0.125324	78.1065	34.4	1900	Quaternary	Q	I-Bd-Rd-c	IBd	500	1	413.649
COLO	Colorada	-67.5492	-13.9422	2019-10-26	LAKE	Ab-b	L	180	105	131.067	0.0806432	0.0625586	80.1119	208	1900	Quaternary	Q	Ap14-2/3a	Ap14	1.02116e+06	1	94940
ESLAB	b	-67.7583	-14.5399	2019-07-20	RIVER	Sa-b	3	287	53	67	0.11996	0.0860737	79.1045	NA	NA	Quaternary	Q	I-Bd-Rd-c	IBd		3	54544.1
FUER	Fuerte	-67.5344	-14.2323	2018-10-02	LAKE	Ab-b	L	180.78	57	65.9625	0.111742	0.0681975	86.4127	59.5	1993	Quaternary	Q	Gd1-3a	Gd13	3209.74	1	451
HOND	4	-67.5894	-14.6749	2018-10-09	RIVER	Sa-b	2	213.6	55	72.1667	0.117345	0.0890454	76.2125	NA	NA	Tertiary	T	Gd1-3a	Gd13		4	157192	142
MACH	g	-68.5106	-14.5032	2019-07-05	RIVER	Ay	3	912	29	32.6667	0.169583	0.0778238	88.7755	NA	NA	Carboniferous	Ca	I-Bd-Po-c	IBd		2	92745.1
MASHI	d	-67.8436	-14.4851	2019-07-17	RIVER	Sa-b	3	308	56	73.8333	0.1161	0.0888215	75.8465	NA	NA	Quaternary	Q	Rd13-1c	Rd13		3	13055.7
MENTI	Mentirosso	-66.6019	-11.1248	2017-09-21	LAKE	Ab-a	L	134	36	42.2333	0.149685	0.084931	85.2407	727.5	1900	Quaternary	Q	Gd1-3a	Gd13	114303	1	11704
MOA	Moa	-67.5865	-14.0483	2019-10-24	LAKE	Ab-b	L	177	51	60.2333	0.12097	0.0758164	84.6707	1388	1900	Quaternary	Q	Ap14-2/3a	Ap14	533486	1	51404
PAVI	e	-68.0721	-14.2151	2019-07-19	RIVER	Sa-b	3	411	48	61	0.12709	0.0905048	78.6885	NA	NA	Tertiary	T	Rd13-1c	Rd13		3	20937.1
PELEC	17	-69.1579	-14.796	2019-07-07	RIVER	Cg	2	4508	2	2	0.802133	0	100	NA	NA	Silurian	S	I-Be-c	IBe		2	958966
PICHI	Pichiduro	-67.4894	-13.7352	2018-09-29	LAKE	Ab-b	L	175.28	80	80	0.0570926	0	100	251	1992	Quaternary	Q	Ap14-2/3a	Ap14	24267.3	1	2686
QUEN	5	-67.7539	-15.0115	2018-10-09	RIVER	Sa-a	2	290	22	31.6667	0.189929	0.143911	69.4737	NA	NA	Tertiary	T	I-Bd-Rd-c	IBd		4	149065	80
QUIQ	3	-67.5296	-14.6283	2018-10-10	RIVER	Sa-b	2	213.38	39	53.6667	0.141114	0.108559	72.6708	NA	NA	Quaternary	Q	I-Bd-Rd-c	IBd		4	292333	216
RIAR	f	-67.8827	-14.4366	2019-07-18	RIVER	Sa-b	3	316	47	61	0.128505	0.094069	77.0492	NA	NA	Quaternary	Q	Rd13-1c	Rd13		3	24470
RUTA	Ruta	-67.6223	-14.6868	2017-09-14	LAKE	Sa-b	L	250	36	36	0.120066	0	100	3.97	2005	Quaternary	Q	Gd1-3a	Gd13	161481	1	14228
SANTA	Santa Rosa	-67.8806	-14.4621	2018-10-13	LAKE	Sa-b	L	313.25	21	24.5	0.209575	0.10032	85.7143	437	1900	Quaternary	Q	I-Bd-Rd-c	IBd	13929.4	1	1817
SUYO	15	-68.5547	-14.3926	2019-07-05	RIVER	Ay	2	724	37	43.6667	0.147376	0.0856291	84.7328	NA	NA	Cretaceous	C	I-Bd-Po-c	IBd		2	958966	334
TUICHI1	6	-67.558	-14.5966	2019-07-16	RIVER	Sa-b	2	218	57	82.6667	0.112547	0.094722	68.9516	NA	NA	Tertiary	T	Gd1-3a	Gd13		4	958966	334
TUICHI10	13	-67.9812	-14.3431	2018-10-11	RIVER	Sa-b	2	368	67	94.8333	0.103757	0.0867754	70.6503	NA	NA	Tertiary	T	Rd13-1c	Rd13		4	958966	334
TUICHI2	8	-67.6838	-14.5588	2019-07-17	RIVER	Sa-b	2	255	77	101.5	0.0969739	0.0770233	75.8621	NA	NA	Quaternary	Q	I-Bd-Rd-c	IBd		4	958966	334
TUICHI4	10	-67.8602	-14.4752	2019-07-18	RIVER	Sa-b	2	317	65	95.3333	0.104403	0.0895449	68.1818	NA	NA	Quaternary	Q	I-Bd-Rd-c	IBd		4	958966	334
TUICHI5	11	-67.8853	-14.4393	2019-07-18	RIVER	Sa-b	2	325	57	81.5	0.113057	0.0940306	69.9387	NA	NA	Quaternary	Q	I-Bd-Rd-c	IBd		4	958966	334
TUICHI6	14	-68.0779	-14.2131	2019-07-20	RIVER	Sa-b	2	415	54	67.5	0.118556	0.0838445	80	NA	NA	Cretaceous	C	Rd13-1c	Rd13		4	958966	334
TUICHI7	12	-67.9816	-14.3433	2019-07-20	RIVER	Sa-b	2	378	59	78.3333	0.112643	0.0874382	75.3192	NA	NA	Tertiary	T	Rd13-1c	Rd13		4	958966	334
TUICHI8	9	-67.7575	-14.5371	2019-07-20	RIVER	Sa-b	2	270	40	51	0.141295	0.0981822	78.4314	NA	NA	Quaternary	Q	I-Bd-Rd-c	IBd		4	958966	334
TUICHI9	7	-67.56	-14.5976	2018-10-10	RIVER	Sa-b	2	210.59	77	107.333	0.0964403	0.080613	71.7391	NA	NA	Tertiary	T	Gd1-3a	Gd13		4	958966	334
TUMI	Tumichuca	-66.1829	-11.1252	2018-09-19	LAKE	Ab-a	L	121.21	52	55.525	0.108193	0.0447078	93.6515	326	1900	Quaternary	Q	Gd1-3a	Gd13	12053.3	1	1473
VIR	16	-68.6879	-14.6043	2019-07-06	RIVER	Ya-a	2	915	20	21.1667	0.212146	0.0509777	94.4882	NA	NA	Carboniferous	Ca	I-Bd-Rd-c	IBd		2	958966	334
TUICHI3	#N/A	-67.7826	-14.5147	2019-07-17	RIVER	Sa-b	2	NA	NA	NA	NA	NA	NA	NA	NA	NA		NA			4	958966
