# Supplementary material for: Unveiling biogeographical patterns of the ichthyofauna in the Tuichi basin, a biodiversity hotspot in the Bolivian Amazon, using environmental DNA
Source: PLoS One. 2022 Jan 4;17(1):e0262357. doi: 10.1371/journal.pone.0262357 (PMC8726463; doi:10.1371/journal.pone.0262357)
Supplement: S4 Table — (XLSX) [file pone.0262357.s012.xlsx]

## Sheet: Table S4 NGS results
				Table S4 : Informations related to each library Site name, librairie Code, corresponding fastq file name and Illumina index used. NEG_Field, NEG_EXTR and NEG_PCR Sample in column 2 correspond to negative controls performed on-field or during extraction and library preparation respectively. Sample "CTLR1" and "CTLR2" (in column 2) are control samples of known species composition. The sequencing re…
DNA storage location and Barcode			sample_name	sample-type / sample-site	CODE	Error(%)	Q20(%)	Q30(%)	GC(%)	Library file NAME	INDEX1	INDEX2	Total Raw reads	Raw reads (Novogen) R1	Raw reads (Novogen) R2	Barcode1 : Number of cluster kept (option-min3)	Barcode1 : Number of sequence kept (option-min3)	Barcode2 : Number of cluster kept (option-min3)	Barcode 2 : Number of sequence kept (option-min3)	Number of sequence MK1 & MK2 assigned to fish DBCOI before filtering (include 4 bad taxa)	reads_assigned_to_fish_DBCOI before doing microdecon	reads_assigned_to_fish_DBCOI befor filtering EXclude bad taxa (4)	Number of sequence MK1 & MK2 assigned to fish DBCOI after microdecon and freq. Threshold =0.001%
PIM10	E3	184936658	tne_20	NEG	NEG_EXTR___e7	0.1	90.09	83.5	76.22	a51_FKDL202559026-2a-AK21418-AK21419_H3F7YDSXY_L2	GCAAGCTAA	TTAGCTTGC	348	174	174	0	0	0	0	0	0	0	0
NA	NA	NA	PCR-Blc	NEG	NEG_PCR___e3	0.05	92.72	84.55	66.06	a84_FKDL202559026-2a-AK21481-AK21482_H3F7YDSXY_L2	GAAGAGCTA	TAGCTCTTC	40662	20331	20331	5	6	3	5615	0	0	0	0
PIM12	B1	184936392	TNE	NEG	NEG_EXTR___e13	0.07	92.21	84.5	81.7	a108_FKDL202559026-2a-AK21529-AK21530_H3F7YDSXY_L2	GAACTCCGT	ACGGAGTTC	52868	26434	26434	4	4	0	0	0	0	0	0
PIM12	A1	184906144	blc-andes	NEG	NEG_field__c1e2	0.06	90.89	82.6	74.62	a97_FKDL202559026-2a-AK21507-AK21508_H3F7YDSXY_L2	CAAGTGAGC	GCTCACTTG	65338	32669	32669	2	2479	0	0	2423	1	0	0
PIM12	A7	184936409	BLC-ANDES	NEG	NEG_field__c1e3	0.06	93.19	86.02	79.93	a103_FKDL202559026-2a-AK21519-AK21520_H3F7YDSXY_L2	TGTGTGGTT	AACCACACA	116152	58076	58076	4	2432	2	22	1	0	1	0
PIM10	F7	184936638	pd blc_49	NEG	NEG_field__c6e1	0.05	93.03	84.59	70.28	a67_FKDL202559026-2a-AK21449-AK21450_H3F7YDSXY_L2	GCACCTAAC	GTTAGGTGC	151916	75958	75958	25	6398	12	7768	8018	1	1	0
PIM10	B7	184936686	RUTA 2-blc_	NEG	NEG_EXTR___e4	0.05	91.91	84.44	73.49	a19_FKDL202559026-2a-AK21355-AK21356_H3F7YDSXY_L2	CCGCATCAT	ATGATGCGG	195784	97892	97892	6	174	6	4228	1	0	0	0
PIM10	F10	184936641	fu blc_71	NEG	NEG_field__c3e3	0.05	93.5	85.98	75.58	a70_FKDL202559026-2a-AK21419-AK21418_H3F7YDSXY_L2	TTAGCTTGC	GCAAGCTAA	225486	112743	112743	6	2333	8	4116	6254	1	1	0
PIM10	F12	184936643	MENTI 4-blc_	NEG	NEG_EXTR___e2	0.05	92.16	84.7	73.95	a72_FKDL202559026-2a-AK21457-AK21458_H3F7YDSXY_L2	CAACGATAC	GTATCGTTG	243626	121813	121813	7	250	4	1118	18	0	0	0
PIM12	A4	184936412	BLC-ANDES	NEG	NEG_field__c1e1	0.05	93.16	86.36	75.9	a100_FKDL202559026-2a-AK21513-AK21514_H3F7YDSXY_L2	CCTGACAAT	ATTGTCAGG	245062	122531	122531	2	10	3	3	0	0	0	0
PIM12	C7	184936385	BLC-TUI	NEG	NEG_field__c2e3	0.05	92.82	84.23	73.1	a125_FKDL202559026-2a-AK21563-AK21564_H3F7YDSXY_L2	TTAGAGCGC	GCGCTCTAA	254238	127119	127119	9	743	6	101	0	0	0	0
PIM10	B2	184936681	madidi blc_10	NEG	NEG_field__c4e1	0.05	92.8	84.86	73.28	a14_FKDL202559026-2a-AK21345-AK21346_H3F7YDSXY_L2	CCGTGGAAT	ATTCCACGG	260762	130381	130381	3	8	5	9573	9576	0	0	0
PIM10	E10	184936646	MENTI 3-blc_	NEG	NEG_EXTR___e1	0.13	88.9	81.72	76.56	a58_FKDL202559026-2a-AK21432-AK21433_H3F7YDSXY_L2	CGATAACCA	TGGTTATCG	264212	132106	132106	9	26	4	11	12	0	0	0
PIM12	B4	184936395	TNE	NEG	NEG_EXTR___e5	0.06	94.4	88.23	81.37	a111_FKDL202559026-2a-AK21535-AK21536_H3F7YDSXY_L2	TTCCTTCAC	GTGAAGGAA	294004	147002	147002	11	2172	1	1	2160	0	0	0
PIM10	B4	184936611	ruta 1-blc_	NEG	NEG_EXTR___e3	0.18	90	83.98	78.88	a16_FKDL202559026-2a-AK21349-AK21350_H3F7YDSXY_L2	CTGTGTAGA	TCTACACAG	326442	163221	163221	6	9	5	3326	3328	0	0	0
PIM10	H10	184936617	tu blc_73	NEG	NEG_field__c7e3	0.06	92.42	85.19	75.28	a94_FKDL202559026-2a-AK21501-AK21502_H3F7YDSXY_L2	CCGTCATTA	TAATGACGG	330364	165182	165182	13	8179	8	9	8167	1	1	0
PIM12	B7	184936398	TNE	NEG	NEG_EXTR___e6	0.05	92.76	84.92	72.97	a114_FKDL202559026-2a-AK21541-AK21542_H3F7YDSXY_L2	CAGAGAAGC	GCTTCTCTG	330622	165311	165311	8	10739	8	10318	10472	1	1	0
PIM10	D10	184936665	tne_69	NEG	NEG_EXTR___e9	0.12	89.17	82.27	75.07	a46_FKDL202559026-2a-AK21409-AK21410_H3F7YDSXY_L2	CGCTTAAGA	TCTTAAGCG	347280	173640	173640	9	201	4	4	191	0	0	0
PIM11	H1	184936512	tne_70	NEG	NEG_EXTR___e11	0.06	89.38	80.92	69.34	a192_FKDL202559026-2a-AK21697-AK21698_H3F7YDSXY_L2	TGTGGAGCT	AGCTCCACA	368914	184457	184457	32	385	19	60	9	2	2	0
PIM11	A1	184936607	tu blc_12	NEG	NEG_field__c7e1	0.06	92.75	86.19	77.56	a185_FKDL202559026-2a-AK21683-AK21684_H3F7YDSXY_L2	TTCTTGTGG	CCACAAGAA	448792	224396	224396	11	128	5	5	0	0	0	0
NA	NA	NA	PCR-Blc	NEG	NEG_PCR___e4	0.05	92.62	85.94	74.22	a96_FKDL202559026-2a-AK21505-AK21506_H3F7YDSXY_L2	TAGGAGTGT	ACACTCCTA	477986	238993	238993	8	60	9	5773	5633	2	2	0
PIM12	C1	184936391	BLC-TUI	NEG	NEG_field__c2e1	0.04	94.55	88.03	75.83	a119_FKDL202559026-2a-AK21551-AK21552_H3F7YDSXY_L2	CAGACTAAG	CTTAGTCTG	479102	239551	239551	11	6051	9	299	3237	1	1	0
NA	NA	NA	PCR-Blc	NEG	NEG_PCR___e1	0.06	91.81	83.95	74.57	a199_FKDL202559026-2a-AK21711-AK21712_H3F7YDSXY_L2	TTGGATTCC	GGAATCCAA	510348	255174	255174	34	21419	21	171	21357	6	6	0
PIM10	F6	184936637	fu blc_42	NEG	NEG_field__c3e1	0.05	93.69	87.32	76.1	a66_FKDL202559026-2a-AK21447-AK21448_H3F7YDSXY_L2	CAGTTAAGG	CCTTAACTG	533900	266950	266950	10	86	3	295	0	0	0	0
PIM12	C11	184919073	MOA Blc	NEG	NEG_field__c5e1	0.07	92	85.09	73.31	a129_FKDL202559026-2a-AK21571-AK21572_H3F7YDSXY_L2	TGGAACCTA	TAGGTTCCA	547910	273955	273955	15	34431	2	2	0	0	0	0
PIM11	F1	184936536	tne_7	NEG	NEG_EXTR___e10	0.07	92.06	84.66	75.94	a190_FKDL202559026-2a-AK21693-AK21694_H3F7YDSXY_L2	TGGTTATGG	CCATAACCA	571522	285761	285761	16	16928	11	321	303	0	0	0
NA	NA	NA	PCR-Blc-purifH2o	NEG	NEG_PCR___e6	0.06	90.22	81.28	73.14	a151_FKDL202559026-2a-AK21615-AK21616_H3F7YDSXY_L2	ACACAACGC	GCGTTGTGT	595924	297962	297962	119	7945	72	114	18	17	17	0
PIM11	D1	184936560	madidi blc_77	NEG	NEG_field__c4e3	0.06	92.24	84.32	71.63	a188_FKDL202559026-2a-AK21689-AK21690_H3F7YDSXY_L2	TTGAGTGTG	CACACTCAA	632234	316117	316117	26	9415	12	44987	54369	3	3	0
PIM12	C4	184936388	BLC-TUI	NEG	NEG_field__c2e2	0.06	92.31	84.03	71.53	a122_FKDL202559026-2a-AK21557-AK21558_H3F7YDSXY_L2	AATGGTCGG	CCGACCATT	647574	323787	323787	66	999	48	10153	3989	12	12	0
PIM10	A9	184936695	pd blc_58	NEG	NEG_field__c6e2	0.05	93.47	86.68	77.5	a9_FKDL202559026-2a-AK6182-AK21336_H3F7YDSXY_L2	TGGAGGAAT	ATTCCTCCA	673008	336504	336504	10	685	11	1025	0	0	0	0
PIM11	E1	184936559	pd blc_80	NEG	NEG_field__c6e3	0.07	90.41	81.56	69.84	a189_FKDL202559026-2a-AK21691-AK21692_H3F7YDSXY_L2	GGTTAACCT	AGGTTAACC	750918	375459	375459	50	69817	20	173	20848	5	5	0
NA	NA	NA	PCR-Blc	NEG	NEG_PCR___e2	0.15	87.45	80.13	76.72	a200_FKDL202559026-2a-AK21713-AK21714_H3F7YDSXY_L2	AAGCCTGGA	TCCAGGCTT	875050	437525	437525	133	214	74	104	30	28	28	0
PIM10	F2	184936633	madidi blc_14	NEG	NEG_field__c4e2	0.06	91.53	83.07	74.81	a62_FKDL202559026-2a-AK21440-AK5908_H3F7YDSXY_L2	AGGCCTTAG	CTAAGGCCT	931032	465516	465516	98	145	66	91	16	16	16	0
PIM12	A10	184919053	MOA Blc	NEG	NEG_field__c5e3	0.04	93.81	87	71.25	a106_FKDL202559026-2a-AK21525-AK21526_H3F7YDSXY_L2	CCTAAGCTT	AAGCTTAGG	936344	468172	468172	15	47196	9	38131	32999	4	4	0
PIM11	G1	184936535	tne_74	NEG	NEG_EXTR___e12	0.06	90.2	81.79	74.33	a191_FKDL202559026-2a-AK21695-AK21696_H3F7YDSXY_L2	AACCGGCTT	AAGCCGGTT	1000798	500399	500399	176	4152	107	161	25	23	23	0
PIM11	B1	184936584	tu blc_61	NEG	NEG_field__c7e2	0.06	91.77	84.66	73.91	a186_FKDL202559026-2a-AK21685-AK21686_H3F7YDSXY_L2	TCCTCAACA	TGTTGAGGA	1059230	529615	529615	38	68	20	8919	8681	4	4	0
PIM10	G8	184936624	tne_57	NEG	NEG_EXTR___e8	0.06	93.28	87.04	76.69	a80_FKDL202559026-2a-AK21473-AK21474_H3F7YDSXY_L2	AACGGTAGT	ACTACCGTT	1354588	677294	677294	94	155	39	33592	33580	13	13	0
PIM11	D2	184936561	TNE-bis_90	NEG	NEG_EXTR___e14	0.06	90.69	82.63	73.93	a196_FKDL202559026-2a-AK21705-AK21706_H3F7YDSXY_L2	ACAATAGGC	GCCTATTGT	1453328	726664	726664	153	302	81	144	26	26	26	0
PIM11	C1	184936583	fu blc_45	NEG	NEG_field__c3e2	0.04	94.98	89.18	75.7	a187_FKDL202559026-2a-AK21687-AK21688_H3F7YDSXY_L2	TGCATCCTT	AAGGATGCA	1530158	765079	765079	20	7986	9	1022	3	3	3	0
PIM12	F10	184919095	MOA Blc	NEG	NEG_field__c5e2	0.04	93.76	86.25	71.18	a161_FKDL202559026-2a-AK21635-AK21636_H3F7YDSXY_L2	AAGTGGTCA	TGACCACTT	1557012	778506	778506	144	15540	91	69339	14389	40	40	0
PIM11	E2	184936558	Madidi-blc bis_91	NEG	NEG_field__c4e4	0.04	92.94	83.88	64.02	a197_FKDL202559026-2a-AK21707-AK21708_H3F7YDSXY_L2	CAGGACAGT	ACTGTCCTG	1792284	896142	896142	18	247	22	6897	2609	1	1	0
NA	NA	NA	PCR-Blc	NEG	NEG_PCR___e5	0.04	92.99	86.53	72.34	a184_FKDL202559026-2a-AK21681-AK21682_H3F7YDSXY_L2	CCGTATAAG	CTTATACGG	2060582	1030291	1030291	30	188	19	8400	6912	2	2	0
PIM12	B9	184936400	TUI6	TUICHI6	TUICHI6___c1e1	0.14	95	85	50.17	a116_FKDL202559026-2a-AK21545-AK21546_H3F7YDSXY_L2	GTGTCTGTG	CACAGACAC	4	2	2	0	0	2	2	0	0	0	0
PIM11	B2	184936585	cha-bis_88	CHAL	CHAL___c1e4	0.05	92.27	83	49.78	a194_FKDL202559026-2a-AK21701-AK21702_H3F7YDSXY_L2	TCGGCCTAA	TTAGGCCGA	595288	297644	297644	200	161637	414	28294	1	1	1	1
PIM10	C5	184936675	fu5_32	FUER	FUER___c5e2	0.06	91.45	81.28	38.93	a29_FKDL202559026-2a-AK21375-AK21376_H3F7YDSXY_L2	TGCGGCTTA	TAAGCCGCA	699934	349967	349967	1156	239416	614	16345	4382	4380	4380	4189
PIM12	A5	184936411	PAVI	PAVI	PAVI___c1e2	0.05	91.91	83.05	46.88	a101_FKDL202559026-2a-AK21515-AK21516_H3F7YDSXY_L2	TTGTCTGCA	TGCAGACAA	743712	371856	371856	1974	213792	1055	12750	73271	73225	73225	73172
PIM12	E9	184919868	MOA T1C1	MOA	MOA___c1e2	0.04	92.07	82.06	41.37	a149_FKDL202559026-2a-AK21611-AK21612_H3F7YDSXY_L2	GGCTCGTTA	TAACGAGCC	905568	452784	452784	1734	261145	1713	33388	4904	4904	4861	4817
PIM10	B10	184936689	qui_67	QUIQ	QUIQ___c1e2	0.05	91.56	81.39	43.17	a22_FKDL202559026-2a-AK21361-AK21362_H3F7YDSXY_L2	CAATCCAAC	GTTGGATTG	994308	497154	497154	1451	291088	682	11297	6166	6132	6132	5948
PIM10	C3	184936653	RUTA 1.3_	RUTA	RUTA___c1e3	0.05	91.49	80.91	39.8	a27_FKDL202559026-2a-AK21371-AK21372_H3F7YDSXY_L2	TGTGGCACA	TGTGCCACA	1052706	526353	526353	1155	275442	981	33815	8138	8137	8137	8011
PIM10	C10	184936670	tuibas_68	TUICHI9	TUICHI9___c1e2	0.04	92.06	81.39	47.57	a34_FKDL202559026-2a-AK21385-AK21386_H3F7YDSXY_L2	CAAGGTGCT	AGCACCTTG	1054806	527403	527403	2902	301465	2294	73651	30787	30734	30734	30615
PIM12	F2	184936345	TUI2	TUICHI2	TUICHI2___c1e2	0.05	92.56	82.81	46.56	a153_FKDL202559026-2a-AK21619-AK21620_H3F7YDSXY_L2	TCAGCACAC	GTGTGCTGA	1133812	566906	566906	4104	292008	4004	87641	14459	14411	14411	14327
PIM12	D7	184936374	RIA	RIAR	RIAR___c1e2	0.05	91.79	81.34	44.92	a136_FKDL202559026-2a-AK21585-AK21586_H3F7YDSXY_L2	CCGTATTCC	GGAATACGG	1159380	579690	579690	3016	311652	1991	78735	39280	39275	39275	39199
PIM12	A3	184936413	TUI2	TUICHI2	TUICHI2___c1e1	0.04	91.36	81.25	46.96	a99_FKDL202559026-2a-AK21511-AK21512_H3F7YDSXY_L2	CTCTTGTTC	GAACAAGAG	1292084	646042	646042	7624	242382	5321	85125	11300	11292	11292	11249
PIM10	A3	184936701	tui haut_17	TUICHI10	TUICHI10___c1e2	0.05	91.32	81.1	50.24	a3_FKDL202559026-2a-AK21324-AK21325_H3F7YDSXY_L2	TTGTGTCCG	CGGACACAA	1383590	691795	691795	2883	322948	2449	50762	31208	31188	31188	31129
PIM10	B8	184936687	fu1_52	FUER	FUER___c1e2	0.04	93.14	84.16	43.02	a20_FKDL202559026-2a-AK21357-AK21358_H3F7YDSXY_L2	CATAAGGAG	CTCCTTATG	1390572	695286	695286	1069	346879	578	17300	4087	4087	4087	3965
PIM12	A6	184936410	ESLABON	ESLAB	ESLAB___c1e1	0.05	91.65	81.06	43.02	a102_FKDL202559026-2a-AK21517-AK21518_H3F7YDSXY_L2	GAAGCAAGT	ACTTGCTTC	1440222	720111	720111	2357	484486	1154	57504	78010	77989	77989	77850
PIM10	C12	184936668	pd4_84	PICHI	PICHI___c4e3	0.03	95.16	88.32	40.83	a36_FKDL202559026-2a-AK21389-AK21390_H3F7YDSXY_L2	TCTGAAGAG	CTCTTCAGA	1460686	730343	730343	1227	405734	550	7443	1479	1477	1477	1129
PIM12	D5	184936372	ARA	ARAN	ARAN___c1e1	0.04	92.74	82.95	48.1	a134_FKDL202559026-2a-AK21581-AK21582_H3F7YDSXY_L2	GCAACAGTA	TACTGTTGC	1507128	753564	753564	6058	269614	6697	112228	34277	34203	34203	34079
PIM12	B6	184936397	PAVI	PAVI	PAVI___c1e1	0.04	92.33	82.31	47.93	a113_FKDL202559026-2a-AK21539-AK21540_H3F7YDSXY_L2	TGCTGAGGT	ACCTCAGCA	1526936	763468	763468	2232	335816	2627	72160	100247	100212	100212	100156
PIM10	C4	184936683	pd4_25	PICHI	PICHI___c4e1	0.06	91.31	80.77	38.75	a28_FKDL202559026-2a-AK21373-AK21374_H3F7YDSXY_L2	CGCAGACTT	AAGTCTGCG	1561386	780693	780693	1314	499209	814	19535	1298	1296	1296	1034
PIM10	F9	184936640	tui bas_63	TUICHI9	TUICHI9___c1e1	0.05	91.94	81.09	48.04	a69_FKDL202559026-2a-AK21453-AK21454_H3F7YDSXY_L2	GAATTGGCC	GGCCAATTC	1595760	797880	797880	2903	385614	3634	145950	34878	34720	34720	34512
PIM12	D2	184936369	SUYO	SUYO	SUYO___c1e1	0.04	92.66	82.83	46.75	a131_FKDL202559026-2a-AK21575-AK21576_H3F7YDSXY_L2	CGAGACATC	GATGTCTCG	1621404	810702	810702	4024	379208	2889	76758	54162	54160	54160	54071
PIM10	H7	184936614	hondo_51	HOND	HOND___c1e1	0.05	92.01	82.23	42.78	a91_FKDL202559026-2a-AK21495-AK21496_H3F7YDSXY_L2	TTGACCTTC	GAAGGTCAA	1626252	813126	813126	2800	465405	1678	54832	27252	27252	27252	27105
PIM12	F8	184936351	TUI1	TUICHI1	TUICHI1___c1e3	0.05	91.49	80.69	45.37	a159_FKDL202559026-2a-AK21631-AK21632_H3F7YDSXY_L2	TTGCGTGGA	TCCACGCAA	1626550	813275	813275	3689	419993	3990	130158	36210	35876	35876	35610
PIM12	B10	184919051	MOA T1C1	MOA	MOA___c1e1	0.04	92.84	83.22	43.03	a117_FKDL202559026-2a-AK21547-AK21548_H3F7YDSXY_L2	TAGGTCGTC	GACGACCTA	1631922	815961	815961	1781	340669	2877	117122	6223	6223	6221	6125
PIM10	E12	184936644	pd3_86	PICHI	PICHI___c3e3	0.05	92.23	82.47	39.95	a60_FKDL202559026-2a-AK21436-AK21437_H3F7YDSXY_L2	CAATCTTCC	GGAAGATTG	1636082	818041	818041	1164	461308	703	25101	1155	1154	1154	1044
PIM10	H11	184936618	pd2_81	PICHI	PICHI___c2e2	0.05	92.34	82.39	39.9	a95_FKDL202559026-2a-AK21503-AK21504_H3F7YDSXY_L2	CGACAATCC	GGATTGTCG	1640206	820103	820103	976	339819	1205	80780	980	977	977	851
PIM12	E8	184936360	VIR	VIR	VIR___c1e2	0.04	93.31	83.94	48.97	a148_FKDL202559026-2a-AK21609-AK21610_H3F7YDSXY_L2	CGGCATTGT	ACAATGCCG	1727044	863522	863522	2560	400674	2316	71840	20837	20247	20247	20228
PIM10	A5	184936699	RUTA 2.1_	RUTA	RUTA___c2e1	0.06	91.18	80.56	38.55	a5_FKDL202559026-2a-AK21328-AK21329_H3F7YDSXY_L2	TTCATCGCG	CGCGATGAA	1733890	866945	866945	1280	532187	984	41483	2895	2891	2891	2853
PIM10	G5	184936627	pd1_36	PICHI	PICHI___c1e1	0.05	92.27	82.62	39.03	a77_FKDL202559026-2a-AK21467-AK21468_H3F7YDSXY_L2	CAGCTTCAA	TTGAAGCTG	1745130	872565	872565	1140	538313	895	42991	1421	1421	1421	1210
PIM10	G9	184936623	hondo_64	HOND	HOND___c1e3	0.05	91.78	81.55	41.34	a81_FKDL202559026-2a-AK21475-AK21476_H3F7YDSXY_L2	GAACCTTGT	ACAAGGTTC	1788104	894052	894052	2541	590330	1753	49599	32177	32143	32143	32048
PIM12	C6	184936386	TUI4	TUICHI4	TUICHI4___c1e1	0.04	91.92	82.37	46.96	a124_FKDL202559026-2a-AK21561-AK21562_H3F7YDSXY_L2	TGGAGTTAG	CTAACTCCA	1802702	901351	901351	4273	348769	5451	119081	43643	43610	43610	43438
PIM10	D5	184936660	tu1_33	TUMI	TUMI___c1e1	0.06	91.23	80.34	38.47	a41_FKDL202559026-2a-AK21399-AK21400_H3F7YDSXY_L2	CAATCCGCT	AGCGGATTG	1806550	903275	903275	1450	616679	576	29616	3386	3367	3373	3303
PIM12	B5	184936396	TUI7	TUICHI7	TUICHI7___c1e1	0.04	92.98	83.46	49.93	a112_FKDL202559026-2a-AK21537-AK21538_H3F7YDSXY_L2	TTGTGAGTC	GACTCACAA	1807234	903617	903617	1867	434403	1806	106806	117689	115152	115152	115055
PIM10	A10	184936694	fu4_66	FUER	FUER___c4e2	0.05	92.41	83.33	39.61	a10_FKDL202559026-2a-AK21337-AK21338_H3F7YDSXY_L2	CCACTACAG	CTGTAGTGG	1810196	905098	905098	1478	622243	643	33249	7248	7099	7099	6747
PIM10	A8	184936696	MENTI 3.1_	MENTI	MENTI___c1e1	0.05	92.14	82.09	39.69	a8_FKDL202559026-2a-AK21334-AK21335_H3F7YDSXY_L2	TCACGCCTA	TAGGCGTGA	1857528	928764	928764	1006	589707	1110	203217	1055	1054	1054	821
PIM11	A2	184936606	tu5-bis_87	TUMI	TUMI___c5e4	0.04	93.61	84.94	46.3	a193_FKDL202559026-2a-AK21699-AK21700_H3F7YDSXY_L2	TACGGCAAG	CTTGCCGTA	1864256	932128	932128	1061	282583	849	153191	2120	1964	2120	2115
PIM12	B11	184919048	COLORADA T4C4	COLO	COLO___c2e1	0.04	92.68	83.27	43.66	a118_FKDL202559026-2a-AK21549-AK21550_H3F7YDSXY_L2	CGAATACCT	AGGTATTCG	1891364	945682	945682	2724	351646	3293	138382	13320	13310	13175	13099
PIM10	F11	184936642	pd5_79	PICHI	PICHI___c5e3	0.05	92	82.1	38.96	a71_FKDL202559026-2a-AK21455-AK21456_H3F7YDSXY_L2	CCATTCCTC	GAGGAATGG	1920652	960326	960326	1255	565434	952	39091	1581	1561	1561	1192
PIM10	C9	184936671	IRD_60	IRD	IRD___c1e2	0.04	92.44	82.78	47.21	a33_FKDL202559026-2a-AK21383-AK21384_H3F7YDSXY_L2	TATACAGCC	GGCTGTATA	1923316	961658	961658	410	371294	435	73646	10768	27522	10754	10740
PIM12	B2	184936393	RIA	RIAR	RIAR___c1e1	0.04	91.83	81.72	46.16	a109_FKDL202559026-2a-AK21531-AK21532_H3F7YDSXY_L2	TTCGAGGTT	AACCTCGAA	1944926	972463	972463	4824	316959	4128	230072	39048	39048	39048	38920
PIM12	A9	184936407	TUI8	TUICHI8	TUICHI8___c1e2	0.05	91.78	82.09	45.99	a105_FKDL202559026-2a-AK21523-AK21524_H3F7YDSXY_L2	TGAGGTTCA	TGAACCTCA	1961412	980706	980706	2710	584095	1988	45505	45396	45396	45396	45303
PIM12	G3	184936341	TUI3	TUICHI3	TUICHI3___c1e2	0.06	89.85	80.41	58.4	a165_FKDL202559026-2a-AK21643-AK21644_H3F7YDSXY_L2	CAGATATCC	GGATATCTG	1966052	983026	983026	555	183801	141	598	284	1	1	0
PIM12	C2	184936390	TUI6	TUICHI6	TUICHI6___c1e2	0.04	93.02	83.69	48.52	a120_FKDL202559026-2a-AK21553-AK21554_H3F7YDSXY_L2	TTCCGTCCA	TGGACGGAA	1974952	987476	987476	3362	489091	3199	93886	132935	132625	132620	132506
PIM10	A7	184936697	fu5_44	FUER	FUER___c5e3	0.05	90.99	79.75	39.66	a7_FKDL202559026-2a-AK21332-AK21333_H3F7YDSXY_L2	CCATGTGTG	CACACATGG	1981926	990963	990963	1886	695415	809	33981	9714	9713	9713	9477
PIM12	G9	184919128	COLORADA T3C3	COLO	COLO___c1e2	0.04	92.93	83.17	43.52	a171_FKDL202559026-2a-AK21655-AK21656_H3F7YDSXY_L2	GAGCACAAT	ATTGTGCTC	1983142	991571	991571	3445	473617	3516	153298	50586	50585	50414	50110
PIM10	C2	184936678	pd3_11	PICHI	PICHI___c3e1	0.06	91.09	80.57	38.35	a26_FKDL202559026-2a-AK21369-AK21370_H3F7YDSXY_L2	CAATCGCCA	TGGCGATTG	1991560	995780	995780	1365	644620	863	37240	928	927	927	802
PIM12	B3	184936394	TUI8	TUICHI8	TUICHI8___c1e1	0.04	92.56	83	47.97	a110_FKDL202559026-2a-AK21533-AK21534_H3F7YDSXY_L2	TCGAAGAAC	GTTCTTCGA	1996234	998117	998117	4512	335006	5513	158665	22300	22220	22220	21893
PIM10	C7	184936673	fu2_46	FUER	FUER___c2e2	0.06	91.18	80.49	39.16	a31_FKDL202559026-2a-AK21379-AK21380_H3F7YDSXY_L2	GGAAGTCCA	TGGACTTCC	2051168	1025584	1025584	1555	616673	948	59567	4060	4046	4046	3646
PIM10	A11	184936693	MENTI 4.1_	MENTI	MENTI___c2e1	0.04	93.54	84.82	39.66	a11_FKDL202559026-2a-AK21339-AK21340_H3F7YDSXY_L2	TTACTCACC	GGTGAGTAA	2053550	1026775	1026775	1077	751841	510	159328	468	460	460	344
PIM12	E4	184936364	AGUA	AGUA	AGUA___c1e1	0.05	90.94	80.42	48.44	a144_FKDL202559026-2a-AK21601-AK21602_H3F7YDSXY_L2	GGTAGAGAG	CTCTCTACC	2069902	1034951	1034951	7363	577577	3178	18816	28361	28336	28336	28265
PIM10	E7	184936649	tu2_48	TUMI	TUMI___c2e2	0.06	90.88	79.7	38.83	a55_FKDL202559026-2a-AK21426-AK21427_H3F7YDSXY_L2	GAGAGTGGA	TCCACTCTC	2088938	1044469	1044469	1424	588988	746	43560	1607	1597	1597	1516
PIM10	G10	184936622	santa rosa_72	SANTA	SANTA___c1e3	0.06	90.56	78.9	39.47	a82_FKDL202559026-2a-AK21477-AK21478_H3F7YDSXY_L2	CCAGTGGTT	AACCACTGG	2113128	1056564	1056564	1055	836232	451	41846	24104	24103	24103	24013
PIM10	G4	184936635	fu5_29	FUER	FUER___c5e1	0.05	91.99	82	40.16	a76_FKDL202559026-2a-AK21465-AK21466_H3F7YDSXY_L2	CAGACAACA	TGTTGTCTG	2136196	1068098	1068098	1624	665785	878	47136	14620	14620	14620	14349
PIM12	D3	184936370	TUI7	TUICHI7	TUICHI7___c1e2	0.04	92.47	82.65	49.23	a132_FKDL202559026-2a-AK21577-AK21578_H3F7YDSXY_L2	TGGAACACG	CGTGTTCCA	2137876	1068938	1068938	3821	461395	4411	129089	66302	66101	66101	65979
PIM12	D10	184919891	COLORADA T3C3	COLO	COLO___c1e1	0.04	93.37	84.16	45.64	a139_FKDL202559026-2a-AK21591-AK21592_H3F7YDSXY_L2	TTCCACGCA	TGCGTGGAA	2175062	1087531	1087531	3219	341220	4242	225209	31626	31608	31454	31236
PIM10	A6	184936698	fu4_37	FUER	FUER___c4e1	0.06	91.02	80.33	38.21	a6_FKDL202559026-2a-AK21330-AK21331_H3F7YDSXY_L2	GGAGACTCA	TGAGTCTCC	2204768	1102384	1102384	1584	830827	695	38444	7430	7397	7397	7044
PIM10	C1	184936679	quen_3	QUEN	QUEN___c1e2	0.04	93	83.34	45.45	a25_FKDL202559026-2a-AK21367-AK21368_H3F7YDSXY_L2	TTGGTTGAG	CTCAACCAA	2206216	1103108	1103108	939	591663	502	105430	39453	38157	38157	38142
PIM12	A11	184919078	COLORADA T3C3	COLO	COLO___c1e3	0.04	93.72	84.47	47.14	a107_FKDL202559026-2a-AK21527-AK21528_H3F7YDSXY_L2	TTGTCCTGT	ACAGGACAA	2255236	1127618	1127618	2168	155760	5186	389318	28832	28832	28755	28366
PIM12	F7	184936350	ARA	ARAN	ARAN___c1e2	0.06	89.7	79.8	48.77	a158_FKDL202559026-2a-AK21629-AK21630_H3F7YDSXY_L2	CAGATGAGA	TCTCATCTG	2308568	1154284	1154284	5533	417564	5021	59405	68934	68483	68483	68382
PIM12	E2	184936366	VIR	VIR	VIR___c1e1	0.04	93.4	84.16	48.08	a142_FKDL202559026-2a-AK21597-AK21598_H3F7YDSXY_L2	CGAGTATTC	GAATACTCG	2369936	1184968	1184968	3662	485843	3396	102004	21767	21088	21088	21080
PIM12	A8	184936408	BENI1	BENI1	BENI1___c1e2	0.04	93.19	84.08	50.11	a104_FKDL202559026-2a-AK21521-AK21522_H3F7YDSXY_L2	TTCCGATTG	CAATCGGAA	2398018	1199009	1199009	2957	396123	4476	224361	68467	67186	67186	66834
PIM10	E6	184936650	tu5_41	TUMI	TUMI___c5e3	0.05	91.83	81.15	39.23	a54_FKDL202559026-2a-AK21424-AK21425_H3F7YDSXY_L2	CCAAGGTTG	CAACCTTGG	2417950	1208975	1208975	1825	722852	1410	131821	4670	4661	4667	4607
PIM10	H3	184936610	cha_23	CHAL	CHAL___c1e1	0.04	93.97	85.66	41.77	a87_FKDL202559026-2a-AK21487-AK21488_H3F7YDSXY_L2	TTCACCAAG	CTTGGTGAA	2456708	1228354	1228354	1176	849353	1738	128407	2610	2588	2588	2575
PIM12	G2	184936342	ARA	ARAN	ARAN___c1e3	0.05	91.89	81.97	46.74	a164_FKDL202559026-2a-AK21641-AK21642_H3F7YDSXY_L2	TGGAGAACC	GGTTCTCCA	2472288	1236144	1236144	7287	680203	6152	82975	72288	72116	72116	72048
PIM12	E5	184936363	TUI6	TUICHI6	TUICHI6___c1e3	0.04	93.19	84.57	52.37	a145_FKDL202559026-2a-AK21603-AK21604_H3F7YDSXY_L2	CCATCACAA	TTGTGATGG	2507238	1253619	1253619	2786	488544	3190	121926	112024	111412	111412	111301
PIM10	C8	184936672	pd1_53	PICHI	PICHI___c1e2	0.05	91.9	81.69	39.05	a32_FKDL202559026-2a-AK21381-AK21382_H3F7YDSXY_L2	CGCTCAATT	AATTGAGCG	2530414	1265207	1265207	1414	789009	1176	68024	1270	1264	1264	1045
PIM12	B8	184936399	MACH	MACH	MACH___c1e1	0.04	93.04	84.22	46.98	a115_FKDL202559026-2a-AK21543-AK21544_H3F7YDSXY_L2	CACACATTG	CAATGTGTG	2554100	1277050	1277050	2791	701895	1531	77171	121684	121225	121225	121053
PIM12	F4	184936347	BENI1	BENI1	BENI1___c1e3	0.04	92.9	83.02	48.48	a155_FKDL202559026-2a-AK21623-AK21624_H3F7YDSXY_L2	GAAGACAGG	CCTGTCTTC	2554360	1277180	1277180	4247	676743	3287	213328	64846	64750	64737	64433
PIM10	B12	184936691	fu2_83	FUER	FUER___c2e3	0.04	92.55	82.94	42.22	a24_FKDL202559026-2a-AK21365-AK21366_H3F7YDSXY_L2	TAGTTAGGC	GCCTAACTA	2569962	1284981	1284981	1531	759269	647	24985	7975	7974	7974	7755
PIM11	F2	184936537	Tui-Haut-bis_92	TUICHI10	TUICHI10___c1e4	0.06	89.85	79.63	51.34	a198_FKDL202559026-2a-AK21709-AK21710_H3F7YDSXY_L2	CGGTGTTAA	TTAACACCG	2607372	1303686	1303686	2696	370120	2352	85679	53305	53305	53305	53230
PIM10	D4	184936676	fu1_26	FUER	FUER___c1e1	0.06	91.22	80.59	38.33	a40_FKDL202559026-2a-AK21397-AK21398_H3F7YDSXY_L2	TGATGTGCT	AGCACATCA	2640214	1320107	1320107	1848	1114793	272	2577	5576	5576	5576	5555
PIM12	C8	184936384	MASHI	MASHI	MASHI___c1e1	0.04	92.31	82.28	45.98	a126_FKDL202559026-2a-AK21565-AK21566_H3F7YDSXY_L2	TTATGCGTG	CACGCATAA	2643398	1321699	1321699	4018	517621	6134	208279	32902	32719	32719	32663
PIM10	D11	184936666	MENTI 4.2_	MENTI	MENTI___c2e2	0.04	93.19	83.69	40.73	a47_FKDL202559026-2a-AK9367-AK21411_H3F7YDSXY_L2	TAATGAGCG	CGCTCATTA	2653668	1326834	1326834	1195	802318	1000	359880	826	796	796	592
PIM10	D3	184936677	tu4_19	TUMI	TUMI___c4e1	0.04	92.91	83.44	40.01	a39_FKDL202559026-2a-AK21395-AK21396_H3F7YDSXY_L2	TGGTTACTC	GAGTAACCA	2657724	1328862	1328862	1521	809220	779	77514	4964	4940	4940	4549
PIM10	D1	184936656	pd4_4	PICHI	PICHI___c4e2	0.06	90.05	78.72	39.23	a37_FKDL202559026-2a-AK21391-AK21392_H3F7YDSXY_L2	GATAGGAGC	GCTCCTATC	2702102	1351051	1351051	917	917761	769	21980	3725	3723	3723	3691
PIM12	C3	184936389	MACH	MACH	MACH___c1e2	0.04	92.7	82.28	47.59	a121_FKDL202559026-2a-AK21555-AK21556_H3F7YDSXY_L2	GGTTGGTAT	ATACCAACC	2704916	1352458	1352458	4077	495525	3585	169153	74621	74506	74506	74417
PIM12	D8	184936375	SUYO	SUYO	SUYO___c1e2	0.04	93.12	84.82	48.44	a137_FKDL202559026-2a-AK21587-AK21588_H3F7YDSXY_L2	TATACCACG	CGTGGTATA	2710456	1355228	1355228	4474	578900	1782	92445	92227	92180	92180	91884
PIM12	C5	184936387	TUI1	TUICHI1	TUICHI1___c1e1	0.04	92.28	82.61	45.77	a123_FKDL202559026-2a-AK21559-AK21560_H3F7YDSXY_L2	TTCTGGTCT	AGACCAGAA	2715788	1357894	1357894	5361	587966	6652	198611	34794	34794	34794	34680
PIM10	B9	184936688	fu1_59	FUER	FUER___c1e3	0.04	92.76	84.28	42.17	a21_FKDL202559026-2a-AK21359-AK21360_H3F7YDSXY_L2	CTCCATAGA	TCTATGGAG	2781944	1390972	1390972	1622	783489	589	17457	10202	10141	10141	9838
PIM12	H5	184936324	TUI3	TUICHI3	TUICHI3___c1e3	0.05	91.97	82.22	56.95	a178_FKDL202559026-2a-AK21669-AK21670_H3F7YDSXY_L2	CGTGTGTAC	GTACACACG	2794146	1397073	1397073	373	495341	238	37363	39019	4	4	0
PIM10	G1	184936631	RUTA 1.1_	RUTA	RUTA___c1e1	0.04	92.55	82.66	40.85	a73_FKDL202559026-2a-AK21459-AK21460_H3F7YDSXY_L2	TGGCTTAGT	ACTAAGCCA	2804384	1402192	1402192	1582	587289	1696	115297	18991	18991	18991	18741
PIM10	E9	184936647	tu1_62	TUMI	TUMI___c1e3	0.05	92.38	82.85	40.13	a57_FKDL202559026-2a-AK21430-AK21431_H3F7YDSXY_L2	TAACCGATC	GATCGGTTA	2811578	1405789	1405789	1879	915446	784	53373	2364	2361	2363	2184
PIM12	H7	184936326	BENI2	BENI2	BENI2___c1e3	0.04	93.82	85.6	49.59	a180_FKDL202559026-2a-AK21673-AK21674_H3F7YDSXY_L2	CCACGTTAA	TTAACGTGG	2815208	1407604	1407604	3681	294389	6739	345389	34119	34004	34004	33756
PIM12	C9	184936383	TUI3	TUICHI3	TUICHI3___c1e1	0.05	91.84	82.72	58.83	a127_FKDL202559026-2a-AK21567-AK21568_H3F7YDSXY_L2	ACACAGGCT	AGCCTGTGT	2830848	1415424	1415424	1024	575255	520	3658	1391	119	119	35
PIM12	G7	184936337	TUI5	TUICHI5	TUICHI5___c1e3	0.04	92.45	82.15	48.78	a169_FKDL202559026-2a-AK21651-AK21652_H3F7YDSXY_L2	TTGTTGCGT	ACGCAACAA	2843806	1421903	1421903	5715	501286	8314	257538	34779	34763	34756	34507
PIM10	H8	184936615	MENTI 3.2_	MENTI	MENTI___c1e2	0.05	91.81	81.2	39.8	a92_FKDL202559026-2a-AK21497-AK21498_H3F7YDSXY_L2	TTGAGGCCT	AGGCCTCAA	2849880	1424940	1424940	1269	875873	1416	324972	1843	1840	1840	1407
PIM10	D2	184936657	RUTA 1.2_	RUTA	RUTA___c1e2	0.05	92.05	81.9	39.46	a38_FKDL202559026-2a-AK21393-AK21394_H3F7YDSXY_L2	TTCGCTCCT	AGGAGCGAA	2868564	1434282	1434282	412	852930	298	94687	61102	61100	61100	61034
PIM10	E8	184936648	tu3_55	TUMI	TUMI___c3e2	0.04	92.56	82.66	39.81	a56_FKDL202559026-2a-AK21428-AK21429_H3F7YDSXY_L2	CGTAAGAGT	ACTCTTACG	2900298	1450149	1450149	1884	945764	876	57861	3142	3110	3110	2898
PIM10	B11	184936690	fu3_75	FUER	FUER___c3e2	0.04	93.22	84.78	40.95	a23_FKDL202559026-2a-AK21363-AK21364_H3F7YDSXY_L2	TTCTCTTCG	CGAAGAGAA	2944102	1472051	1472051	1748	933601	592	20780	14528	14518	14518	14393
PIM12	H8	184936327	PELECH	PELEC	PELEC___c1e3	0.04	93.53	85.28	50.06	a181_FKDL202559026-2a-AK21675-AK21676_H3F7YDSXY_L2	TACCAACCA	TGGTTGGTA	2949464	1474732	1474732	2361	576696	2155	144235	47917	30722	30722	30706
PIM10	E1	184936655	tu4_5	TUMI	TUMI___c4e2	0.06	91.43	80.81	38.22	a49_FKDL202559026-2a-AK21414-AK21415_H3F7YDSXY_L2	GAGAACGAG	CTCGTTCTC	2962628	1481314	1481314	1412	966045	739	85189	7168	7168	7168	7055
PIM12	F9	184919057	MOA T2C2	MOA	MOA___c2e2	0.04	93.5	85.19	42.77	a160_FKDL202559026-2a-AK21633-AK21634_H3F7YDSXY_L2	TAAGACGCC	GGCGTCTTA	2988306	1494153	1494153	2512	742800	815	47910	19938	19938	19938	19918
PIM12	D6	184936373	TUI1	TUICHI1	TUICHI1___c1e2	0.04	93.25	84.47	53.37	a135_FKDL202559026-2a-AK21583-AK21584_H3F7YDSXY_L2	TCCGGAATT	AATTCCGGA	3002216	1501108	1501108	1642	524322	3240	187148	17391	17366	17366	17349
PIM10	H5	184936612	RUTA 2.2_	RUTA	RUTA___c2e2	0.04	92.72	83.09	40.3	a89_FKDL202559026-2a-AK21491-AK21492_H3F7YDSXY_L2	GGCTAATTC	GAATTAGCC	3029544	1514772	1514772	1640	744596	1405	86675	5341	5308	5308	5270
PIM10	D9	184936664	MENTI 3.3_	MENTI	MENTI___c1e3	0.04	92.5	82.5	39.8	a45_FKDL202559026-2a-AK21407-AK21408_H3F7YDSXY_L2	TTCTAGGCG	CGCCTAGAA	3039036	1519518	1519518	1494	975492	1253	332935	1867	1865	1831	1426
PIM10	G11	184936621	MENTI 4.3_	MENTI	MENTI___c2e3	0.04	93.62	84.4	41.2	a83_FKDL202559026-2a-AK21479-AK21480_H3F7YDSXY_L2	TTGTATGGC	GCCATACAA	3065624	1532812	1532812	1061	777231	1191	524590	589	575	575	369
PIM10	F8	184936639	tu4_56	TUMI	TUMI___c4e3	0.04	93.25	83.91	39.61	a68_FKDL202559026-2a-AK21451-AK21452_H3F7YDSXY_L2	CCTTATCCT	AGGATAAGG	3088662	1544331	1544331	1700	1003084	790	75371	4692	4619	4651	4617
PIM10	B1	184936680	tu5_2	TUMI	TUMI___c5e1	0.04	93.84	85.78	41.56	a13_FKDL202559026-2a-AK21343-AK21344_H3F7YDSXY_L2	CCTAACGAA	TTCGTTAGG	3091698	1545849	1545849	1979	908012	1278	103585	5252	5240	5240	5219
PIM10	H9	184936616	pd5_65	PICHI	PICHI___c5e2	0.05	91.97	82.68	40.28	a93_FKDL202559026-2a-AK21499-AK21500_H3F7YDSXY_L2	TTCCGGAGA	TCTCCGGAA	3104554	1552277	1552277	1618	917143	882	34501	1834	1831	1831	1506
PIM10	D7	184936662	cha_47	CHAL	CHAL___c1e3	0.04	94.19	86.05	43.21	a43_FKDL202559026-2a-AK21403-AK21404_H3F7YDSXY_L2	TCACTCTAC	GTAGAGTGA	3113612	1556806	1556806	1212	851749	2541	212664	2442	2410	2410	2300
PIM10	B3	184936682	tu 3_18	TUMI	TUMI___c3e3	0.04	92.42	82.54	40.08	a15_FKDL202559026-2a-AK21347-AK21348_H3F7YDSXY_L2	TTACGGTTC	GAACCGTAA	3134634	1567317	1567317	1858	958632	962	90287	3466	3454	3462	3106
PIM12	A2	184936414	BENI2	BENI2	BENI2___c1e1	0.04	94.59	87.21	48.97	a98_FKDL202559026-2a-AK21509-AK21510_H3F7YDSXY_L2	TCTCTCCAA	TTGGAGAGA	3151826	1575913	1575913	3538	291414	7782	420641	29126	28890	28890	28701
PIM12	H9	184919054	COLORADA T4C4	COLO	COLO___c2e3	0.04	92.79	83.16	41.67	a182_FKDL202559026-2a-AK21677-AK21678_H3F7YDSXY_L2	GAAGCTCTT	AAGAGCTTC	3208656	1604328	1604328	4782	889116	3419	144232	21349	21343	21251	21118
PIM12	D9	184936376	PELECH	PELEC	PELEC___c1e1	0.04	93.74	84.69	48.05	a138_FKDL202559026-2a-AK21589-AK21590_H3F7YDSXY_L2	CTCCAATAC	GTATTGGAG	3213268	1606634	1606634	2860	831926	2381	135874	39546	24173	24154	24147
PIM12	H1	184936320	PAVI	PAVI	PAVI___c1e3	0.05	91.75	83.09	49.61	a174_FKDL202559026-2a-AK21661-AK21662_H3F7YDSXY_L2	TGATCTACC	GGTAGATCA	3249286	1624643	1624643	2518	156335	4442	117659	43470	43466	43466	43383
PIM12	E7	184936361	AGUA	AGUA	AGUA___c1e2	0.06	90.23	80.86	50.64	a147_FKDL202559026-2a-AK21607-AK21608_H3F7YDSXY_L2	TAATCCTCG	CGAGGATTA	3316236	1658118	1658118	3029	405297	2350	20884	11395	11394	11394	11363
PIM10	E11	184936645	tu2_78	TUMI	TUMI___c2e3	0.04	92.79	83.55	42.19	a59_FKDL202559026-2a-AK21434-AK21435_H3F7YDSXY_L2	CTAGACAGA	TCTGTCTAG	3324888	1662444	1662444	1526	906214	708	48178	1510	1497	1504	1442
PIM10	C11	184936669	fu3_76	FUER	FUER___c3e3	0.05	92.27	82.42	40.6	a35_FKDL202559026-2a-AK21387-AK21388_H3F7YDSXY_L2	TCCGGTTAT	ATAACCGGA	3378542	1689271	1689271	1692	1099183	902	55559	15965	15958	15958	15517
PIM10	H1	184936608	tui-haut_8	TUICHI10	TUICHI10___c1e3	0.08	86.92	76.5	50.45	a85_FKDL202559026-2a-AK21483-AK21484_H3F7YDSXY_L2	CGTAATGGA	TCCATTACG	3382470	1691235	1691235	4091	328233	3079	66796	39838	39813	39813	39687
PIM12	F3	184936346	TUI5	TUICHI5	TUICHI5___c1e2	0.04	92.98	84.39	60.48	a154_FKDL202559026-2a-AK21621-AK21622_H3F7YDSXY_L2	TGTGTGAAG	CTTCACACA	3385534	1692767	1692767	358	411814	551	114350	10973	10881	10881	10876
PIM10	F5	184936636	tu3_35	TUMI	TUMI___c3e1	0.05	92.1	82.36	37.95	a65_FKDL202559026-2a-AK21445-AK21446_H3F7YDSXY_L2	GGATCTCAA	TTGAGATCC	3390800	1695400	1695400	1924	1303670	722	47275	5948	5937	5937	5695
PIM12	G5	184936339	RIA	RIAR	RIAR___c1e3	0.05	92.5	83.58	45.02	a167_FKDL202559026-2a-AK21647-AK21648_H3F7YDSXY_L2	TGACACCAA	TTGGTGTCA	3427570	1713785	1713785	4354	896764	3651	223545	95496	94591	94591	94423
PIM10	G2	184936630	quen_15	QUEN	QUEN___c1e1	0.04	92.44	82.37	45.19	a74_FKDL202559026-2a-AK21461-AK21462_H3F7YDSXY_L2	CCGATGATT	AATCATCGG	3468184	1734092	1734092	1134	964554	671	153119	12893	12892	12892	12874
PIM12	E3	184936365	TUI4	TUICHI4	TUICHI4___c1e2	0.04	92.69	83.64	47.98	a143_FKDL202559026-2a-AK21599-AK21600_H3F7YDSXY_L2	TTAGGAAGG	CCTTCCTAA	3506744	1753372	1753372	4430	686463	5803	153944	144576	144508	144508	144165
PIM10	F3	184936634	fu3_21	FUER	FUER___c3e1	0.05	91.81	81.31	39.64	a63_FKDL202559026-2a-AK21441-AK21442_H3F7YDSXY_L2	TTCCGTGTC	GACACGGAA	3535664	1767832	1767832	1556	1034666	1076	121574	18183	17887	17887	17317
PIM12	G6	184936338	TUI2	TUICHI2	TUICHI2___c1e3	0.04	92.79	84.36	47.91	a168_FKDL202559026-2a-AK21649-AK21650_H3F7YDSXY_L2	CGTCTACTT	AAGTAGACG	3584970	1792485	1792485	7785	552056	10053	283745	30331	30127	30127	29980
PIM12	H4	184936323	PELECH	PELEC	PELEC___c1e2	0.04	92.55	82.08	45.89	a177_FKDL202559026-2a-AK21667-AK21668_H3F7YDSXY_L2	GTGTTGCTA	TAGCAACAC	3676194	1838097	1838097	2947	825542	2939	237154	42865	27179	27167	27129
PIM10	G6	184936626	ruta2.3_	RUTA	RUTA___c2e3	0.05	92.16	82.07	38.53	a78_FKDL202559026-2a-AK21469-AK21470_H3F7YDSXY_L2	CGCCTTAAT	ATTAAGGCG	3687918	1843959	1843959	1692	1187352	1323	76187	9066	9064	9064	8948
PIM10	H2	184936703	tui haut_16	TUICHI10	TUICHI10___c1e1	0.04	91.72	82	49.77	a86_FKDL202559026-2a-AK21485-AK21486_H3F7YDSXY_L2	GGCCAGAAT	ATTCTGGCC	3710616	1855308	1855308	4246	764845	4131	145185	86287	86085	86085	85971
PIM12	G1	184936343	TUI4	TUICHI4	TUICHI4___c1e3	0.05	92.05	82.93	50.97	a163_FKDL202559026-2a-AK21639-AK21640_H3F7YDSXY_L2	CACTATCTC	GAGATAGTG	3728118	1864059	1864059	2207	732432	3692	86759	56590	40388	40388	40348
PIM10	E2	184936654	IRD_13	IRD	IRD___c1e1	0.04	93.24	83.79	47.09	a50_FKDL202559026-2a-AK21416-AK21417_H3F7YDSXY_L2	TGCTCTTAC	GTAAGAGCA	3835326	1917663	1917663	588	717569	566	166792	27525	10754	27522	27507
PIM12	G8	184936336	AGUA	AGUA	AGUA___c1e3	0.04	91.76	82.95	50.31	a170_FKDL202559026-2a-AK21653-AK21654_H3F7YDSXY_L2	TTCTCACAG	CTGTGAGAA	3918796	1959398	1959398	4679	642434	5653	95184	37312	36816	36816	36707
PIM12	G10	184919893	MOA T1C1	MOA	MOA___c1e3	0.04	93.12	82.91	46.16	a172_FKDL202559026-2a-AK21657-AK21658_H3F7YDSXY_L2	TTATGCCGC	GCGGCATAA	3998072	1999036	1999036	2531	498405	4785	422858	15266	15265	15233	15033
PIM12	H6	184936325	MASHI	MASHI	MASHI___c1e3	0.05	91.13	81.16	45.64	a179_FKDL202559026-2a-AK21671-AK21672_H3F7YDSXY_L2	AAGTCAACC	GGTTGACTT	4054428	2027214	2027214	5504	654626	7802	311498	53427	53422	53422	53197
PIM10	G7	184936625	pd2_50	PICHI	PICHI___c2e1	0.04	93.26	84.47	39.66	a79_FKDL202559026-2a-AK21471-AK21472_H3F7YDSXY_L2	TACCACTCT	AGAGTGGTA	4175388	2087694	2087694	1660	1192254	1372	96063	2616	2613	2613	1871
PIM10	G3	184936629	pd3_22	PICHI	PICHI___c3e2	0.04	92.75	82.84	38.06	a75_FKDL202559026-2a-AK21463-AK21464_H3F7YDSXY_L2	TCAGTGGAG	CTCCACTGA	4205674	2102837	2102837	561	1507585	249	86298	45886	45609	45609	45227
PIM11	C2	184936582	fu2-bis_89	FUER	FUER___c2e4	0.04	93.09	84.15	49.06	a195_FKDL202559026-2a-AK21703-AK21704_H3F7YDSXY_L2	TTCCTTGCT	AGCAAGGAA	4300958	2150479	2150479	1044	1083589	483	120683	15150	13949	13949	13931
PIM10	B6	184936685	tu1_38	TUMI	TUMI___c1e2	0.04	93.73	84.98	40.81	a18_FKDL202559026-2a-AK21353-AK21354_H3F7YDSXY_L2	TGGCATAAG	CTTATGCCA	4352734	2176367	2176367	2055	1410989	766	49051	6826	6719	6719	6622
PIM10	F4	184936652	tu5_28	TUMI	TUMI___c5e2	0.04	92.55	82.47	39.15	a64_FKDL202559026-2a-AK21443-AK21444_H3F7YDSXY_L2	TTCTTGGAC	GTCCAAGAA	4512098	2256049	2256049	2342	1439638	1641	209655	6623	6585	6610	6060
PIM12	E6	184936362	BENI2	BENI2	BENI2___c1e2	0.04	93.34	83.99	50.39	a146_FKDL202559026-2a-AK21605-AK21606_H3F7YDSXY_L2	AGAGGCTTC	GAAGCCTCT	4522010	2261005	2261005	3289	710395	6371	542003	86333	83912	83911	83542
PIM12	D1	184936368	TUI-8	TUICHI8	TUICHI8___c1e3	0.04	92.73	84.03	49.39	a130_FKDL202559026-2a-AK21573-AK21574_H3F7YDSXY_L2	CAACCGAAT	ATTCGGTTG	4580470	2290235	2290235	2971	1376716	1617	75161	154177	150151	150151	150075
PIM12	H3	184936322	VIR	VIR	VIR___c1e3	0.04	93.83	84.87	50.08	a176_FKDL202559026-2a-AK21665-AK21666_H3F7YDSXY_L2	TATAGGCCA	TGGCCTATA	4581762	2290881	2290881	4555	529257	6069	291867	27738	27650	27650	27608
PIM12	G4	184936340	TUI7	TUICHI7	TUICHI7___c1e3	0.04	93.18	84.19	49.34	a166_FKDL202559026-2a-AK21645-AK21646_H3F7YDSXY_L2	CACAAGTCA	TGACTTGTG	4652372	2326186	2326186	3561	1055314	3390	268622	266650	266261	266261	266077
PIM10	H6	184936613	santa rosa_43	SANTA	SANTA___c1e2	0.04	93	84	40.56	a90_FKDL202559026-2a-AK21493-AK21494_H3F7YDSXY_L2	TTCACCTCA	TGAGGTGAA	4679358	2339679	2339679	1607	1581543	925	115577	53905	53871	53871	53766
PIM10	E4	184936659	tu2_27	TUMI	TUMI___c2e1	0.06	90.74	79.6	37.36	a52_FKDL202559026-2a-AK21420-AK21421_H3F7YDSXY_L2	GGACTTGTG	CACAAGTCC	4700500	2350250	2350250	1749	1864106	590	37311	3250	3124	3124	3044
PIM12	D4	184936371	BENI1	BENI1	BENI1___c1e1	0.04	93.78	85.66	49.2	a133_FKDL202559026-2a-AK21579-AK21580_H3F7YDSXY_L2	TATAGACGG	CCGTCTATA	4805806	2402903	2402903	5385	968278	6123	299124	126098	124444	124441	124092
PIM10	A2	184936702	qui_9	QUIQ	QUIQ___c1e3	0.05	92.22	82.63	43.56	a2_FKDL202559026-2a-AK21322-AK21323_H3F7YDSXY_L2	GCTAACAAG	CTTGTTAGC	4826850	2413425	2413425	2087	1230736	1739	87106	16059	16059	16059	15805
PIM12	F1	184936344	TUI5	TUICHI5	TUICHI5___c1e1	0.05	91.64	82.4	49.25	a152_FKDL202559026-2a-AK21617-AK21618_H3F7YDSXY_L2	TATACCGGT	ACCGGTATA	5086520	2543260	2543260	6260	1167758	3012	44665	124971	124309	124309	123822
PIM10	F1	184936632	hondo_6	HOND	HOND___c1e2	0.05	91.55	81.42	44.38	a61_FKDL202559026-2a-AK21438-AK21439_H3F7YDSXY_L2	CCTCAGAAG	CTTCTGAGG	5256920	2628460	2628460	2979	1468003	2049	118472	91538	91513	91513	91348
PIM12	D11	184919050	ESLABON	ESLAB	ESLAB___c1e2	0.06	91.19	82.22	45.54	a140_FKDL202559026-2a-AK21593-AK21594_H3F7YDSXY_L2	CACTTACCA	TGGTAAGTG	5268028	2634014	2634014	3949	1121262	2219	211334	129461	128902	128902	128754
PIM10	A4	184936700	pd5_24	PICHI	PICHI___c5e1	0.05	91.41	80.87	39.63	a4_FKDL202559026-2a-AK21326-AK21327_H3F7YDSXY_L2	AGATGTTGC	GCAACATCT	5494492	2747246	2747246	2191	1621465	1443	77320	2577	2523	2523	2025
PIM12	E10	184919072	COLORADA T4C4	COLO	COLO___c2e2	0.04	93.07	83.34	44.06	a150_FKDL202559026-2a-AK21613-AK21614_H3F7YDSXY_L2	TAGGTGAAC	GTTCACCTA	5623706	2811853	2811853	4104	1106478	4980	413944	33327	33318	32640	32530
PIM12	H2	184936321	MASHI	MASHI	MASHI___c1e2	0.04	92.48	83.23	46.64	a175_FKDL202559026-2a-AK21663-AK21664_H3F7YDSXY_L2	ACAGACGAT	ATCGTCTGT	5946398	2973199	2973199	9162	758165	12132	687978	86818	86807	86807	86499
PIM12	C10	184919052	MOA T2C2	MOA	MOA___c2e1	0.04	94.63	86.9	44.45	a128_FKDL202559026-2a-AK21569-AK21570_H3F7YDSXY_L2	TTAATCGGC	GCCGATTAA	5949584	2974792	2974792	2673	1015899	1711	261981	23736	23692	23692	23619
PIM10	B5	184936684	santa rosa_31	SANTA	SANTA___c1e1	0.05	92.06	82.3	40.7	a17_FKDL202559026-2a-AK21351-AK21352_H3F7YDSXY_L2	ACCTCCTCA	TGAGGAGGT	6199632	3099816	3099816	1756	2333914	1006	133482	53641	53623	53623	53363
PIM10	A1	184936609	tui-bas_1	TUICHI9	TUICHI9___c1e3	0.05	91.47	81.39	50.26	a1_FKDL202559026-2a-AK21320-AK21321_H3F7YDSXY_L2	AGGAGGATC	GATCCTCCT	6487190	3243595	3243595	4449	1263179	4489	378474	91540	90901	90901	90502
PIM12	E1	184936367	ESLABON	ESLAB	ESLAB___c1e3	0.05	91.33	82.32	47	a141_FKDL202559026-2a-AK21595-AK21596_H3F7YDSXY_L2	TGATACCTC	GAGGTATCA	6522014	3261007	3261007	3679	1409801	1792	160160	154391	154390	154390	154183
PIM12	F5	184936348	SUYO	SUYO	SUYO___c1e3	0.04	93.09	83.68	44.71	a156_FKDL202559026-2a-AK21625-AK21626_H3F7YDSXY_L2	TTCTGAACC	GGTTCAGAA	6663094	3331547	3331547	4570	2186512	2115	146472	289755	287314	287314	286986
PIM10	D6	184936661	quen_40	QUEN	QUEN___c1e3	0.04	93.17	83.88	48.14	a42_FKDL202559026-2a-AK21401-AK21402_H3F7YDSXY_L2	AACTGGAAC	GTTCCAGTT	6921166	3460583	3460583	1769	1823179	1084	287004	148850	145993	145993	145816
PIM10	D12	184936667	pd2_85	PICHI	PICHI___c2e3	0.04	92.06	82.1	41.12	a48_FKDL202559026-2a-AK21412-AK21413_H3F7YDSXY_L2	AAGTAGGTG	CACCTACTT	7108640	3554320	3554320	2329	1928768	1482	99334	2128	2117	2117	1553
PIM12	F6	184936349	MACH	MACH	MACH___c1e3	0.04	92.89	83.08	46.55	a157_FKDL202559026-2a-AK21627-AK21628_H3F7YDSXY_L2	AGACCGCAA	TTGCGGTCT	7184716	3592358	3592358	4629	1760163	3540	420256	328401	327303	327303	326848
PIM10	A12	184936692	fu4_82	FUER	FUER___c4e3	0.05	91.79	81.97	42.14	a12_FKDL202559026-2a-AK21341-AK21342_H3F7YDSXY_L2	ACAGAATGG	CCATTCTGT	8225458	4112729	4112729	3123	2325947	1210	129983	19906	19652	19652	19455
PIM10	C6	184936674	qui_39	QUIQ	QUIQ___c1e1	0.04	92.55	82.55	42.91	a30_FKDL202559026-2a-AK21377-AK21378_H3F7YDSXY_L2	ACGCCATTC	GAATGGCGT	9033948	4516974	4516974	1776	2021699	1828	442377	101159	100083	100083	99817
PIM6	B7	NA	NAP-Mock-P6B7	CTRL2	CTRL2___c1e1	0.03	96.37	89.55	45.56	a173_FKDL202559026-2a-AK21659-AK21660_H3F7YDSXY_L2	TTCTCAGGA	TCCTGAGAA	9714424	4857212	4857212	1688	2407947	2957	1447831	3268283	3268270	3268270	3266939
PIM12	H10	184919870	MOA T2C2	MOA	MOA___c2e3	0.04	92.47	82.95	42.35	a183_FKDL202559026-2a-AK21679-AK21680_H3F7YDSXY_L2	AACCACGTG	CACGTGGTT	10375126	5187563	5187563	4758	2575540	1895	262950	26705	26696	26696	26491
PIM10	E5	184936651	fu2_34	FUER	FUER___c2e1	0.06	91.28	80.7	38.55	a53_FKDL202559026-2a-AK21422-AK21423_H3F7YDSXY_L2	AACAAGCGG	CCGCTTGTT	10771650	5385825	5385825	2555	4117114	1302	114893	23980	23920	23920	23341
PIM6	A7	NA	MAR-Mock P6A7	CTRL1	CTRL1___c1e1	0.04	94.47	85.3	44.81	a162_FKDL202559026-2a-AK21637-AK21638_H3F7YDSXY_L2	TTCTGTTGC	GCAACAGAA	11597946	5798973	5798973	2308	2314853	2718	1442656	3482539	3482466	3482466	3480998
PIM10	D8	184936663	pd1_54	PICHI	PICHI___c1e3	0.05	91.61	81.19	40.61	a44_FKDL202559026-2a-AK21405-AK21406_H3F7YDSXY_L2	AAGAGCCGT	ACGGCTCTT	11625094	5812547	5812547	2978	3409540	2266	310342	7556	7547	7547	6456
PIM10	H4	184936628	cha_30	CHAL	CHAL___c1e2	0.04	93.38	83.83	44.38	a88_FKDL202559026-2a-AK21489-AK21490_H3F7YDSXY_L2	AGGAACCAC	GTGGTTCCT	15984414	7992207	7992207	2349	3389916	5181	1715360	12846	12834	12834	12482
