# Supplementary material for: Unveiling biogeographical patterns of the ichthyofauna in the Tuichi basin, a biodiversity hotspot in the Bolivian Amazon, using environmental DNA
Source: PLoS One. 2022 Jan 4;17(1):e0262357. doi: 10.1371/journal.pone.0262357 (PMC8726463; doi:10.1371/journal.pone.0262357)
Supplement: S5 Table — (XLSX) [file pone.0262357.s013.xlsx]

## Sheet: Table S5 abundance
SITES >>>>	AGUAPOLO			ARANA			BENI1			BENI2			Chalalán			COLORADA						CTLR1	CTLR2	ESLABON			FUERTE																HONDO			IRD		MACHARIAPO
Taxa	AGUA___c1e1	AGUA___c1e2	AGUA___c1e3	ARAN___c1e1	ARAN___c1e2	ARAN___c1e3	BENI1___c1e1	BENI1___c1e2	BENI1___c1e3	BENI2___c1e1	BENI2___c1e2	BENI2___c1e3	CHAL___c1e1	CHAL___c1e2	CHAL___c1e3	COLO___c1e1	COLO___c1e2	COLO___c1e3	COLO___c2e1	COLO___c2e2	COLO___c2e3	CTRL1___c1e1	CTRL2___c1e1	ESLAB___c1e1	ESLAB___c1e2	ESLAB___c1e3	FUER___c1e1	FUER___c1e2	FUER___c1e3	FUER___c2e1	FUER___c2e2	FUER___c2e3	FUER___c2e4	FUER___c3e1	FUER___c3e2	FUER___c3e3	FUER___c4e1	FUER___c4e2	FUER___c4e3	FUER___c5e1	FUER___c5e2	FUER___c5e3	HOND___c1e1	HOND___c1e2	HOND___c1e3	IRD___c1e2	IRD___c1e1	MACH___c1e1	MACH___c1e2
Acestrorhynchus lacustris	0	0	0	0	0	0	0	0	0	0	0	0	68	0	0	0	0	0	0	0	0	0	0	0	0	0	0	0	0	0	0	0	0	0	0	0	0	0	0	0	0	0	0	0	0	0	0	0	0
Acestrorhynchus pantaneiro	0	0	0	0	0	0	0	0	0	0	0	0	0	0	0	0	0	0	2	0	3	0	0	0	0	0	0	0	0	0	0	0	0	0	0	0	0	0	0	0	0	0	0	0	0	0	0	0	0
Acrobrycon ipanquianus	0	0	0	0	0	0	0	0	0	0	0	0	0	0	0	0	0	0	0	0	0	0	0	0	0	0	0	0	0	0	0	0	0	0	0	0	0	0	0	0	0	0	0	0	0	0	0	0	0
Adontosternarchus balaenops	0	0	0	0	0	0	0	0	0	0	0	0	0	0	0	0	0	34	0	0	0	0	0	0	0	0	0	0	0	0	0	0	0	0	0	0	0	0	0	0	0	0	0	0	0	0	0	0	0
Adontosternarchus sachsi	0	0	0	0	0	0	0	0	0	0	0	0	0	0	0	163	394	73	0	6	0	0	0	0	0	0	0	0	0	0	0	0	0	0	0	0	0	0	0	0	0	0	0	0	0	0	0	0	0
Agamyxis pectinifrons	0	0	0	0	0	0	14	12	0	3	0	4	0	0	0	0	0	0	0	0	0	0	0	0	0	0	0	0	0	0	0	0	0	0	0	0	0	0	0	0	0	0	0	0	0	0	0	0	0
Ageneiosus inermis	0	0	0	0	0	0	0	0	0	0	0	0	0	0	0	179	204	139	194	348	741	0	0	0	0	0	0	0	0	0	0	0	0	0	0	0	0	0	0	0	0	0	0	0	0	0	0	0	0
Aguarunichthys torosus	0	0	0	0	0	0	0	0	334	0	0	170	0	0	0	0	0	0	0	0	0	0	0	0	0	0	0	0	0	0	0	0	0	0	0	0	0	0	0	0	0	0	0	0	0	0	0	0	0
Alburnus alburnus	0	0	0	0	0	0	0	0	0	0	0	0	0	0	0	0	0	0	0	0	0	0	0	0	0	0	0	0	0	0	0	0	0	0	0	0	0	0	0	0	0	0	0	0	0	78	446	0	0
Anchoviella jamesi	0	0	0	0	0	0	0	0	0	0	0	0	0	0	0	0	0	0	0	0	0	0	0	0	0	0	950	109	969	2692	908	908	0	2075	1138	1441	1464	1264	1393	1697	608	1880	0	0	0	0	0	0	0
Anchoviella sp. LBP 2297	0	0	0	0	0	0	0	0	0	0	0	0	0	0	0	0	0	0	0	0	0	0	0	0	0	0	0	0	0	0	0	0	0	0	0	0	0	0	0	0	0	0	0	0	0	0	0	0	0
Ancistrus	7460	914	14774	6652	10047	15975	0	2066	0	600	1078	131	0	0	0	0	0	0	0	0	0	0	0	13765	27689	34523	0	0	0	0	0	0	0	0	0	0	0	0	0	0	0	0	1320	8961	1508	0	0	0	0
Ancistrus bufonius	0	0	0	4	0	0	0	9	0	0	0	0	0	0	0	0	0	0	0	0	0	0	0	0	16	0	0	0	0	0	0	0	0	0	0	0	0	0	0	0	0	0	0	0	7	0	0	0	0
Ancistrus cirrhosus	0	0	0	0	0	0	0	0	0	0	0	0	0	0	0	0	0	0	0	0	0	0	0	0	0	0	0	0	0	0	0	0	0	0	0	0	0	0	0	0	0	0	0	0	0	0	0	21	0
Ancistrus hoplogenys	0	0	0	0	0	0	1699	23	0	233	0	118	0	0	0	0	0	0	0	0	0	0	0	0	0	0	0	0	0	0	0	0	0	0	0	0	0	0	0	0	0	0	0	0	0	0	0	47109	37610
Ancistrus montanus	16	0	48	117	55	47	0	0	0	0	0	0	0	0	0	0	0	0	0	0	0	0	0	161	144	105	0	0	0	0	0	0	0	0	0	0	0	0	0	0	0	0	0	0	0	0	0	0	0
Ancistrus sp. CGD-2016	0	0	0	0	0	0	0	0	0	0	0	0	0	0	0	172	97	120	0	0	0	0	0	0	0	0	0	0	103	0	0	0	0	0	0	0	0	0	0	0	0	0	0	0	0	0	0	0	0
Ancistrus temminckii	0	0	0	0	0	0	0	0	0	0	0	0	0	0	0	0	0	0	0	0	0	0	0	33	0	37	0	0	0	0	0	0	0	0	0	0	0	0	0	0	0	0	0	0	0	0	0	0	0
Anodus elongatus	0	0	0	0	0	0	0	0	0	0	0	0	0	0	0	0	0	0	17	0	22	120517	1875	0	0	0	0	0	0	102	0	7	1523	129	186	46	89	0	99	17	11	2	0	0	0	0	0	0	0
Apareiodon affinis	0	0	0	0	0	0	0	0	0	0	0	0	0	0	0	0	0	31	9	26	0	0	0	0	0	0	0	0	0	0	0	0	0	0	0	0	0	0	0	0	0	0	0	0	0	0	0	0	0
Aphyocharax alburnus	0	0	0	0	0	0	0	0	0	0	0	0	0	0	0	0	0	0	0	0	0	0	0	0	0	0	0	0	0	0	0	0	0	0	0	0	0	0	0	0	0	0	0	0	0	0	0	0	0
Aphyocharax dentatus	0	0	0	0	0	0	0	0	0	0	0	0	0	0	0	0	0	0	0	0	0	0	0	0	0	0	0	0	0	0	0	0	0	0	0	0	0	0	0	0	0	0	0	0	0	0	0	0	0
Aphyocheirodon	0	0	0	0	0	0	0	0	0	0	0	0	0	0	0	0	0	0	0	0	0	0	0	0	0	0	0	0	0	0	0	0	0	0	0	0	0	0	0	0	0	0	0	0	0	0	0	0	0
Apistogramma linkei	0	0	0	0	0	0	0	0	0	0	0	0	0	0	0	0	0	0	0	0	0	0	0	0	0	0	0	0	0	0	0	0	0	16	0	0	0	0	0	0	2	0	0	0	0	0	0	0	0
Apteronotus albifrons	0	1409	0	0	0	0	249	0	17	0	0	125	0	0	0	97	57	0	0	0	212	0	0	2384	236	7869	0	0	0	0	0	0	0	0	0	0	0	0	0	0	0	0	240	2015	1508	0	0	0	0
Apteronotus bonapartii	0	0	0	0	0	0	0	0	1413	224	0	167	0	0	0	0	0	50	50	0	0	0	0	0	0	1473	0	0	0	0	0	0	0	0	0	0	0	0	0	0	0	0	0	0	0	0	0	0	0
Apteronotus ellisi	0	0	0	0	0	0	0	0	0	8	0	7	0	0	0	0	0	0	0	10	0	0	0	0	0	0	0	0	0	0	0	0	0	0	0	0	0	0	0	0	0	0	0	0	0	0	0	0	0
Arapaima gigas	0	0	0	0	0	0	0	0	0	0	0	0	0	0	0	0	0	8	23	160	264	0	0	0	0	0	0	0	0	0	0	0	0	0	0	0	0	0	0	0	0	0	0	0	0	0	0	0	0
Astroblepus sp. C AJG-2010	0	0	0	0	0	0	754	0	1731	751	1979	390	0	0	0	0	0	0	0	0	0	0	0	0	0	0	0	0	0	0	0	0	0	0	0	0	0	0	0	0	0	0	0	0	0	0	0	23383	3752
Astroblepus sp. E AJG-2010	0	0	0	0	0	0	0	0	0	0	0	0	0	0	0	0	0	0	0	0	0	0	0	0	0	0	0	0	0	0	0	0	0	0	0	0	0	0	0	0	0	0	0	0	0	0	0	0	0
Astroblepus sp. NM-2010	0	0	0	0	0	0	0	0	0	0	0	0	0	0	0	0	0	0	0	0	0	0	0	0	0	0	0	0	0	0	0	0	0	0	0	0	0	0	0	0	0	0	0	0	0	0	0	0	74
Astronotus crassipinnis	0	0	0	0	0	0	0	0	0	0	0	0	0	0	0	0	0	0	0	0	0	0	0	0	0	0	0	0	0	0	0	0	0	0	0	0	0	0	0	0	0	0	0	0	0	0	0	0	0
Astyanacinus	0	0	0	0	0	0	0	0	0	0	0	0	0	0	0	0	0	0	0	0	0	0	0	0	0	0	0	0	0	0	0	0	0	0	0	0	0	0	0	0	0	0	0	0	0	0	0	0	0
Astyanax	767	0	0	599	1566	3152	0	0	21	383	1333	467	0	0	0	0	0	0	0	0	0	0	0	442	0	1028	0	0	0	0	0	0	0	0	0	0	0	0	0	0	0	0	0	0	0	0	0	368	1606
Astyanax bimaculatus	976	0	0	404	1017	1799	633	0	714	70	0	148	0	0	0	0	0	0	0	0	0	10209	0	563	801	1389	0	0	0	0	0	0	0	0	0	0	0	0	0	0	0	0	0	632	0	0	0	0	0
Astyanax marionae	0	0	0	0	0	0	0	0	0	0	0	0	0	0	0	0	0	0	0	0	0	0	0	0	0	0	0	0	0	0	0	0	0	0	0	0	0	0	0	0	0	0	0	0	0	0	0	0	0
Auchenipterus ambyiacus	0	0	0	0	0	0	0	0	0	0	0	0	0	0	0	0	101	55	64	46	0	0	0	0	0	0	0	0	0	0	0	0	0	0	0	0	0	0	0	0	0	0	0	0	0	0	0	0	0
Auchenipterus osteomystax	0	0	0	0	0	0	1075	0	0	0	520	100	0	0	0	5	118	55	303	48	592	0	0	0	0	0	0	0	0	0	0	0	0	0	0	0	0	0	0	0	0	0	0	0	0	0	0	0	0
Australoheros facetus	0	0	0	0	0	0	0	0	10	0	0	0	0	6	0	0	0	3	0	0	5	0	0	0	0	0	0	0	0	0	0	0	0	0	0	0	0	0	0	0	0	0	0	0	0	0	0	0	0
Brachyhypopomus pinnicaudatus	0	0	0	0	0	0	0	0	0	0	0	0	0	0	0	0	0	0	0	0	0	0	0	0	0	0	0	0	0	0	0	0	0	0	0	0	0	0	0	0	0	0	0	0	0	0	0	0	0
Brachyhypopomus sp. TPC-2015	0	0	0	0	0	0	0	0	0	0	0	0	0	0	0	0	0	6	36	0	0	0	0	0	0	0	0	0	0	0	0	0	0	0	0	0	0	0	0	0	0	0	0	0	0	0	0	0	0
Brachyplatystoma filamentosum	0	0	0	0	0	0	0	12	12	0	0	0	0	0	0	0	0	0	0	0	0	94379	410423	0	0	0	0	0	0	0	0	0	0	0	0	0	0	0	0	0	0	0	0	0	0	0	0	0	0
Brachyplatystoma rousseauxii	0	0	0	0	0	0	0	0	0	0	0	0	0	0	0	0	0	0	0	0	0	0	419	0	0	0	0	0	0	0	0	0	0	0	0	0	0	0	0	0	0	0	0	0	0	0	0	0	0
Brachyplatystoma vaillantii	0	0	0	0	0	0	190	63	70	74	452	99	0	0	0	0	0	0	0	0	0	368949	978133	0	0	0	0	0	0	0	0	0	0	0	0	0	0	0	0	0	0	0	0	0	0	0	0	0	0
Brycon cephalus	0	4	412	0	0	0	2339	163	440	440	1498	868	0	0	0	0	0	0	0	0	0	0	0	640	1922	2734	0	0	0	0	0	0	0	0	0	0	0	0	0	0	0	0	538	1371	212	0	0	0	0
Brycon melanopterus	0	0	0	0	0	0	0	0	0	0	13	4	0	0	0	0	0	0	0	0	0	180711	0	0	0	0	0	0	0	0	0	0	0	0	0	0	0	0	0	0	0	0	0	0	0	0	0	0	0
Bryconacidnus hemigrammus	0	0	7	79	27	29	13	129	10	17	13	17	0	0	0	0	0	0	0	0	0	0	0	0	0	0	0	0	0	4	0	0	0	0	0	0	0	0	4	0	0	0	109	251	31	0	0	1372	1072
Bryconamericus diaphanus	5	0	12	0	7	0	17	0	0	11	0	0	0	0	0	0	0	0	0	0	0	0	0	0	0	0	0	0	0	0	0	0	0	0	0	0	0	0	0	0	0	0	0	0	0	0	0	796	590
Bujurquina tambopatae	0	0	674	143	513	104	0	0	0	0	0	0	0	0	0	0	0	0	0	0	0	0	0	0	264	159	0	0	0	0	0	0	0	0	0	0	0	0	0	0	0	0	256	0	714	0	0	0	0
Callichthys callichthys	18	65	11	26	8	10	0	0	0	0	0	0	0	0	0	0	0	0	0	0	4	0	0	0	0	0	0	0	0	0	0	0	0	0	0	0	0	0	0	0	0	0	0	0	0	0	0	0	0
Calophysus macropterus	14	0	11	0	0	0	356	269	11	188	670	211	0	0	0	34	75	58	12	50	62	1449	38001	0	0	0	0	0	0	0	0	0	0	0	0	0	0	0	0	2	3	0	10	0	0	0	0	0	0
Carassius gibelio	0	0	0	0	0	0	0	0	0	0	0	0	0	0	0	0	0	0	0	0	0	0	0	0	0	0	0	0	0	0	0	0	0	0	0	0	0	0	0	0	0	0	0	0	0	7699	19621	0	0
Carnegiella myersi	0	0	0	0	0	0	0	0	0	0	0	0	0	0	0	0	0	68	15	152	0	0	0	0	0	0	0	0	0	0	0	0	0	0	0	0	0	0	0	0	0	0	0	0	0	0	0	0	0
Centromochlus perugiae	0	0	0	0	0	0	0	0	0	0	0	0	0	0	0	0	0	0	0	0	0	0	0	0	0	0	0	0	0	0	0	0	0	0	0	0	0	0	0	0	0	0	0	0	0	0	0	0	0
Cetopsis coecutiens	0	0	0	0	0	0	0	0	0	0	0	15	0	0	0	0	0	0	0	0	0	0	0	0	0	0	0	0	0	0	0	0	0	0	0	0	0	0	0	0	0	0	0	0	0	0	0	0	0
Cetopsis gobioides	0	0	0	0	0	0	650	1404	546	8	566	166	0	0	0	0	0	0	0	0	0	0	0	0	0	0	0	0	0	0	0	0	0	0	0	0	0	0	0	0	0	0	0	531	0	0	0	0	0
Cetopsorhamdia	0	0	0	0	0	9	0	0	0	0	0	0	0	0	0	0	0	0	0	0	0	0	0	0	0	0	0	0	0	0	0	0	0	0	0	0	0	0	0	0	0	0	0	0	0	0	0	0	0
Cetopsorhamdia iheringi	0	0	0	0	0	1141	0	0	0	0	0	0	0	0	0	0	0	0	0	0	0	0	0	0	0	0	0	0	0	0	0	0	0	0	0	0	0	0	0	0	0	0	0	0	0	0	0	533	383
Cetopsorhamdia sp. nov (madidi)	0	0	0	0	0	0	0	0	0	9	0	0	0	0	0	0	0	0	0	0	0	0	0	0	0	0	0	0	0	0	0	0	0	0	0	0	0	0	0	0	0	0	0	0	0	0	0	100	50
Chaetobranchopsis orbicularis	0	0	0	0	0	0	0	0	0	0	0	0	0	0	0	0	0	0	0	0	0	0	0	0	0	0	0	0	0	0	0	0	0	0	0	0	180	0	0	0	0	0	0	0	0	0	0	0	0
Characidium bolivianum	0	0	0	0	0	0	0	0	0	0	0	0	0	0	0	0	0	0	0	0	0	0	0	0	0	0	0	0	0	0	0	0	0	0	0	0	0	0	0	0	0	0	0	0	0	0	0	0	0
Characidium sp.	0	0	0	0	0	0	0	55	0	6	0	0	0	0	0	0	0	0	0	0	0	0	0	0	0	0	0	0	0	0	0	0	0	0	0	0	0	0	0	0	0	0	0	0	0	0	0	60	0
Charax gibbosus	0	0	0	0	0	0	0	0	0	0	0	0	0	0	0	0	0	0	10	0	52	0	0	0	0	0	0	0	0	0	0	0	0	0	0	0	0	0	0	0	0	0	0	0	0	0	0	0	0
Chasmocranus brachynemus	0	0	0	0	0	0	0	0	0	0	0	0	0	0	0	0	0	0	0	0	0	0	0	0	0	0	0	0	0	0	0	0	0	0	0	0	0	0	0	0	0	0	0	0	0	0	0	0	0
Cheirodontops	0	0	0	0	0	0	19	0	0	0	0	0	0	0	0	0	0	0	0	0	0	0	0	0	0	0	0	0	0	0	0	0	0	0	0	0	0	0	0	0	0	0	0	0	0	0	0	0	0
Cichla monoculus	0	0	0	0	0	0	0	0	0	0	0	0	0	0	0	0	0	0	0	0	0	0	0	0	0	0	0	0	0	0	0	0	0	0	0	0	0	0	0	0	0	0	0	0	0	0	0	0	0
Cichla sp.	0	0	0	0	0	0	0	0	0	0	0	0	0	0	0	0	0	0	0	0	0	0	0	0	0	0	0	0	0	0	0	0	0	0	0	0	0	0	0	0	0	0	0	0	0	0	0	0	0
Cichlasoma orientale	0	0	0	436	1073	1741	0	0	731	0	0	0	577	2137	256	200	129	127	56	218	225	0	0	839	0	1310	0	75	140	0	0	0	0	0	0	0	0	0	0	0	0	0	0	0	0	0	0	0	0
Colossoma macropomum	0	0	0	0	0	0	0	0	0	0	0	0	0	0	0	0	0	0	0	0	0	0	0	0	0	0	0	0	0	0	0	0	0	0	0	0	0	0	0	0	0	0	0	0	0	0	0	0	0
Corydoras aeneus	0	0	0	7	0	0	0	0	0	0	0	0	0	0	0	0	0	0	0	0	0	0	0	0	0	0	0	0	0	0	0	0	0	0	0	0	0	0	0	0	0	0	0	0	0	0	0	0	0
Corydoras splendens	0	0	0	0	0	0	0	0	0	0	0	0	0	0	0	0	0	19	2	0	0	0	0	0	0	0	0	0	0	0	0	0	0	0	0	0	0	0	0	0	0	0	0	0	0	0	0	0	0
Creagrutus	785	1149	0	3521	9659	11198	592	1973	724	265	1795	384	0	0	0	0	0	0	0	0	0	0	0	0	470	198	0	0	0	0	0	0	0	0	0	0	0	0	0	0	0	0	494	8822	242	0	0	8197	5322
Creagrutus occidaneus	0	0	0	0	0	0	14	0	0	0	0	0	0	0	0	0	0	0	0	0	0	0	0	0	0	0	0	0	0	0	0	0	0	0	0	0	0	0	0	0	0	0	15	0	0	0	0	0	40
Crenicichla britskii	0	0	0	223	0	2172	0	0	0	11	0	0	67	1625	273	0	0	0	0	0	0	0	0	1398	0	5650	0	0	0	0	22	0	0	0	0	0	1	0	0	0	29	0	118	0	0	0	0	0	0
Crenicichla menezesi	0	0	0	0	0	0	0	0	0	0	0	0	0	0	0	0	0	0	0	0	0	0	0	0	0	0	0	0	0	0	0	0	0	0	0	0	0	0	0	0	0	0	0	0	0	0	0	0	0
Crenicichla reticulata	0	0	0	0	0	0	1998	72	0	19	0	0	0	2	119	0	0	36	0	0	0	0	0	0	198	3278	0	0	23	0	0	135	0	0	107	0	219	0	0	196	90	129	2656	2024	2795	0	0	0	0
Curimata cyprinoides	0	0	0	0	0	0	0	0	0	0	0	0	0	0	0	424	727	231	186	384	389	81037	552	0	0	0	1249	1909	5427	9773	972	2782	0	7516	9023	8394	2298	3107	11817	6288	1610	4306	0	0	0	0	0	0	0
Curimatella lepidura	0	0	0	0	0	0	0	0	0	0	0	0	657	2833	458	0	0	0	0	0	0	0	0	0	277	0	0	0	0	0	0	0	0	0	0	0	0	0	0	0	0	0	0	0	0	0	0	0	0
Curimatella meyeri	0	0	0	0	0	0	0	0	0	0	0	0	1	3	0	0	0	0	0	0	0	0	0	0	0	0	0	2	0	0	0	0	0	0	0	22	0	2	0	0	0	0	0	0	0	0	0	0	0
Cyanocharax itaimbe	0	0	0	18	51	24	0	15	0	0	0	5	0	0	0	0	0	0	0	0	0	0	0	0	0	0	0	0	0	0	0	0	0	0	0	0	0	0	0	0	0	0	4	42	0	0	0	73	55
Cynodon gibbus	0	0	0	0	0	0	0	0	0	0	0	0	0	0	0	0	0	0	0	0	0	0	0	0	0	0	0	0	0	0	0	5	0	0	0	0	0	0	0	0	0	0	0	0	0	0	0	0	0
Cyphocharax gilbert	0	0	0	0	0	0	0	0	0	0	0	0	0	0	0	0	0	0	0	0	0	0	0	0	0	0	0	0	0	0	0	0	0	0	0	0	0	0	0	0	0	0	0	0	0	0	0	0	0
Cyphocharax sp. 2 (cf. leucostictus)	0	0	0	0	0	0	0	0	0	0	0	0	0	0	0	0	0	0	0	0	62	0	0	0	0	0	0	25	43	0	16	67	0	0	16	0	0	86	200	85	12	33	0	0	0	0	0	0	0
Cyphocharax sp. 3 (cf. notatus)	0	0	0	0	0	0	0	0	0	0	0	0	0	9	0	0	0	0	0	0	0	0	0	0	0	0	0	0	0	0	0	0	0	0	0	0	0	0	0	0	0	0	0	0	0	0	0	0	0
Cyphocharax vanderi	0	0	0	0	0	0	0	0	0	0	0	0	18	849	22	5	0	0	0	0	0	7792	0	0	0	0	0	0	0	0	0	0	0	0	0	0	0	0	0	0	0	0	0	0	0	0	0	0	0
Cyprinus carpio	0	0	0	0	0	0	0	0	0	0	0	0	0	0	0	0	0	0	0	0	0	0	0	0	0	0	0	0	0	0	0	0	0	0	0	0	0	0	0	0	0	0	0	0	0	2959	7436	0	0
Distocyclus conirostris	0	0	0	0	0	0	0	0	0	0	0	0	0	0	0	0	0	17	9	0	83	0	0	0	0	0	0	0	0	0	0	0	0	0	0	0	0	0	0	0	0	0	0	0	0	0	0	0	0
Eigenmannia sp. 2 (cf. trilineata)	0	0	0	0	0	0	0	0	0	0	14	0	0	0	0	9	20	11	0	6	6	0	0	0	0	0	0	0	0	0	0	0	0	0	0	0	0	0	0	0	0	0	0	0	0	0	0	0	0
Eigenmannia sp. CBM-ZF-10620	0	0	0	0	0	0	0	0	0	0	0	0	0	0	0	369	965	230	168	848	497	0	0	0	0	0	0	0	0	0	0	0	0	0	0	0	0	0	0	0	0	0	0	0	0	0	0	0	0
Eigenmannia virescens	0	0	0	0	0	0	0	12	798	410	1513	82	0	0	0	1044	1489	896	208	1229	846	0	0	549	488	1747	0	0	0	0	0	0	0	0	0	0	0	0	0	0	0	0	147	682	526	0	0	0	0
Erythrinus erythrinus	0	0	0	0	0	0	0	0	0	0	0	0	0	0	0	0	0	0	0	0	8	0	0	0	0	0	0	0	0	0	0	0	0	0	0	0	0	0	0	0	0	0	0	0	0	0	0	0	0
Farlowella amazonum	0	0	0	0	0	0	0	0	0	0	0	0	0	0	0	0	0	0	0	0	0	0	0	0	0	0	0	0	0	0	0	0	0	0	0	0	0	0	0	0	0	0	0	0	0	0	0	0	0
Farlowella oxyrryncha	0	0	0	0	0	0	0	0	0	0	0	0	0	0	0	0	0	0	0	0	0	0	0	0	0	0	0	0	0	0	0	0	0	0	0	0	0	0	0	0	0	0	0	0	0	0	0	0	0
Galeocharax knerii	0	0	0	20	0	0	349	0	865	41	24	117	0	0	0	0	0	0	0	0	0	0	0	0	618	0	0	0	0	0	0	0	0	0	0	0	0	0	0	0	0	0	0	0	486	0	0	0	0
Gambusia holbrooki	0	0	0	0	0	0	0	0	0	0	0	0	0	0	0	0	0	0	0	0	0	0	0	0	0	0	0	0	0	0	0	0	0	0	0	0	0	0	0	0	0	0	0	0	0	4	0	0	0
Gasteropelecus sternicla	0	0	0	0	0	0	0	0	0	0	0	0	0	0	0	0	0	0	52	0	0	0	0	0	0	0	0	0	0	0	0	0	0	0	0	0	0	0	0	0	0	0	0	0	0	0	0	0	0
Geophagus dicrozoster	0	0	0	0	0	0	0	0	0	0	0	0	0	0	0	0	0	0	0	0	0	0	0	0	0	0	0	0	0	0	0	0	0	0	0	0	0	0	0	0	0	0	0	0	0	0	0	0	0
Gephyrocharax	0	0	0	1388	3318	2012	1061	0	0	0	0	0	0	0	0	0	0	0	0	0	0	0	0	0	0	0	0	0	0	0	0	0	0	0	0	0	0	0	0	0	0	0	453	0	0	0	0	0	0
Gymnotus	0	0	0	0	8	0	0	0	0	0	0	0	0	0	0	20	26	4	2	25	8	0	0	0	0	0	0	0	0	0	0	0	0	0	0	0	0	0	0	0	0	0	0	0	0	0	0	0	0
Gymnotus carapo	0	0	0	164	565	148	0	0	0	0	0	0	0	0	0	1551	2461	952	525	1722	817	0	0	0	0	0	0	0	0	0	0	0	0	0	0	0	0	0	0	0	0	0	0	0	0	0	0	0	0
Gymnotus inaequilabiatus	0	0	0	0	0	0	0	0	0	0	0	0	0	0	0	166	198	347	89	413	260	0	0	0	0	0	0	0	0	0	0	0	0	0	0	0	0	0	0	0	0	0	0	0	0	0	0	0	0
Gymnotus pantanal	0	0	0	0	0	0	0	0	0	0	0	0	0	0	0	47	117	53	0	0	0	0	0	0	0	0	0	0	0	0	0	0	0	0	0	0	0	0	0	0	0	0	0	0	0	0	0	0	0
Gymnotus sylvius	0	0	0	0	0	0	0	0	0	0	0	0	0	0	0	21	22	96	3	23	6	0	0	0	0	0	0	0	0	0	0	0	0	0	0	0	0	0	0	0	0	0	0	0	0	0	0	0	0
Hassar orestis	0	0	0	0	0	0	0	8	29	0	0	0	0	0	0	0	0	0	0	0	0	0	0	0	0	0	0	0	0	0	0	0	0	0	0	0	0	0	0	0	0	0	0	0	0	0	0	0	0
Heliotrygon gomesi	0	0	0	0	0	0	0	0	0	0	0	0	0	0	0	0	0	0	0	0	0	0	0	0	0	0	0	0	0	0	0	0	0	0	0	0	0	0	0	0	0	0	0	0	0	0	0	0	0
Hemibrycon beni	0	0	3056	0	0	0	0	0	0	0	0	0	0	0	0	0	0	0	0	0	0	0	0	780	0	0	0	0	0	0	0	0	0	0	0	0	0	0	0	0	0	0	0	0	0	0	0	0	55
Hemigrammus lunatus	0	0	0	0	0	0	0	0	0	0	0	0	0	0	0	0	0	0	0	0	0	0	0	0	0	0	0	0	0	0	0	0	0	0	0	0	0	0	0	0	0	0	0	0	0	0	0	0	0
Hemisorubim platyrhynchos	0	0	0	0	0	0	1733	864	573	227	838	312	0	0	0	0	0	10	5	0	11	0	0	0	0	0	0	0	0	0	0	0	0	0	0	0	0	0	0	36	0	0	174	0	33	0	0	0	0
Heros severus	0	0	0	0	0	0	0	0	0	0	0	0	0	0	0	0	0	0	0	0	0	0	0	0	0	0	0	0	0	0	0	0	0	0	0	0	0	0	0	0	0	0	0	0	0	0	0	0	0
Hoplerythrinus unitaeniatus	0	0	0	0	0	0	0	0	0	0	0	0	0	0	0	197	643	509	34	20	120	0	0	0	0	0	0	0	0	0	0	0	0	0	0	0	0	0	0	0	0	0	0	0	0	0	0	0	0
Hoplias malabaricus	741	0	0	1189	832	4176	1778	0	0	0	0	84	19	1064	223	2615	2491	1633	518	1230	487	0	0	17	896	0	0	0	0	0	0	0	0	0	0	215	0	0	0	0	0	75	0	0	0	0	0	0	0
Hoplosternum littorale	0	0	0	0	0	0	0	0	0	0	0	0	0	0	0	10	29	61	5	25	23	0	0	0	0	0	0	0	0	0	0	0	0	0	0	0	0	0	0	0	0	0	0	0	0	0	0	0	0
Hydrolycus scomberoides	0	0	0	0	0	0	0	803	0	0	0	0	0	0	0	74	199	0	49	0	0	0	0	0	0	0	0	0	0	0	0	0	0	0	0	0	0	0	0	0	0	0	12	19	0	0	0	0	0
Hypophthalmus	0	0	0	0	0	0	0	0	0	0	0	0	0	0	0	0	0	0	0	0	0	0	1277	0	0	0	0	0	0	0	0	0	0	0	0	0	0	0	0	0	0	0	0	0	0	0	0	0	0
Hypophthalmus edentatus	0	0	0	0	0	0	17	0	0	0	19	5	0	0	0	746	725	217	159	0	325	62079	134584	0	0	0	0	90	169	0	70	378	0	160	508	408	257	746	2137	941	87	122	0	0	0	0	0	0	0
Hypophthalmus marginatus	0	0	0	0	0	0	0	0	0	0	0	0	0	0	0	0	0	0	0	0	0	64201	4248	0	0	0	0	0	0	0	0	0	0	0	0	0	0	0	0	0	0	0	0	0	0	0	0	0	0
Hypophthalmus oremaculatus	0	0	0	0	0	0	0	0	0	0	0	0	0	0	0	9	0	0	0	0	0	0	0	0	0	0	0	2	3	0	0	2	0	6	6	7	3	12	32	11	2	2	0	0	0	0	0	0	0
Hypophthalmus sp. C95(183)	0	0	0	0	0	0	0	0	0	0	0	0	0	0	0	0	0	0	0	0	0	6623	29239	0	0	0	0	0	0	0	0	0	0	0	0	0	0	0	0	0	0	0	0	0	0	0	0	0	0
Hypoptopoma incognitum	0	0	0	0	0	0	0	0	0	0	0	0	0	0	0	0	0	0	0	0	0	0	0	0	0	0	0	0	0	0	0	0	0	0	0	0	0	0	0	0	0	0	0	0	0	0	0	0	0
Hypostomus	1217	295	1488	3706	7110	5699	441	0	0	57	219	20	0	0	0	308	133	124	84	674	77	0	0	678	1294	1886	0	0	0	0	0	0	0	0	0	0	0	0	0	8	0	0	356	190	416	0	0	0	0
Hypostomus affinis	0	0	0	0	0	0	0	0	0	0	0	0	0	0	0	0	0	0	0	0	0	0	0	0	0	0	0	0	0	0	0	0	0	0	0	0	0	0	0	0	0	0	0	0	0	0	0	0	0
Hypostomus aspidolepis	0	0	0	5	0	0	0	0	0	0	0	0	0	0	0	0	0	0	0	0	0	0	0	0	0	0	0	0	0	0	0	0	0	0	0	0	0	0	0	0	0	0	0	0	0	0	0	0	0
Hypostomus commersoni	0	0	16	55	35	41	0	0	0	6	0	0	0	0	0	6	0	4	0	6	4	0	0	8	0	0	0	0	0	0	0	0	0	0	0	0	0	0	0	0	0	0	0	23	0	0	0	0	0
Hypostomus levis	0	0	0	29	11	25	0	0	0	0	0	0	0	0	0	0	0	0	0	0	0	0	0	0	0	0	0	0	0	0	0	0	0	0	0	0	0	0	0	0	0	0	11	0	0	0	0	0	0
Hypostomus topavae	0	0	0	11	0	17	0	0	0	0	0	0	0	0	0	0	0	0	0	0	0	0	0	0	0	0	0	0	0	0	0	0	0	0	0	0	0	0	0	0	0	0	0	0	0	0	0	0	0
Iheringichthys labrosus	0	0	0	0	0	0	0	0	0	0	0	0	0	0	0	0	0	0	0	0	0	0	0	0	0	0	0	0	0	0	0	0	0	0	0	0	0	0	0	0	0	0	0	0	0	0	0	0	0
Imparfinis cochabambae	0	0	0	0	0	0	0	0	0	8	0	0	0	0	0	0	0	0	0	0	0	0	0	0	0	0	0	0	0	0	0	0	0	0	0	0	0	0	0	0	0	0	11	0	0	0	0	0	0
Imparfinis minutus	0	0	0	0	0	0	311	0	721	59	529	137	0	0	0	0	0	0	0	0	0	0	0	0	562	627	0	0	0	0	0	0	0	0	0	0	0	0	0	0	0	0	594	0	13	0	0	0	0
Knodus	0	0	0	165	0	0	736	2008	118	0	0	0	0	0	0	0	0	0	0	0	0	0	0	0	57	18	0	0	0	0	0	0	0	0	0	0	0	0	0	0	0	0	1516	4332	2203	0	0	0	0
Knodus borki	0	0	0	103	0	0	0	0	0	0	0	0	0	0	0	0	0	0	0	0	0	0	0	194	0	0	0	0	0	0	0	0	0	0	0	0	0	0	0	0	0	0	0	0	0	0	0	0	0
Knodus mizquae	2800	0	4567	3506	10544	5147	6711	7488	3062	1434	1664	1283	0	0	0	0	0	0	0	0	0	0	0	6387	1774	5721	0	0	0	0	0	0	0	0	0	0	0	0	0	0	0	0	4609	12756	3959	0	0	12827	10869
Knodus moenkhausii	0	0	0	0	0	0	0	12	0	0	0	0	0	0	0	0	0	0	0	0	0	0	0	0	0	0	0	0	0	0	0	0	0	0	0	0	0	0	0	0	0	0	4	12	0	0	0	0	0
Knodus sp. MUSM35422	0	0	0	0	0	0	0	0	0	0	0	0	0	0	0	0	0	0	0	0	0	0	0	0	0	0	0	0	0	0	0	0	0	0	0	0	0	0	0	0	0	0	0	0	0	0	0	18	13
Lamontichthys filamentosus	0	0	0	0	0	0	1495	0	204	124	394	121	0	0	0	0	0	0	0	0	0	0	0	0	0	0	0	0	0	0	0	0	0	0	0	0	0	0	0	0	0	0	118	262	352	0	0	0	0
Lamontichthys stibaros	0	0	0	0	0	0	0	0	0	0	0	0	0	0	0	0	0	0	0	0	0	0	0	0	0	0	0	0	0	0	0	0	0	0	0	0	0	0	0	0	0	0	0	0	0	0	0	0	0
Leiarius marmoratus	0	0	0	0	0	0	1972	0	0	695	0	215	0	0	0	0	195	0	0	0	0	0	64709	0	0	0	0	0	0	0	0	0	0	0	0	0	0	0	0	0	0	0	280	0	0	0	0	0	0
Leporinus friderici	0	0	0	0	0	0	0	0	0	0	0	0	0	0	0	0	0	0	0	0	0	3399	0	0	0	0	0	0	0	0	0	0	0	0	0	0	0	0	0	0	0	0	0	0	0	0	0	0	0
Leporinus lacustris	0	0	0	0	0	527	0	0	0	0	0	0	311	1624	64	0	0	0	9	0	0	3822	0	0	0	0	0	0	0	0	0	0	0	0	0	0	0	0	0	0	0	0	0	0	0	0	0	0	0
Leporinus striatus	0	0	0	0	0	0	0	0	0	0	0	0	0	0	0	0	0	0	0	0	0	0	0	0	377	2190	0	0	0	0	0	0	0	0	0	0	0	0	0	0	0	0	0	0	0	0	0	0	0
Leptodoras marki	0	0	0	0	0	0	63	27	0	4	16	5	0	0	0	0	0	0	0	0	0	0	0	0	0	0	0	0	0	0	0	0	0	0	0	0	0	0	0	0	0	0	0	0	0	0	0	0	0
Loricaria lentiginosa	1460	1428	16	173	76	1015	0	0	0	0	0	0	0	0	0	49	0	141	51	483	0	0	0	737	1222	1455	0	0	0	0	0	0	0	0	0	0	0	0	0	0	0	0	0	0	194	0	0	0	0
Loricaria sp.	0	0	0	0	0	0	0	0	0	0	0	0	0	0	0	0	0	0	0	0	0	0	0	0	0	0	0	0	0	0	0	0	0	0	0	0	0	0	0	0	0	0	0	0	0	0	0	0	0
Loricariichthys maculatus	0	0	0	0	0	0	0	0	0	0	0	0	0	0	0	46	272	6	23	76	0	0	0	0	0	0	0	0	0	0	0	0	0	0	0	0	0	0	0	0	0	0	0	0	0	0	0	0	0
Loricariichthys platymetopon	0	0	0	0	0	0	0	0	0	0	0	0	123	895	0	0	151	45	115	204	333	0	0	0	0	0	0	0	0	0	0	0	0	0	0	0	0	0	0	0	91	49	0	0	0	0	0	0	0
Megaleporinus trifasciatus	0	0	0	323	0	0	1298	2499	1875	97	0	0	0	0	0	566	474	397	269	230	554	33050	0	0	548	0	0	62	0	0	0	0	0	0	0	0	0	0	15	113	0	40	0	0	0	0	0	0	0
Megalonema platanum	0	0	0	0	0	0	48	12	7	7	0	13	0	0	0	0	0	0	0	0	0	0	0	0	0	0	0	0	0	0	0	0	0	0	0	0	0	0	0	0	0	0	12	17	10	0	0	0	0
Megalonema platycephalum	199	710	0	377	918	0	2391	1120	377	762	312	958	0	0	0	0	0	0	0	0	0	0	0	0	0	0	0	0	0	0	0	0	0	0	0	0	0	0	0	0	0	0	400	717	792	0	0	0	0
Mesonauta festivus	0	0	0	0	0	0	0	0	0	0	0	0	0	0	0	0	0	0	0	0	0	0	0	0	0	0	0	0	0	0	0	0	0	0	0	0	0	0	0	0	0	0	0	0	0	0	0	0	0
Metynnis maculatus	0	0	0	0	0	0	0	0	0	0	0	0	0	0	0	0	0	0	0	0	0	0	0	0	0	0	0	0	0	0	0	0	0	0	0	0	0	0	0	0	0	0	0	0	0	0	0	0	0
Mikrogeophagus altispinosus	0	0	0	0	0	0	0	0	0	0	0	0	0	0	0	0	0	0	0	0	0	0	0	0	0	0	0	0	0	0	0	0	0	0	8	0	396	0	13	0	0	0	0	0	0	0	0	0	0
Moenkhausia intermedia	0	0	0	0	0	0	0	0	0	0	0	0	164	664	56	0	0	0	0	0	0	0	0	0	0	0	0	28	0	0	0	10	0	0	0	7	0	7	17	0	6	88	0	0	0	0	0	0	0
Monotocheirodon pearsoni	0	0	0	0	0	0	0	0	0	0	0	4	0	0	0	0	0	0	0	0	0	0	0	0	0	0	0	0	0	0	0	0	0	0	0	0	0	0	0	0	0	0	0	0	0	0	0	3016	841
Mylossoma aureum	0	0	0	0	0	0	0	0	0	0	0	0	0	0	0	0	0	0	0	0	0	51691	0	0	0	0	0	0	0	0	0	0	0	0	0	0	0	0	0	0	0	0	0	0	0	0	0	0	0
Mylossoma duriventre	0	0	0	0	0	0	0	0	0	0	0	0	0	0	0	251	806	349	207	0	0	423606	0	0	0	0	0	0	0	0	66	305	0	0	0	0	267	127	4	433	126	174	1363	422	769	0	0	0	0
Nemadoras	0	0	0	0	0	0	0	8	0	0	0	0	0	0	0	0	0	0	0	0	0	0	0	0	0	0	0	0	0	0	0	0	0	0	0	0	0	0	0	0	0	0	0	0	0	0	0	0	0
Nemadoras elongatus	0	0	0	0	0	0	2567	697	0	231	804	226	0	0	0	0	0	0	0	0	0	0	0	0	0	0	0	0	0	0	0	0	0	0	0	0	0	0	0	0	0	0	0	0	0	0	0	0	0
Odontostilbe	0	0	0	0	0	0	0	0	0	0	0	0	0	0	0	0	0	0	0	0	0	0	0	0	0	0	0	0	0	0	0	0	0	0	0	0	0	0	0	0	0	0	0	0	0	0	0	0	0
Odontostilbe stenodon	0	0	0	0	0	0	0	0	0	0	0	0	0	0	0	0	0	0	0	0	0	0	0	0	0	0	0	0	0	0	0	0	0	0	0	0	0	0	0	0	0	0	0	0	0	0	0	0	0
Oncorhynchus mykiss	0	0	0	0	0	0	0	7	27	5	0	0	0	0	0	0	0	0	0	0	0	0	0	0	0	0	0	0	0	0	0	0	0	0	0	0	0	0	0	0	0	0	0	0	0	0	0	0	0
Orestias ascotanensis	0	0	0	0	0	0	0	0	0	0	0	0	0	0	0	0	0	0	0	0	0	0	0	0	0	0	0	0	0	0	0	0	0	0	0	0	0	0	0	0	0	0	0	0	0	0	0	0	0
Ossancora punctata	0	0	0	0	0	0	0	0	0	0	0	0	0	0	0	0	0	0	0	220	0	0	0	0	0	0	0	0	0	0	0	0	0	0	0	0	0	0	0	0	0	0	0	0	0	0	0	0	0
Otocinclus vittatus	0	0	0	0	0	0	0	0	0	0	0	0	0	0	0	171	447	189	72	608	101	0	0	0	0	0	0	0	0	0	0	0	0	0	0	0	0	0	0	0	0	0	0	0	0	0	0	0	0
Oxydoras kneri	0	0	0	0	0	0	19	0	0	0	13	6	0	0	0	0	0	0	0	0	0	0	0	0	0	0	0	0	0	0	0	0	0	0	0	0	0	0	0	0	0	0	0	0	0	0	0	0	0
Oxydoras niger	0	0	0	0	0	0	2625	0	441	243	711	216	0	0	0	0	0	0	16	0	66	0	0	0	431	0	0	2	6	0	62	72	0	0	0	7	6	48	21	45	5	96	543	2247	241	0	4	0	0
Oxydoras sifontesi	0	0	0	0	0	0	0	0	0	0	0	0	0	0	0	0	0	0	0	0	0	0	0	0	0	0	0	0	0	0	0	0	0	0	0	0	0	0	0	0	0	0	0	0	0	0	0	0	0
Panaqolus albomaculatus	0	0	0	0	0	0	0	0	7	3	757	0	0	0	0	0	0	0	0	0	0	0	0	0	70	0	0	0	0	0	0	0	0	0	0	0	0	0	0	0	0	0	0	0	0	0	0	0	0
Panaque bathyphilus	0	0	0	0	0	0	0	0	556	0	0	24	0	0	0	0	0	0	0	0	0	0	0	0	0	0	0	0	0	0	0	0	0	0	0	0	0	0	0	0	0	0	0	0	0	0	0	0	0
Parodon	378	0	0	0	0	0	2023	0	953	508	0	464	0	5	0	0	0	0	0	0	0	0	0	690	1027	0	0	0	0	0	0	0	0	0	0	0	0	0	0	0	0	0	0	0	0	0	0	6517	3990
Pellona castelnaeana	0	0	0	0	0	0	0	0	0	0	0	0	0	0	0	0	0	3	0	49	0	0	0	0	0	0	0	2	0	0	0	8	0	198	0	0	0	1	0	0	0	0	0	0	0	0	0	0	0
Pellona flavipinnis	0	0	0	0	0	0	0	0	0	0	0	0	0	0	0	0	0	23	240	0	352	98088	0	0	0	0	0	0	183	0	68	325	0	6	0	0	0	135	830	385	121	0	0	0	0	0	0	0	0
Phenacorhamdia tenebrosa	0	0	0	0	0	0	0	0	0	30	0	257	0	0	0	0	0	0	53	0	0	0	0	0	0	0	0	0	0	0	0	0	0	0	0	0	0	0	0	0	0	0	0	0	0	0	0	0	0
Phractocephalus hemioliopterus	0	0	0	0	0	0	0	0	0	0	0	0	0	0	0	0	0	0	0	0	0	21670	0	0	0	0	0	0	0	0	0	0	0	0	0	0	0	0	0	0	0	0	0	0	0	0	0	0	0
Piaractus brachypomus	0	0	0	0	0	0	582	85	357	124	0	152	0	0	0	0	0	0	0	0	0	210926	0	0	0	0	0	0	0	0	0	0	0	0	0	0	0	0	0	0	0	0	0	0	0	0	0	0	0
Pimelodella	0	0	0	0	0	0	275	124	92	53	160	24	0	0	0	0	0	0	0	0	0	0	0	16	26	22	0	0	0	0	0	0	0	0	0	0	0	0	0	0	0	0	30	163	67	0	0	0	0
Pimelodella gracilis	0	0	0	0	0	0	0	0	0	0	0	0	0	0	0	0	0	0	0	0	0	0	0	0	0	0	0	0	0	0	0	0	0	0	0	0	0	0	0	0	0	0	0	0	0	0	0	0	0
Pimelodella meeki	546	0	0	426	359	719	6775	3205	6784	914	2876	2196	0	5	3	0	0	12	0	0	0	0	0	2950	6962	3746	0	0	0	0	0	0	0	0	0	0	0	0	4	0	0	0	292	2940	1144	0	0	0	0
Pimelodella sp. CGD-2016	0	0	0	0	0	0	1338	0	626	0	0	0	0	0	0	377	414	466	306	765	19	0	0	0	0	0	0	0	0	0	0	0	0	0	0	0	0	0	0	0	0	0	0	0	0	0	0	0	0
Pimelodella vittata	0	6	0	0	0	0	17	0	11	0	0	0	0	0	0	0	0	0	0	0	0	0	0	0	0	0	0	0	0	0	0	0	0	0	0	0	0	0	0	0	0	0	0	0	0	0	0	0	0
Pimelodina flavipinnis	0	0	0	0	0	0	0	0	0	0	0	125	0	0	0	0	0	0	0	0	0	0	238579	0	0	0	0	0	0	0	0	0	0	0	0	0	0	0	0	0	0	0	0	0	0	0	0	0	0
Pimelodus	57	28	36	0	0	0	88	123	0	17	85	19	0	0	0	0	10	0	2	21	11	0	5148	16	0	0	8	2	1	82	3	2	261	3	11	0	2	0	7	6	0	1	12	0	0	0	0	0	0
Pimelodus blochii	6100	3106	2357	199	993	0	5153	7846	54	2295	5507	2145	0	0	0	588	868	810	357	2518	1676	30834	1179094	414	1081	0	776	367	114	6457	144	276	12136	451	402	249	183	0	509	551	183	315	655	0	39	0	0	0	0
Pimelodus microstoma	0	0	0	0	0	0	0	0	0	0	0	0	0	0	0	0	0	0	0	0	0	2132	76356	0	0	0	0	0	0	0	0	0	0	0	0	0	0	0	0	0	0	0	0	0	0	0	0	0	0
Pimelodus pohli	0	0	0	0	0	0	0	0	0	0	0	0	0	0	0	0	0	0	0	0	0	0	634	0	0	0	0	0	0	0	0	0	0	0	0	0	0	0	0	0	0	0	0	0	0	0	0	0	0
Pimelodus sp. A-C34(182)	0	0	0	0	0	0	0	0	0	0	0	0	0	0	0	0	0	0	0	0	0	0	413	0	0	0	0	0	0	0	0	0	0	0	0	0	0	0	0	0	0	0	0	0	0	0	0	0	0
Pimelodus sp. B CGD-2016	0	0	0	0	0	0	723	61	598	56	304	196	0	0	0	0	0	0	0	0	0	0	0	0	0	0	0	0	0	0	0	0	0	0	0	0	0	0	0	0	0	0	0	0	0	0	0	0	0
Pimelodus sp. C CGD-2016	0	0	0	0	0	0	0	0	0	0	0	0	0	0	0	0	0	0	0	0	0	1399	0	0	0	0	0	0	0	0	0	0	0	0	0	0	0	0	0	0	0	0	0	0	0	0	0	0	0
Plagioscion squamosissimus	0	0	0	0	0	0	0	0	0	0	811	13	0	0	0	25	60	9	117	375	84	0	0	0	0	0	0	5	97	421	36	366	0	179	529	424	0	0	55	3	79	248	0	0	0	0	0	0	0
Plagioscion ternetzi	0	0	0	0	0	0	0	0	0	0	0	0	0	0	0	0	0	0	6	0	0	0	0	0	0	0	0	18	2	0	0	156	0	0	0	0	0	0	0	10	0	11	0	0	0	0	0	0	0
Platydoras armatulus	0	0	0	0	0	0	0	0	0	0	0	0	0	0	0	129	211	226	0	0	0	0	0	0	0	0	0	0	0	0	0	0	0	0	0	0	0	0	0	5	0	0	0	0	0	0	0	0	0
Platydoras cf. armatulus BOLD:AAH9441	0	0	0	0	0	0	34	0	0	4	33	0	0	0	0	7	10	4	0	0	0	0	0	0	0	0	0	0	0	0	0	0	0	0	0	0	0	0	0	0	0	0	0	0	0	0	0	0	0
Platysilurus mucosus	0	0	0	0	0	0	929	0	0	0	0	0	0	0	0	0	0	0	0	0	0	0	0	0	0	0	0	0	0	0	0	0	0	0	0	0	0	0	0	0	0	0	0	0	0	0	0	0	0
Platystomatichthys sturio	0	0	0	0	0	0	1838	0	186	538	535	86	0	0	0	0	0	0	0	0	0	0	0	0	0	0	0	0	0	0	0	0	0	0	0	0	0	0	0	0	0	0	0	0	0	0	0	0	0
Potamorhina altamazonica	0	0	0	0	0	0	0	0	0	0	0	0	0	5	1	11	12	53	7	0	0	48653	0	0	0	0	48	777	381	2382	698	510	2	5863	1383	3169	740	559	1547	2414	535	991	0	0	0	0	0	0	0
Potamorhina latior	0	0	0	0	0	0	0	0	0	0	0	0	0	0	0	0	0	0	0	0	0	36955	0	0	0	0	0	0	23	0	0	47	0	0	0	38	0	32	0	54	19	21	0	0	0	0	0	0	0
Potamotrygon falkneri	0	0	0	0	0	0	429	0	1085	0	0	517	0	0	0	0	224	0	190	0	0	0	0	4446	4861	629	0	0	0	0	0	0	0	0	0	0	0	0	0	0	0	0	0	2516	371	0	0	0	0
Potamotrygon motoro	0	0	0	0	0	0	0	0	17	0	0	0	0	0	0	0	0	13	0	0	0	0	0	0	0	0	0	6	2	0	0	0	0	0	0	0	0	0	0	3	0	0	38	0	18	0	0	0	0
Prochilodus argenteus	0	0	0	0	0	0	0	0	0	0	0	0	0	0	0	0	0	0	0	0	0	806	0	74	40	17	0	0	0	0	8	0	0	9	0	0	0	2	0	7	3	6	0	0	0	0	0	0	0
Prochilodus nigricans	510	0	679	204	68	175	18023	8281	8400	2278	16538	3570	168	315	162	563	1403	304	360	561	797	103855	0	35127	67317	51693	1445	119	795	1369	100	165	4	374	277	263	48	260	388	312	86	289	7667	33489	10498	0	0	8460	5275
Prodontocharax	0	0	0	0	143	216	0	0	0	65	0	0	0	0	0	0	0	0	0	0	0	0	0	0	0	0	0	0	0	0	0	0	0	0	0	0	0	0	0	0	0	0	0	0	0	0	0	0	0
Psectrogaster amazonica	0	0	0	0	0	0	0	0	0	0	0	0	0	0	0	119	157	12	0	0	0	74995	5268	0	0	0	0	213	96	0	171	172	0	0	162	0	50	122	0	0	0	0	0	0	0	0	0	0	0
Psectrogaster rutiloides	0	0	0	0	0	0	0	0	0	0	0	0	0	0	0	0	0	0	0	0	0	2149	712	0	0	0	0	2	0	0	0	12	0	0	0	0	0	0	0	0	0	0	0	0	0	0	0	0	0
Psellogrammus kennedyi	0	0	0	0	0	0	0	0	0	0	0	0	360	130	444	0	0	0	0	0	0	0	0	0	0	0	0	0	0	0	0	248	0	0	0	0	1	0	0	0	1	0	0	0	0	0	0	0	0
Pseudobunocephalus rugosus	0	0	0	0	0	0	0	0	0	0	0	0	0	0	0	41	0	0	0	0	0	0	0	0	0	0	0	0	0	0	0	0	0	0	0	0	0	0	0	0	0	0	0	0	0	0	0	0	0
Pseudopimelodus	0	0	0	0	0	0	364	765	0	436	0	145	0	0	0	0	0	0	0	0	0	0	0	0	43	1253	0	0	0	0	0	0	0	0	0	0	0	0	0	0	0	0	0	0	0	0	0	1963	1312
Pseudopimelodus bufonius	0	0	11	0	0	0	0	10	0	0	0	0	0	0	0	0	0	0	0	0	0	0	0	0	0	0	0	0	0	0	0	0	0	0	0	0	0	0	0	0	0	0	0	0	0	0	0	85	66
Pseudopimelodus mangurus	0	0	0	0	0	0	0	0	0	0	0	0	0	0	0	0	0	0	0	0	0	0	0	0	0	0	0	0	0	0	0	0	0	0	0	0	0	0	0	0	0	0	0	0	0	0	0	14	8
Pseudopimelodus pulcher	0	0	0	0	0	0	111	0	0	0	0	78	0	0	0	0	0	0	0	0	0	0	0	0	0	0	0	0	0	0	0	0	0	0	0	0	0	0	0	0	0	0	0	0	0	0	0	0	0
Pseudoplatystoma	0	0	0	0	0	0	25	12	14	11	92	8	0	0	0	0	0	0	0	0	0	0	0	0	0	0	0	0	0	0	0	0	0	0	0	0	0	0	0	0	0	0	0	0	0	0	0	0	0
Pseudoplatystoma fasciatum	308	0	1473	0	0	0	11597	4215	6137	1755	14543	2629	0	0	0	9071	17577	9728	3183	5684	4677	10713	21339	3060	2631	9713	0	0	0	0	0	0	0	0	0	0	0	0	0	3	1	0	776	890	877	0	0	0	0
Pseudoplatystoma tigrinum	3	0	18	0	0	0	441	196	152	25	228	42	0	0	0	91	155	69	16	53	30	4548	10724	55	19	126	0	0	3	0	0	1	0	0	0	0	0	6	0	0	0	3	9	13	13	0	0	0	0
Pseudostegophilus nemurus	0	0	0	0	0	0	111	0	0	72	0	0	0	0	0	0	0	0	0	0	0	0	0	0	0	0	0	0	0	0	0	0	0	0	0	0	0	0	0	0	0	0	0	0	0	0	0	0	0
Pterodoras granulosus	0	0	0	0	0	0	6554	9338	5740	2047	95	2014	0	0	0	522	197	195	127	0	430	0	0	0	0	0	0	0	0	0	0	0	0	0	0	0	0	0	0	0	0	0	263	47	0	0	0	0	0
Pterygoplichthys	0	0	0	0	0	0	0	0	0	0	0	0	0	0	0	1411	1219	708	797	2149	1099	0	0	0	0	0	0	9	5	0	5	0	0	58	86	0	0	0	0	0	2	2	0	0	0	0	0	0	0
Pterygoplichthys ambrosettii	0	0	0	0	0	0	0	0	0	0	0	0	0	0	0	0	0	0	2	0	6	0	0	0	0	0	0	0	0	0	0	0	0	0	0	0	0	0	0	0	0	0	0	0	0	0	0	0	0
Pterygoplichthys pardalis	0	0	0	0	0	0	0	0	0	0	0	0	0	0	0	6	0	6	0	0	0	0	0	0	0	0	0	0	0	0	0	0	0	0	0	0	0	0	0	0	0	0	0	0	0	0	0	0	0
Pygocentrus nattereri	0	0	0	0	0	0	0	0	0	0	0	0	0	0	0	149	55	369	72	150	49	0	0	0	0	0	1	13	15	0	0	0	0	274	0	88	63	0	0	26	13	18	0	0	0	0	0	0	0
Pyrrhulina australis	0	0	0	0	0	0	0	0	0	0	0	0	0	0	0	26	0	0	0	0	0	0	0	0	0	0	0	0	0	0	0	0	0	0	0	0	0	0	0	0	0	0	0	0	0	0	0	0	0
Rhamdia quelen	0	0	0	0	0	0	0	0	17	0	0	0	0	0	0	0	0	0	0	0	0	0	0	0	0	0	0	0	0	0	0	0	0	0	0	0	0	0	0	0	0	0	0	0	0	0	0	120	90
Rhamdia sp. CGD-2016	669	8	1222	2691	3436	4033	107	190	0	0	0	55	0	0	0	128	217	59	45	178	90	0	0	0	333	1412	0	0	0	0	0	0	0	0	0	0	0	0	0	0	0	0	0	0	158	0	0	1893	251
Rhamphichthys hahni	0	0	0	0	0	0	0	0	0	0	0	0	0	0	0	216	235	7	59	0	215	0	0	0	0	0	0	0	0	0	0	0	0	0	0	0	0	0	0	0	0	0	0	0	0	0	0	0	0
Rhamphichthys rostratus	0	0	0	0	0	0	0	0	0	0	0	0	0	0	0	45	628	167	122	0	146	0	0	0	0	0	0	0	0	0	0	0	0	0	0	0	0	0	0	0	0	0	0	0	0	0	0	0	0
Rhaphiodon vulpinus	0	0	0	0	0	0	1425	0	361	126	0	69	0	0	0	0	6	6	28	187	3	5963	0	0	0	0	0	6	4	0	0	0	0	0	0	44	0	6	0	0	13	33	0	0	0	0	0	0	0
Rhinodoras dorbignyi	0	0	0	0	0	0	0	0	1064	11	29	69	0	0	0	0	0	0	0	0	0	0	0	0	0	0	0	0	0	0	0	0	0	0	0	0	0	0	0	0	0	0	0	0	0	0	0	0	0
Rhytiodus microlepis	0	0	0	0	0	0	0	0	0	0	0	0	0	0	0	0	0	32	0	0	0	0	0	0	0	0	0	0	0	0	0	0	0	0	0	0	0	0	0	0	0	0	0	0	0	0	0	0	0
Rineloricaria parva	95	0	0	82	618	0	0	0	0	0	0	0	0	0	0	0	0	0	0	0	0	0	0	0	0	0	0	0	0	0	0	0	0	0	0	0	0	0	0	0	0	0	0	21	0	0	0	0	0
Rineloricaria sp. 3	0	0	0	0	0	0	0	0	0	0	0	0	0	0	0	0	0	119	22	0	0	0	0	0	0	0	0	0	0	0	0	0	0	0	0	0	0	0	0	0	0	0	0	0	0	0	0	0	0
Roeboides descalvadensis	0	0	0	0	0	0	0	0	0	0	0	0	0	0	0	0	0	14	0	0	0	0	0	0	104	0	164	0	2	22	0	38	0	0	2	47	8	13	0	108	19	0	0	0	0	0	0	0	0
Salminus brasiliensis	0	0	0	0	0	0	0	0	0	0	0	0	0	0	0	0	0	0	0	0	0	0	0	225	0	1007	0	6	0	0	0	0	0	0	0	0	0	0	0	0	0	0	0	278	0	0	0	0	0
Salminus sp. 2 CBM-2016	0	0	0	0	0	0	24	114	0	0	0	44	0	0	0	0	0	0	0	0	0	0	0	448	0	0	0	0	0	0	0	0	0	0	0	0	0	0	0	0	0	0	0	0	0	0	0	0	21
Schizodon fasciatus	0	0	0	0	0	0	0	0	0	0	0	138	0	0	0	3380	3479	2450	630	946	373	776772	22544	0	0	0	188	0	179	24	0	0	2	0	435	114	238	1	8	0	102	0	0	0	0	0	0	0	0
Schizodon nasutus	0	0	0	0	0	0	0	0	0	0	0	0	0	0	0	0	0	0	0	0	0	666	0	0	0	0	0	0	0	0	0	0	0	0	0	0	0	0	0	0	0	0	0	0	0	0	0	0	0
Schizodon scotorhabdotus	0	0	0	0	0	0	0	0	0	0	0	0	0	0	0	20	25	17	0	0	0	10274	557	0	0	0	0	0	3	0	0	0	0	0	3	0	1	0	0	0	1	0	0	0	0	0	0	0	0
Schizodon sp. GSAS-2007	0	0	0	0	0	0	0	0	0	0	0	0	0	0	0	0	0	0	0	0	0	2911	0	0	0	0	0	0	0	0	0	0	0	0	0	0	0	0	0	0	0	0	0	0	0	0	0	0	0
Semaprochilodus insignis	0	0	0	0	0	0	0	0	0	0	0	0	0	0	0	0	0	0	0	0	0	104443	0	0	0	0	0	0	0	0	0	0	0	0	0	0	0	0	0	0	0	0	0	0	0	0	0	0	0
Serrasalmus	0	0	0	0	0	0	0	0	0	0	0	0	0	0	0	41	68	33	12	52	29	0	0	0	0	0	9	6	12	0	4	9	0	0	0	8	10	2	7	5	0	12	0	0	0	0	0	0	0
Serrasalmus maculatus	0	0	0	0	0	0	0	0	0	0	0	0	0	0	0	3655	6467	3610	1634	3974	2380	0	0	0	0	0	710	90	907	0	227	624	0	0	0	521	515	201	342	292	199	521	0	0	0	0	0	0	0
Serrasalmus manueli	0	0	0	0	0	0	0	0	0	0	0	0	0	0	0	13	10	139	13	84	10	0	0	0	0	0	3	18	1	0	59	1	0	0	0	0	0	8	0	2	0	8	0	0	0	0	0	0	0
Sorubim cuspicaudus	0	0	0	0	0	0	34	0	0	0	0	16	0	0	0	5	20	15	7	15	9	0	0	0	0	0	0	0	0	0	0	0	0	0	0	0	0	0	0	0	0	0	0	0	0	0	0	0	0
Sorubim elongatus	0	0	0	0	0	0	0	0	0	0	0	0	0	0	0	0	0	0	0	0	0	0	0	0	0	0	0	0	0	0	0	0	0	0	111	0	0	0	0	0	3	0	0	0	0	0	0	0	0
Sorubim lima	1150	0	34	0	0	0	4113	1475	920	879	54	2274	0	0	0	248	818	507	516	2194	509	0	0	0	0	0	0	0	0	0	0	123	0	0	0	0	0	0	0	291	127	0	188	0	0	0	0	0	0
Sorubimichthys planiceps	0	0	0	0	0	0	3121	1265	1865	1427	4500	934	0	0	0	0	0	0	0	0	0	0	0	0	0	0	0	0	0	0	0	0	0	0	0	0	0	0	0	0	0	0	35	0	0	0	0	0	0
Spatuloricaria caquetae	0	0	0	0	0	0	47	31	0	330	0	0	0	0	0	0	0	0	0	0	0	0	0	200	0	0	0	0	0	0	0	0	0	0	0	0	0	0	0	0	0	0	0	0	0	0	0	0	0
Spatuloricaria evansii	0	0	0	0	0	0	0	0	0	0	0	0	0	0	0	0	0	0	0	0	0	0	0	0	0	0	0	0	0	0	0	0	0	0	0	0	0	0	0	0	0	0	0	0	0	0	0	0	0
Squaliforma emarginata	1274	1515	3397	6892	15077	10171	0	10	518	0	0	0	0	0	0	0	0	0	0	0	0	0	0	266	1998	7089	0	0	0	0	0	0	0	0	0	0	0	0	0	0	0	0	130	753	981	0	0	0	0
Steindachnerina brevipinna	0	0	0	0	0	0	0	0	0	0	0	0	0	0	0	0	0	0	0	0	0	0	0	0	0	0	0	0	0	0	0	0	0	0	0	0	0	0	0	0	0	0	0	0	0	0	0	0	0
Steindachnerina insculpta	0	0	0	0	0	0	0	0	143	0	0	22	0	0	66	0	0	0	0	29	0	0	0	0	520	0	0	0	0	0	0	0	0	0	0	0	0	0	0	0	0	0	0	0	0	0	0	0	0
Sternarchogiton nattereri	0	0	0	0	0	0	0	0	0	106	0	55	0	0	0	55	48	14	58	221	0	0	0	0	0	0	0	0	0	0	0	0	0	0	0	0	0	0	0	0	0	0	0	0	0	0	0	0	0
Sternarchorhynchus hagedornae	0	0	0	0	0	0	0	0	0	0	0	0	0	0	0	0	0	0	0	0	0	0	0	0	0	1446	0	0	0	0	0	0	0	0	0	0	0	0	0	0	0	0	96	929	183	0	0	0	0
Sternarchorhynchus mormyrus	0	0	0	0	0	0	2133	0	0	0	0	0	0	0	0	0	0	0	0	0	0	0	0	0	0	0	0	0	0	0	0	0	0	0	0	0	0	0	0	0	0	0	0	0	0	0	0	0	0
Sternarchorhynchus sp. 36838	0	0	0	0	0	0	0	0	0	113	0	35	0	0	0	0	0	0	0	0	0	0	0	0	0	16	0	0	0	0	0	0	0	0	0	0	0	0	0	0	0	0	0	0	0	0	0	0	0
Sternopygus macrurus	0	0	0	0	0	272	168	0	0	36	0	0	0	0	0	165	291	164	75	171	131	0	0	196	189	340	0	0	0	0	0	0	0	0	0	0	0	0	0	0	0	0	54	29	5	0	0	0	0
Sturisoma nigrirostrum	0	0	0	0	0	0	0	0	0	0	0	0	0	0	0	0	48	94	0	0	37	0	0	0	0	0	0	0	0	0	0	0	0	0	0	0	0	0	0	0	0	0	0	0	0	0	0	0	0
Synbranchus marmoratus	0	0	0	0	0	0	0	0	0	0	0	0	0	95	0	198	371	62	38	327	99	0	0	0	0	0	0	0	0	10	0	0	0	0	0	0	0	0	0	0	0	0	0	0	0	0	0	0	0
Tetragonopterus argenteus	0	0	0	0	0	0	0	0	0	0	0	0	0	0	0	0	0	17	2	15	3	0	0	0	0	0	0	0	0	0	0	0	0	0	0	0	0	0	0	0	0	0	0	0	0	0	0	0	0
Thoracocharax stellatus	0	0	0	0	0	0	0	0	0	0	0	300	0	0	0	0	0	0	79	0	0	0	0	92	876	0	0	0	0	0	0	0	0	0	0	0	0	0	0	0	0	0	0	0	0	0	0	0	0
Trachelyopterus galeatus	0	0	0	0	0	0	0	0	0	0	0	0	0	32	0	66	332	121	107	457	61	0	0	0	0	0	0	0	0	0	0	0	0	0	0	0	0	0	0	0	0	0	0	0	0	0	0	0	0
Trachydoras paraguayensis	0	0	0	0	0	0	0	0	0	0	0	0	0	0	0	0	18	0	23	562	37	0	0	0	0	0	0	0	0	0	0	0	0	0	0	0	0	0	0	0	0	0	0	0	0	0	0	0	0
Trichomycterus	0	0	0	0	0	0	0	0	0	0	0	0	0	0	0	0	0	0	0	0	0	0	0	0	0	0	0	0	0	0	0	0	0	0	0	0	0	0	0	0	0	0	0	0	0	0	0	0	0
Trichomycterus caliensis	0	0	0	0	0	0	79	20	15	19	0	86	0	0	0	0	0	0	0	0	0	0	0	0	0	0	0	0	0	0	0	0	0	0	0	0	0	0	0	0	0	0	0	0	0	0	0	0	0
Trichomycterus caudofasciatus	0	0	0	0	0	0	3032	1098	1017	370	0	357	0	0	0	0	0	0	0	0	0	0	0	0	373	2277	0	0	0	0	0	0	0	0	0	0	0	0	0	0	0	0	164	0	294	0	0	0	0
Trichomycterus pradensis	708	724	2383	142	248	254	0	159	71	0	0	13	0	0	0	0	0	0	0	0	0	0	0	0	0	0	0	0	0	0	0	0	0	0	0	0	0	0	0	0	0	0	0	0	0	0	0	4086	1058
Trichomycterus sp. 6 gr. barbouri	0	0	0	0	0	0	0	0	16	4	0	0	0	0	0	0	0	0	0	0	0	0	0	0	0	0	0	0	0	0	0	0	0	0	0	0	0	0	0	0	0	0	0	0	0	0	0	0	0
Trichomycterus sp. 6 LHGP-2011	0	0	0	0	0	0	0	1869	548	0	0	100	0	0	0	0	0	0	0	0	0	0	0	0	0	0	0	0	0	0	0	0	0	0	0	0	0	0	0	0	0	0	0	0	0	0	0	0	0
Trichomycterus striatus	3	0	5	0	0	0	0	0	0	0	0	0	0	0	0	0	0	0	0	0	0	0	0	0	0	0	0	0	0	0	0	0	0	0	0	0	0	0	0	0	0	0	0	0	0	0	0	42	14
Triportheus albus	0	0	0	0	0	0	0	0	0	0	0	0	0	0	0	0	0	0	0	0	0	0	0	0	0	0	0	0	0	0	0	0	0	0	0	0	0	0	0	0	0	0	0	0	0	0	0	0	0
Triportheus angulatus	0	0	0	0	0	0	0	0	0	0	0	0	38	145	149	257	599	202	108	774	335	115541	2386	0	0	0	0	0	128	0	5	0	0	0	0	5	0	0	0	0	0	0	0	0	0	0	0	0	0
Triportheus auritus	0	0	0	0	0	0	0	0	0	0	0	0	0	0	0	0	0	0	0	0	0	77871	0	0	0	0	0	0	0	0	0	0	0	0	0	0	0	0	0	0	0	0	0	0	0	0	0	0	0
Triportheus elongatus	0	0	0	0	0	0	0	0	0	0	0	0	0	0	0	0	0	0	0	0	0	2396	0	0	0	0	0	0	0	0	0	0	0	0	0	0	0	0	0	0	0	0	0	0	0	0	0	0	0
Triportheus nematurus	0	0	0	0	0	0	0	0	0	0	0	0	0	0	0	54	93	100	30	529	153	222924	9829	0	0	0	0	0	0	0	0	0	0	0	0	0	0	0	0	0	0	0	0	0	0	0	0	0	0
Zungaro jahu	0	0	0	0	0	0	209	65	146	45	257	51	0	0	0	0	0	0	0	0	0	0	1380	0	0	0	0	0	0	0	0	0	0	0	0	0	0	0	0	0	0	0	6	26	6	0	0	0	0
Zungaro zungaro	0	0	0	0	0	0	15943	4447	10082	6268	19151	7034	0	0	0	0	0	0	0	0	0	0	28516	0	0	0	0	0	0	0	0	0	0	0	0	0	0	0	0	0	0	0	321	2926	383	0	0	0	0
[truncated: 109 more columns]
