# Supplementary material for: Unveiling biogeographical patterns of the ichthyofauna in the Tuichi basin, a biodiversity hotspot in the Bolivian Amazon, using environmental DNA
Source: PLoS One. 2022 Jan 4;17(1):e0262357. doi: 10.1371/journal.pone.0262357 (PMC8726463; doi:10.1371/journal.pone.0262357)
Supplement: S6 Table — (XLSX) [file pone.0262357.s014.xlsx]

## Sheet: Table S6  Quality
Table S6 reports for each identified taxa the taxonomic level of identification and whether the taxon was placed with the status affinis (column B) as identified but never recorded in the Amazon. Columns D and E report whether the taxa was identified in Amazonia and more precisely in the Beni Basin according to Jezequel et al. 2020. Column F reports whether the taxa is identified in Bolivia accor…
A	B	C	D	E	F				G	H	I	J	J	J	J	J	J	J	K	L	M
ID level	SampleID	set to	If present in Amazonia (Jezequel 2020)	If present in Beni sub bassin (Jezequel 2020)	Sarmiento (Bolivia)	Guido Madidi article : NOT USED	Ortega or CGD or Miranda : NOT USED	combined Benisub-basin-Jezequel & Miranda & Sarmiento : NOT USED	combined E+F	Mean % ID with reference	number of reads observed in all samples excluding neg	List of taxa in sample sites ( >4 reads per site, > 0.01%)	number of reads observed in all samples excluding neg & control	to be check not retreived in Jezequel 2020	# COI in databasev9	# COI extract from file "COI avalaible (Ortega-Sarmiento) our DB and bold 08122018.xlsx"	reference use for checking origne	note	Newly detected	IUCN Status	CITES
species	Zungaro zungaro		Zungaro zungaro	Zungaro zungaro	Zungaro zungaro	Zungaro zungaro	Zungaro zungaro	Zungaro zungaro	Zungaro zungaro	99.6031	191362	Zungaro zungaro	119		2	2	Peru and/or Bolivia	Ortega or Sarmiento or CGD or Miranda		NA	NA
species	Zungaro jahu				Zungaro jahu	Zungaro jahu	Zungaro jahu	Zungaro jahu	Zungaro jahu	98.7802	3319	Zungaro jahu	33		5	5	Peru and/or Bolivia	Ortega or Sarmiento or CGD or Miranda		NA	NA
species	Triportheus nematurus		Triportheus nematurus		Triportheus nematurus		Triportheus nematurus	Triportheus nematurus	Triportheus nematurus	98.9612	234787	Triportheus nematurus	1706		1	0	??	doi.org/10.1016/j.ympev.2009.11.022		NA	NA
species	Triportheus auritus		Triportheus auritus		Triportheus auritus		Triportheus auritus	Triportheus auritus	Triportheus auritus	99.7102	77883	Triportheus auritus	86		3	3	Peru and/or Bolivia	Ortega or Sarmiento or CGD or Miranda		NA	NA
species	Triportheus angulatus		Triportheus angulatus	Triportheus angulatus	Triportheus angulatus	Triportheus angulatus	Triportheus angulatus	Triportheus angulatus	Triportheus angulatus	99.5722	125803	Triportheus angulatus	3483	x	4	0	South America: Paraguay River basin	FishBase		NA	NA
species	Triportheus albus		Triportheus albus	Triportheus albus	Triportheus albus	Triportheus albus	Triportheus albus	Triportheus albus	Triportheus albus	99	5	Triportheus albus	75		22	0	South America: Coastal drainages of Uruguay and Rio Grande do Sul, Brazil; Paraná River basin, lower part of Paraná River in Argentina.	FishBase		NA	NA
species	Trichomycterus striatus	affinis								97.2889	64	Trichomycterus striatus	42		1	0	MUSM:37016, Madre de Dios basin, Peru	ISSN 1809-127X	Y	LC	NA
species sp.	Trichomycterus sp. 6 LHGP-2011									97	4803	Trichomycterus sp. 6 LHGP-2011	10633		6	3	Peru and/or Bolivia	Ortega or Sarmiento or CGD or Miranda		NA	NA
species sp.	Trichomycterus sp. 6 gr. barbouri						Trichomycterus sp. 6 gr. barbouri	Trichomycterus sp. 6 gr. barbouri		99.297	445	Trichomycterus sp. 6 gr. barbouri	2247		7	7	Peru and/or Bolivia	Ortega or Sarmiento or CGD or Miranda		NA	NA
species	Trichomycterus pradensis	affinis								97	14975	Trichomycterus pradensis	34		#N/A	5	Peru and/or Bolivia	Ortega or Sarmiento or CGD or Miranda	Y	NA	NA
species	Trichomycterus caudofasciatus	affinis								98.05	63628	Trichomycterus caudofasciatus	6784	x	14	0	South America: Upper reaches of the Paraná and São Francisco River basins in Brazil.	FishBase	Y	NA	NA
species	Trichomycterus caliensis	affinis								97	281	Trichomycterus caliensis	66	x	4	0	South America: Mogi Guaçu River basin in upper Paraná River drainage, Brazil.	FishBase	Y	LC	NA
genus	Trichomycterus									97	15	Trichomycterus	1013	x	59	0	South America: Brazil.	FishBase		NA	NA
species	Trachydoras paraguayensis		Trachydoras paraguayensis	Trachydoras paraguayensis	Trachydoras paraguayensis		Trachydoras paraguayensis	Trachydoras paraguayensis	Trachydoras paraguayensis	99.9789	758	Trachydoras paraguayensis	6075		1	0	South America	FishBase		NA	NA
species	Trachelyopterus galeatus		Trachelyopterus galeatus	Trachelyopterus galeatus	Trachelyopterus galeatus	Trachelyopterus galeatus	Trachelyopterus galeatus	Trachelyopterus galeatus	Trachelyopterus galeatus	99.9909	1320	Trachelyopterus galeatus	16440		13	0	South America: Upper Paraná River basin.	FishBase		NA	NA
species	Thoracocharax stellatus		Thoracocharax stellatus	Thoracocharax stellatus	Thoracocharax stellatus	Thoracocharax stellatus	Thoracocharax stellatus	Thoracocharax stellatus	Thoracocharax stellatus	98.9952	2093	Thoracocharax stellatus	38		2	2	Peru and/or Bolivia	Ortega or Sarmiento or CGD or Miranda		NA	NA
species	Tetragonopterus argenteus		Tetragonopterus argenteus	Tetragonopterus argenteus	Tetragonopterus argenteus	Tetragonopterus argenteus	Tetragonopterus argenteus	Tetragonopterus argenteus	Tetragonopterus argenteus	100	150	Tetragonopterus argenteus	23	x	5	#N/A	Central America: Gatun River basin in the Caribbean coastal drainage of Panama.	fishBase		NA	NA
species	Synbranchus marmoratus		Synbranchus marmoratus	Synbranchus marmoratus	Synbranchus marmoratus	Synbranchus marmoratus	Synbranchus marmoratus	Synbranchus marmoratus	Synbranchus marmoratus	99.7309	1658	Synbranchus marmoratus	1	x	61	#N/A	South America: Paraná River basin.	fishBase		LC	NA
species	Sturisoma nigrirostrum		Sturisoma nigrirostrum	Sturisoma nigrirostrum	Sturisoma nigrirostrum	Sturisoma nigrirostrum	Sturisoma nigrirostrum	Sturisoma nigrirostrum	Sturisoma nigrirostrum	97	189	Sturisoma nigrirostrum	118		1	0	South America: Brazil. Known from Rio Fresco basin, a tributary of Rio Xingu	FishBase		LC	NA
species	Sternopygus macrurus		Sternopygus macrurus	Sternopygus macrurus	Sternopygus macrurus	Sternopygus macrurus	Sternopygus macrurus	Sternopygus macrurus	Sternopygus macrurus	98.9426	6511	Sternopygus macrurus	11900		14	14	Peru and/or Bolivia	Ortega or Sarmiento or CGD or Miranda		NA	NA
species sp.	Sternarchorhynchus sp. 36838									97.0109	547	Sternarchorhynchus sp. 36838	5662		4	4	Peru and/or Bolivia	Ortega or Sarmiento or CGD or Miranda		NA	NA
species	Sternarchorhynchus mormyrus		Sternarchorhynchus mormyrus							97	2133	Sternarchorhynchus mormyrus	7292		5	0	South America: Upper Paraná and São Francisco River basins in Brazil	FishBase	Y	LC	NA
species	Sternarchorhynchus hagedornae		Sternarchorhynchus hagedornae			Sternarchorhynchus hagedornae	Sternarchorhynchus hagedornae	Sternarchorhynchus hagedornae		97.0108	24755	Sternarchorhynchus hagedornae	9908		1	1	Peru and/or Bolivia	Ortega or Sarmiento or CGD or Miranda	Y	LC	NA
species	Sternarchogiton nattereri		Sternarchogiton nattereri	Sternarchogiton nattereri	Sternarchogiton nattereri		Sternarchogiton nattereri	Sternarchogiton nattereri	Sternarchogiton nattereri	98.0323	557	Sternarchogiton nattereri	162		#N/A	634	Peru and/or Bolivia	Ortega or Sarmiento or CGD or Miranda		NA	NA
species	Steindachnerina insculpta		Steindachnerina insculpta							98	5206	Steindachnerina insculpta	8		4	4	Peru and/or Bolivia	Ortega or Sarmiento or CGD or Miranda	Y	NA	NA
species	Steindachnerina brevipinna		Steindachnerina brevipinna		Steindachnerina brevipinna		Steindachnerina brevipinna	Steindachnerina brevipinna	Steindachnerina brevipinna	98	35	Steindachnerina brevipinna	26		7	7	Peru and/or Bolivia	Ortega or Sarmiento or CGD or Miranda		NA	NA
species	Squaliforma emarginata		Squaliforma emarginata		Squaliforma emarginata		Squaliforma emarginata	Squaliforma emarginata	Squaliforma emarginata	97.9848	95407	Squaliforma emarginata	122		8	0	South America: Lake Maracaib, Magdalena and Sinu River basin	FishBase		NA	NA
species	Spatuloricaria evansii		Spatuloricaria evansii	Spatuloricaria evansii	Spatuloricaria evansii	Spatuloricaria evansii	Spatuloricaria evansii	Spatuloricaria evansii	Spatuloricaria evansii	97.3523	220	Spatuloricaria evansii	40856		1	1	Peru and/or Bolivia	Ortega or Sarmiento or CGD or Miranda		LC	NA
species	Spatuloricaria caquetae		Spatuloricaria caquetae							97	40856	Spatuloricaria caquetae	2133		2	2	Peru and/or Bolivia	Ortega or Sarmiento or CGD or Miranda	Y	DD	NA
species	Sorubimichthys planiceps		Sorubimichthys planiceps	Sorubimichthys planiceps	Sorubimichthys planiceps	Sorubimichthys planiceps	Sorubimichthys planiceps	Sorubimichthys planiceps	Sorubimichthys planiceps	99.9623	13589	Sorubimichthys planiceps	189		2	2	Peru and/or Bolivia	Ortega or Sarmiento or CGD or Miranda		NA	NA
species	Sorubim lima		Sorubim lima	Sorubim lima	Sorubim lima	Sorubim lima	Sorubim lima	Sorubim lima	Sorubim lima	99.9284	21470	Sorubim lima	15		#N/A	#N/A	#N/A	#N/A		NA	NA
species	Sorubim elongatus		Sorubim elongatus		Sorubim elongatus		Sorubim elongatus	Sorubim elongatus	Sorubim elongatus	98.0796	195	Sorubim elongatus	281	x	3	0	South America: Calima River basin, western Colombia.	FishBase		NA	NA
species	Sorubim cuspicaudus		Sorubim cuspicaudus			Sorubim cuspicaudus		Sorubim cuspicaudus		97	122	Sorubim cuspicaudus	14975	x	6	0	South America: Brazil.	FishBase	Y	NA	NA
species	Serrasalmus manueli		Serrasalmus manueli							98.9469	429	Serrasalmus manueli	4803		1	0	South America: Brazil Grande (Paraná)	doi: 10.1016/j.ympev.2017.07.007	Y	NA	NA
species	Serrasalmus maculatus		Serrasalmus maculatus	Serrasalmus maculatus	Serrasalmus maculatus		Serrasalmus maculatus	Serrasalmus maculatus	Serrasalmus maculatus	99.9882	47776	Serrasalmus maculatus	0		#N/A	#N/A	#N/A	#N/A		NA	NA
genus	Serrasalmus									99.8025	631	Serrasalmus	0		1	1	Peru and/or Bolivia	Ortega or Sarmiento or CGD or Miranda		NA	NA
species	Schizodon scotorhabdotus									97.8304	10913	Schizodon scotorhabdotus	0		2	#N/A	South America: São Francisco River basin, Brazil.	fish base	Y	NA	NA
species	Schizodon fasciatus		Schizodon fasciatus	Schizodon fasciatus	Schizodon fasciatus	Schizodon fasciatus	Schizodon fasciatus	Schizodon fasciatus	Schizodon fasciatus	99.9289	814186	Schizodon fasciatus	1588		5	5	Peru and/or Bolivia	Ortega or Sarmiento or CGD or Miranda		NA	NA
species sp.	Salminus sp. 2 CBM-2016					Salminus sp. 2 CBM-2016		Salminus sp. 2 CBM-2016		99.9987	13261	Salminus sp. 2 CBM-2016	0		79	#N/A	South America: Paraná, Paraguay, and Uruguay River basins.	fishBase		NA	NA
species	Salminus brasiliensis		Salminus brasiliensis	Salminus brasiliensis	Salminus brasiliensis	Salminus brasiliensis	Salminus brasiliensis	Salminus brasiliensis	Salminus brasiliensis	99	5374	Salminus brasiliensis	1		195	#N/A	South America: Amazon River basin	fishBase		NA	NA
species	Roeboides descalvadensis		Roeboides descalvadensis	Roeboides descalvadensis	Roeboides descalvadensis	Roeboides descalvadensis	Roeboides descalvadensis	Roeboides descalvadensis	Roeboides descalvadensis	99.0691	1201	Roeboides descalvadensis	24755		2	2	Peru and/or Bolivia	Ortega or Sarmiento or CGD or Miranda		NA	NA
species sp.	Rineloricaria sp. 3					Rineloricaria sp. 3	Rineloricaria sp. 3	Rineloricaria sp. 3		99.9592	143	Rineloricaria sp. 3	547		1	0	South America	https://www.gbif.org/occurrence/map?q=Sternarchorhynchus		NA	NA
species	Rineloricaria parva		Rineloricaria parva		Rineloricaria parva		Rineloricaria parva	Rineloricaria parva	Rineloricaria parva	99.9786	4192	Rineloricaria parva	340		18	0	South America: endemic to São Francisco River basin, but introduced into various rivers of northeastern Brazil.	FishBase		NA	NA
species	Rhytiodus microlepis		Rhytiodus microlepis	Rhytiodus microlepis	Rhytiodus microlepis	Rhytiodus microlepis	Rhytiodus microlepis	Rhytiodus microlepis	Rhytiodus microlepis	99.3125	32	Rhytiodus microlepis	599		2	2	Peru and/or Bolivia	Ortega or Sarmiento or CGD or Miranda		NA	NA
species	Rhinodoras dorbignyi		Rhinodoras dorbignyi		Rhinodoras dorbignyi		Rhinodoras dorbignyi	Rhinodoras dorbignyi	Rhinodoras dorbignyi	99.8935	5069	Rhinodoras dorbignyi	1704		1	1	Peru and/or Bolivia	Ortega or Sarmiento or CGD or Miranda		NA	NA
species	Rhaphiodon vulpinus		Rhaphiodon vulpinus	Rhaphiodon vulpinus	Rhaphiodon vulpinus	Rhaphiodon vulpinus	Rhaphiodon vulpinus	Rhaphiodon vulpinus	Rhaphiodon vulpinus	99.9291	9055	Rhaphiodon vulpinus	1418	x	9	0	South America: Upper Paraná River basin in Brazil.	FishBase		NA	NA
species	Rhamphichthys rostratus		Rhamphichthys rostratus	Rhamphichthys rostratus	Rhamphichthys rostratus		Rhamphichthys rostratus	Rhamphichthys rostratus	Rhamphichthys rostratus	98	4742	Rhamphichthys rostratus	660	x	7	0	South America: Upper São Francisco River basin, Brazil.	FishBase		NA	NA
species	Rhamphichthys hahni									99.9928	838	Rhamphichthys hahni	66		1	1	Peru and/or Bolivia	Ortega or Sarmiento or CGD or Miranda	Y	NA	NA
species sp.	Rhamdia sp. CGD-2016									99.9414	44270	Rhamdia sp. CGD-2016	7259		#N/A	23	Peru and/or Bolivia	Ortega or Sarmiento or CGD or Miranda		NA	NA
species	Rhamdia quelen		Rhamdia quelen	Rhamdia quelen	Rhamdia quelen	Rhamdia quelen	Rhamdia quelen	Rhamdia quelen	Rhamdia quelen	98.8328	638	Rhamdia quelen	353682		#N/A	7	Peru and/or Bolivia	Ortega or Sarmiento or CGD or Miranda		LC	NA
species	Pyrrhulina australis		Pyrrhulina australis	Pyrrhulina australis	Pyrrhulina australis	Pyrrhulina australis	Pyrrhulina australis	Pyrrhulina australis	Pyrrhulina australis	97	26	Pyrrhulina australis	21		1	1	Peru and/or Bolivia	Ortega or Sarmiento or CGD or Miranda		NA	NA
species	Pygocentrus nattereri		Pygocentrus nattereri	Pygocentrus nattereri	Pygocentrus nattereri	Pygocentrus nattereri	Pygocentrus nattereri	Pygocentrus nattereri	Pygocentrus nattereri	99.9481	1501	Pygocentrus nattereri	18		4	0	South America: Paraná River basin in Brazil.	FishBase		NA	NA
species	Pterygoplichthys pardalis		Pterygoplichthys pardalis		Pterygoplichthys pardalis		Pterygoplichthys pardalis	Pterygoplichthys pardalis	Pterygoplichthys pardalis	99.4444	12	Pterygoplichthys pardalis	64	x	16	0	Central and South America: Río Magdalena drainage	FishBase		NA	NA
species	Pterygoplichthys ambrosettii		Pterygoplichthys ambrosettii	Pterygoplichthys ambrosettii	Pterygoplichthys ambrosettii		Pterygoplichthys ambrosettii	Pterygoplichthys ambrosettii	Pterygoplichthys ambrosettii	97	8	Pterygoplichthys ambrosettii	12		4	0	Peru, Andean astroblepid catfishes	DOI: 10.1111/j.1096-3642.2010.00673.x		NA	NA
genus	Pterygoplichthys									99.938	7722	Pterygoplichthys	8		#N/A	#N/A	#N/A	#N/A		NA	NA
species	Pterodoras granulosus		Pterodoras granulosus	Pterodoras granulosus	Pterodoras granulosus	Pterodoras granulosus	Pterodoras granulosus	Pterodoras granulosus	Pterodoras granulosus	99.8437	29626	Pterodoras granulosus	220		1	1	Peru and/or Bolivia	Ortega or Sarmiento or CGD or Miranda		NA	NA
species	Pseudostegophilus nemurus		Pseudostegophilus nemurus	Pseudostegophilus nemurus	Pseudostegophilus nemurus	Pseudostegophilus nemurus	Pseudostegophilus nemurus	Pseudostegophilus nemurus	Pseudostegophilus nemurus	98	723	Pseudostegophilus nemurus	0		4	#N/A	South America: Rio São Francisco drainage in Brazil.	fishBase		NA	NA
species	Pseudoplatystoma tigrinum		Pseudoplatystoma tigrinum	Pseudoplatystoma tigrinum	Pseudoplatystoma tigrinum	Pseudoplatystoma tigrinum	Pseudoplatystoma tigrinum	Pseudoplatystoma tigrinum	Pseudoplatystoma tigrinum	98.8249	17439	Pseudoplatystoma tigrinum	82		2	2	Peru and/or Bolivia	Ortega or Sarmiento or CGD or Miranda		NA	NA
species	Pseudoplatystoma fasciatum		Pseudoplatystoma fasciatum	Pseudoplatystoma fasciatum	Pseudoplatystoma fasciatum	Pseudoplatystoma fasciatum	Pseudoplatystoma fasciatum	Pseudoplatystoma fasciatum	Pseudoplatystoma fasciatum	99.8714	171574	Pseudoplatystoma fasciatum	93		2	0	South America: Paraná River basin.	FishBase		NA	NA
genus	Pseudoplatystoma									97	162	Pseudoplatystoma	19	x	11	#N/A	South America: Paraíba do Sul River basin.	fishBase		NA	NA
species	Pseudopimelodus pulcher		Pseudopimelodus pulcher							97	9908	Pseudopimelodus pulcher	36877	x	51	0	South America: Atlantic coast rivers of Ceará, Pernambuco, Rio Grande do Norte and Paraíba, Brazil.	FishBase	Y	NA	NA
species	Pseudopimelodus mangurus		Pseudopimelodus mangurus		Pseudopimelodus mangurus	Pseudopimelodus mangurus	Pseudopimelodus mangurus	Pseudopimelodus mangurus	Pseudopimelodus mangurus	98.8416	38	Pseudopimelodus mangurus	1023		1	1	Peru and/or Bolivia	Ortega or Sarmiento or CGD or Miranda		NA	NA
species	Pseudopimelodus bufonius		Pseudopimelodus bufonius			Pseudopimelodus bufonius	Pseudopimelodus bufonius	Pseudopimelodus bufonius		98.9631	656	Pseudopimelodus bufonius	82	x	2	0	South America: Río Orinoco system in Venezuela and Colombia.	FishBase	Y	NA	NA
genus	Pseudopimelodus									99.9679	24377	Pseudopimelodus	2689		2	0	South America: Iquitos, Peru.	FishBase		NA	NA
species	Pseudobunocephalus rugosus		Pseudobunocephalus rugosus		Pseudobunocephalus rugosus		Pseudobunocephalus rugosus	Pseudobunocephalus rugosus	Pseudobunocephalus rugosus	98	41	Pseudobunocephalus rugosus	19		9	9	Peru and/or Bolivia	Ortega or Sarmiento or CGD or Miranda		LC	NA
species	Psellogrammus kennedyi		Psellogrammus kennedyi		Psellogrammus kennedyi		Psellogrammus kennedyi	Psellogrammus kennedyi	Psellogrammus kennedyi	99.9978	82784	Psellogrammus kennedyi	55		63	63	Peru and/or Bolivia	Ortega or Sarmiento or CGD or Miranda		NA	NA
species	Psectrogaster rutiloides		Psectrogaster rutiloides	Psectrogaster rutiloides	Psectrogaster rutiloides		Psectrogaster rutiloides	Psectrogaster rutiloides	Psectrogaster rutiloides	98.1013	2907	Psectrogaster rutiloides	51	x	2	2	Peru and/or Bolivia	Ortega or Sarmiento or CGD or Miranda		NA	NA
species	Psectrogaster amazonica		Psectrogaster amazonica		Psectrogaster amazonica		Psectrogaster amazonica	Psectrogaster amazonica	Psectrogaster amazonica	99.5081	83534	Psectrogaster amazonica	211879	x	5	0	South America: Tietê River basin, Brazil.	FishBase		NA	NA
genus	Prodontocharax									98.9767	514	Prodontocharax	3512		4	4	Peru and/or Bolivia	Ortega or Sarmiento or CGD or Miranda		NA	NA
species	Prochilodus nigricans		Prochilodus nigricans	Prochilodus nigricans	Prochilodus nigricans	Prochilodus nigricans	Prochilodus nigricans	Prochilodus nigricans	Prochilodus nigricans	99.9936	1147854	Prochilodus nigricans	27813	x	10	0	South America: Paraná River basin, in the Paraná River drainage upstream from Guaira, Brazil.	FishBase		NA	NA
species	Prochilodus argenteus		Prochilodus argenteus			Prochilodus argenteus		Prochilodus argenteus		97.0168	1146	Prochilodus argenteus	95407		3	4	Peru and/or Bolivia	Ortega or Sarmiento or CGD or Miranda	Y	NA	NA
species	Potamotrygon motoro		Potamotrygon motoro	Potamotrygon motoro	Potamotrygon motoro	Potamotrygon motoro	Potamotrygon motoro	Potamotrygon motoro	Potamotrygon motoro	99.9974	3061	Potamotrygon motoro	9442		13	26	Peru and/or Bolivia	Ortega or Sarmiento or CGD or Miranda		DD	III
species	Potamotrygon falkneri		Potamotrygon falkneri		Potamotrygon falkneri		Potamotrygon falkneri	Potamotrygon falkneri	Potamotrygon falkneri	99.9967	60146	Potamotrygon falkneri	2024		16	10	Peru and/or Bolivia	Ortega or Sarmiento or CGD or Miranda		DD	III
species	Potamorhina latior		Potamorhina latior	Potamorhina latior	Potamorhina latior	Potamorhina latior	Potamorhina latior	Potamorhina latior	Potamorhina latior	98.7746	37504	Potamorhina latior	3727		2	2	Peru and/or Bolivia	Ortega or Sarmiento or CGD or Miranda		NA	NA
species	Potamorhina altamazonica		Potamorhina altamazonica	Potamorhina altamazonica	Potamorhina altamazonica	Potamorhina altamazonica	Potamorhina altamazonica	Potamorhina altamazonica	Potamorhina altamazonica	99.786	80423	Potamorhina altamazonica	121634		#N/A	8	Peru and/or Bolivia	Ortega or Sarmiento or CGD or Miranda		NA	NA
species	Platystomatichthys sturio		Platystomatichthys sturio	Platystomatichthys sturio	Platystomatichthys sturio	Platystomatichthys sturio	Platystomatichthys sturio	Platystomatichthys sturio	Platystomatichthys sturio	99.968	3216	Platystomatichthys sturio	1262		1	0	probably South America	doi.org/10.1186/1471-2148-11-177		NA	NA
species	Platysilurus mucosus		Platysilurus mucosus	Platysilurus mucosus	Platysilurus mucosus	Platysilurus mucosus	Platysilurus mucosus	Platysilurus mucosus	Platysilurus mucosus	99.9752	929	Platysilurus mucosus	54490		1	0	Peru and/or Bolivia	Ortega or Sarmiento or CGD or Miranda		NA	NA
species sp.	Platydoras cf. armatulus BOLD:AAH9441									97.6574	93	Platydoras cf. armatulus BOLD:AAH9441	34		3	3	Peru and/or Bolivia	Ortega or Sarmiento or CGD or Miranda		NA	NA
species	Platydoras armatulus		Platydoras armatulus		Platydoras armatulus		Platydoras armatulus	Platydoras armatulus	Platydoras armatulus	98.7871	789	Platydoras armatulus	107		1	1	Peru and/or Bolivia	Ortega or Sarmiento or CGD or Miranda		NA	NA
species	Plagioscion ternetzi		Plagioscion ternetzi							98.0627	1753	Plagioscion ternetzi	498		3	3	Peru and/or Bolivia	Ortega or Sarmiento or CGD or Miranda	Y	DD	NA
species	Plagioscion squamosissimus		Plagioscion squamosissimus	Plagioscion squamosissimus	Plagioscion squamosissimus	Plagioscion squamosissimus	Plagioscion squamosissimus	Plagioscion squamosissimus	Plagioscion squamosissimus	100	6682	Plagioscion squamosissimus	36	x	1	#N/A	South America: Paraná River basin	fishBase		LC	NA
species sp.	Pimelodus sp. B CGD-2016									98.4993	1938	Pimelodus sp. B CGD-2016	3258		1	0	Peru and/or Bolivia	Ortega or Sarmiento or CGD or Miranda		NA	NA
species	Pimelodus blochii		Pimelodus blochii	Pimelodus blochii	Pimelodus blochii	Pimelodus blochii	Pimelodus blochii	Pimelodus blochii	Pimelodus blochii	99.6096	1295217	Pimelodus blochii	4		51	#N/A	South America: Rivers of Maranão, Brazil	fishBase		NA	NA
genus	Pimelodus									99.8852	6176	Pimelodus	8140		6	0	South America: São Francisco River basin, Brazil.	FishBase		NA	NA
species	Pimelodina flavipinnis		Pimelodina flavipinnis		Pimelodina flavipinnis		Pimelodina flavipinnis	Pimelodina flavipinnis	Pimelodina flavipinnis	99.2992	238704	Pimelodina flavipinnis	251		15	0	South America: Coastal drainages of eastern Brazil from Bahia to Rio de Janeiro and eastern São Paulo.	FishBase		NA	NA
species	Pimelodella vittata	affinis								97.0662	660	Pimelodella vittata	9		1	1	Peru and/or Bolivia	Ortega or Sarmiento or CGD or Miranda	Y	NA	NA
species sp.	Pimelodella sp. CGD-2016									98.6286	4317	Pimelodella sp. CGD-2016	115		1	1	Peru and/or Bolivia	Ortega or Sarmiento or CGD or Miranda		NA	NA
species	Pimelodella meeki	affinis								97.9548	211879	Pimelodella meeki	16		2	2	Peru and/or Bolivia	Ortega or Sarmiento or CGD or Miranda	Y	NA	NA
species	Pimelodella gracilis		Pimelodella gracilis	Pimelodella gracilis	Pimelodella gracilis	Pimelodella gracilis	Pimelodella gracilis	Pimelodella gracilis	Pimelodella gracilis	97.9241	19	Pimelodella gracilis	6		1	1	Peru and/or Bolivia	Ortega or Sarmiento or CGD or Miranda		NA	NA
genus	Pimelodella									97.186	7259	Pimelodella	140		3	3	Peru and/or Bolivia	Ortega or Sarmiento or CGD or Miranda		NA	NA
species	Piaractus brachypomus		Piaractus brachypomus	Piaractus brachypomus	Piaractus brachypomus	Piaractus brachypomus	Piaractus brachypomus	Piaractus brachypomus	Piaractus brachypomus	99.7769	233580	Piaractus brachypomus	205		1	1	Peru and/or Bolivia	Ortega or Sarmiento or CGD or Miranda		NA	NA
species	Phractocephalus hemioliopterus		Phractocephalus hemioliopterus	Phractocephalus hemioliopterus	Phractocephalus hemioliopterus	Phractocephalus hemioliopterus	Phractocephalus hemioliopterus	Phractocephalus hemioliopterus	Phractocephalus hemioliopterus	99.6727	21679	Phractocephalus hemioliopterus	2		4	#N/A	#N/A	#N/A		NA	NA
species	Phenacorhamdia tenebrosa		Phenacorhamdia tenebrosa							97	7292	Phenacorhamdia tenebrosa	630		8	8	Peru and/or Bolivia	Ortega or Sarmiento or CGD or Miranda	Y	NA	NA
species	Pellona flavipinnis		Pellona flavipinnis	Pellona flavipinnis	Pellona flavipinnis	Pellona flavipinnis	Pellona flavipinnis	Pellona flavipinnis	Pellona flavipinnis	99.1842	105058	Pellona flavipinnis	4		#N/A	#N/A	#N/A	#N/A		LC	NA
species	Pellona castelnaeana		Pellona castelnaeana	Pellona castelnaeana	Pellona castelnaeana	Pellona castelnaeana	Pellona castelnaeana	Pellona castelnaeana	Pellona castelnaeana	99.9836	545	Pellona castelnaeana	2	x	2	#N/A	South America: Orinoco River basin in Colombia and Venezuela.	fishBase		LC	NA
genus	Parodon									99.5358	117204	Parodon	41		1	1	Peru and/or Bolivia	Ortega or Sarmiento or CGD or Miranda		NA	NA
species	Panaque bathyphilus		Panaque bathyphilus							99.9862	580	Panaque bathyphilus	723		2	2	Peru and/or Bolivia	Ortega or Sarmiento or CGD or Miranda	Y	NA	NA
species	Panaqolus albomaculatus		Panaqolus albomaculatus							98.905	1830	Panaqolus albomaculatus	4742		3	3	Peru and/or Bolivia	Ortega or Sarmiento or CGD or Miranda	Y	LC	NA
species	Oxydoras niger		Oxydoras niger	Oxydoras niger	Oxydoras niger	Oxydoras niger	Oxydoras niger	Oxydoras niger	Oxydoras niger	99.9627	12994	Oxydoras niger	35		20	20	Peru and/or Bolivia	Ortega or Sarmiento or CGD or Miranda		NA	NA
species	Oxydoras kneri				Oxydoras kneri		Oxydoras kneri	Oxydoras kneri	Oxydoras kneri	97.9474	51	Oxydoras kneri	5206		18	#N/A	South America: upper Paraná River basin in Brazil.	fishBase		NA	NA
species	Otocinclus vittatus		Otocinclus vittatus	Otocinclus vittatus	Otocinclus vittatus		Otocinclus vittatus	Otocinclus vittatus	Otocinclus vittatus	97.0031	1588	Otocinclus vittatus	557		4	4	Peru and/or Bolivia	Ortega or Sarmiento or CGD or Miranda		NA	NA
species	Ossancora punctata		Ossancora punctata	Ossancora punctata	Ossancora punctata		Ossancora punctata	Ossancora punctata	Ossancora punctata	99.9727	220	Ossancora punctata	7307		3	1	Peru and/or Bolivia	Ortega or Sarmiento or CGD or Miranda		NA	NA
species	Orestias ascotanensis	affinis								99.9899	71953	Orestias ascotanensis	63628	x	9	0	South America: southeastern Brazil.	FishBase	Y	NA	NA
species	Oncorhynchus mykiss		Oncorhynchus mykiss	Oncorhynchus mykiss	Oncorhynchus mykiss	Oncorhynchus mykiss	Oncorhynchus mykiss	Oncorhynchus mykiss	Oncorhynchus mykiss	99.9912	33688	Oncorhynchus mykiss	93054		1	1	Peru and/or Bolivia	Ortega or Sarmiento or CGD or Miranda		NA	NA
species	Odontostilbe stenodon		Odontostilbe stenodon	Odontostilbe stenodon				Odontostilbe stenodon	Odontostilbe stenodon	97.2778	18	Odontostilbe stenodon	1753		2	0	South America: Paraguay.and lower Paraná River basins.	FishBase		NA	NA
genus	Odontostilbe									98	4	Odontostilbe	195		1	1	Peru and/or Bolivia	Ortega or Sarmiento or CGD or Miranda		NA	NA
species	Nemadoras elongatus		Nemadoras elongatus							97	5662	Nemadoras elongatus	82		1	1	Peru and/or Bolivia	Ortega or Sarmiento or CGD or Miranda	Y	NA	NA
genus	Nemadoras									97.3333	8	Nemadoras	46		3	4	Peru and/or Bolivia	Ortega or Sarmiento or CGD or Miranda		NA	NA
species	Mylossoma duriventre		Mylossoma duriventre	Mylossoma duriventre	Mylossoma duriventre	Mylossoma duriventre	Mylossoma duriventre	Mylossoma duriventre	Mylossoma duriventre	99.8895	433095	Mylossoma duriventre	0		6	7	Peru and/or Bolivia	Ortega or Sarmiento or CGD or Miranda		NA	NA
species	Monotocheirodon pearsoni		Monotocheirodon pearsoni	Monotocheirodon pearsoni	Monotocheirodon pearsoni	Monotocheirodon pearsoni	Monotocheirodon pearsoni	Monotocheirodon pearsoni	Monotocheirodon pearsoni	99.9482	15936	Monotocheirodon pearsoni	0		3	4	Peru and/or Bolivia	Ortega or Sarmiento or CGD or Miranda		LC	NA
species	Moenkhausia intermedia		Moenkhausia intermedia	Moenkhausia intermedia	Moenkhausia intermedia	Moenkhausia intermedia	Moenkhausia intermedia	Moenkhausia intermedia	Moenkhausia intermedia	97.9854	9442	Moenkhausia intermedia	1938		1	1	Peru and/or Bolivia	Ortega or Sarmiento or CGD or Miranda		NA	NA
species	Mikrogeophagus altispinosus		Mikrogeophagus altispinosus	Mikrogeophagus altispinosus	Mikrogeophagus altispinosus	Mikrogeophagus altispinosus	Mikrogeophagus altispinosus	Mikrogeophagus altispinosus	Mikrogeophagus altispinosus	100	1514	Mikrogeophagus altispinosus	15005		13	0	South America: Paraná River basin.	FishBase		NA	NA
species	Metynnis maculatus		Metynnis maculatus	Metynnis maculatus	Metynnis maculatus		Metynnis maculatus	Metynnis maculatus	Metynnis maculatus	97	11900	Metynnis maculatus	133		3	0	South America: Venezuela.	FishBase		NA	NA
species	Mesonauta festivus		Mesonauta festivus	Mesonauta festivus	Mesonauta festivus	Mesonauta festivus	Mesonauta festivus	Mesonauta festivus	Mesonauta festivus	99	828	Mesonauta festivus	4317		1	0	Peru and/or Bolivia	Ortega or Sarmiento or CGD or Miranda		NA	NA
species	Megalonema platycephalum		Megalonema platycephalum	Megalonema platycephalum	Megalonema platycephalum		Megalonema platycephalum	Megalonema platycephalum	Megalonema platycephalum	98.8956	35339	Megalonema platycephalum	420		13	13	Peru and/or Bolivia	Ortega or Sarmiento or CGD or Miranda		NA	NA
species	Megalonema platanum		Megalonema platanum		Megalonema platanum		Megalonema platanum	Megalonema platanum	Megalonema platanum	98	630	Megalonema platanum	1747		1	1	Peru and/or Bolivia	Ortega or Sarmiento or CGD or Miranda		NA	NA
species	Megaleporinus trifasciatus									99.6891	44137	Megaleporinus trifasciatus	154493		2	2	Peru and/or Bolivia	Ortega or Sarmiento or CGD or Miranda	Y	NA	NA
species	Loricariichthys platymetopon		Loricariichthys platymetopon		Loricariichthys platymetopon	Loricariichthys platymetopon	Loricariichthys platymetopon	Loricariichthys platymetopon	Loricariichthys platymetopon	99.9946	5595	Loricariichthys platymetopon	548		4	5	Peru and/or Bolivia	Ortega or Sarmiento or CGD or Miranda		NA	NA
species	Loricariichthys maculatus		Loricariichthys maculatus	Loricariichthys maculatus	Loricariichthys maculatus	Loricariichthys maculatus	Loricariichthys maculatus	Loricariichthys maculatus	Loricariichthys maculatus	98.993	429	Loricariichthys maculatus	1939	x	15	15	Peru and/or Bolivia	Ortega or Sarmiento or CGD or Miranda		NA	NA
species	Loricaria lentiginosa									99.9863	12794	Loricaria lentiginosa	789		6	6	Peru and/or Bolivia	Ortega or Sarmiento or CGD or Miranda	Y	NA	NA
species	Leptodoras marki		Leptodoras marki							97	118	Leptodoras marki	2166		103	104	Peru and/or Bolivia	Ortega or Sarmiento or CGD or Miranda	Y	NA	NA
species	Leporinus striatus		Leporinus striatus	Leporinus striatus	Leporinus striatus	Leporinus striatus	Leporinus striatus	Leporinus striatus	Leporinus striatus	98.9962	3149	Leporinus striatus	28090		19	19	Peru and/or Bolivia	Ortega or Sarmiento or CGD or Miranda		LC	NA
species	Leporinus lacustris		Leporinus lacustris							98.537	18827	Leporinus lacustris	638		65	65	Peru and/or Bolivia	Ortega or Sarmiento or CGD or Miranda	Y	NA	NA
species	Leporinus friderici		Leporinus friderici	Leporinus friderici	Leporinus friderici	Leporinus friderici	Leporinus friderici	Leporinus friderici	Leporinus friderici	99.5329	3417	Leporinus friderici	38		7	7	Peru and/or Bolivia	Ortega or Sarmiento or CGD or Miranda		NA	NA
species	Leiarius marmoratus		Leiarius marmoratus	Leiarius marmoratus	Leiarius marmoratus	Leiarius marmoratus	Leiarius marmoratus	Leiarius marmoratus	Leiarius marmoratus	99.7679	70997	Leiarius marmoratus	331		10	11	Peru and/or Bolivia	Ortega or Sarmiento or CGD or Miranda		NA	NA
species	Lamontichthys stibaros		Lamontichthys stibaros							98	205	Lamontichthys stibaros	35339		1	1	Peru and/or Bolivia	Ortega or Sarmiento or CGD or Miranda	Y	LC	NA
species	Lamontichthys filamentosus		Lamontichthys filamentosus	Lamontichthys filamentosus	Lamontichthys filamentosus	Lamontichthys filamentosus	Lamontichthys filamentosus	Lamontichthys filamentosus	Lamontichthys filamentosus	99.3937	14424	Lamontichthys filamentosus	1830		1	1	Peru and/or Bolivia	Ortega or Sarmiento or CGD or Miranda		NA	NA
species sp.	Knodus sp. MUSM35422									99.9218	169	Knodus sp. MUSM35422	6511		35	35	Peru and/or Bolivia	Ortega or Sarmiento or CGD or Miranda		NA	NA
species	Knodus moenkhausii		Knodus moenkhausii	Knodus moenkhausii	Knodus moenkhausii		Knodus moenkhausii	Knodus moenkhausii	Knodus moenkhausii	97.9344	55	Knodus moenkhausii	89		8	8	Peru and/or Bolivia	Ortega or Sarmiento or CGD or Miranda		NA	NA
species	Knodus mizquae		Knodus mizquae		Knodus mizquae	Knodus mizquae	Knodus mizquae	Knodus mizquae	Knodus mizquae	99.9964	702236	Knodus mizquae	429		10	0	South America: Amazon and Orinoco River basins.	FishBase		DD	NA
species	Knodus borki		Knodus borki							97.9168	2689	Knodus borki	158165		7	0	Andean astroblepid catfishes	doi.org/10.1111/j.1096-3642.2010.00673.x	Y	NA	NA
genus	Knodus									99.8908	19980	Knodus	2034		54	54	Peru and/or Bolivia	Ortega or Sarmiento or CGD or Miranda		NA	NA
species	Imparfinis minutus		Imparfinis minutus							98.9949	50509	Imparfinis minutus	656		7	7	Peru and/or Bolivia	Ortega or Sarmiento or CGD or Miranda	Y	NA	NA
species	Imparfinis cochabambae		Imparfinis cochabambae		Imparfinis cochabambae	Imparfinis cochabambae	Imparfinis cochabambae	Imparfinis cochabambae	Imparfinis cochabambae	99	1808	Imparfinis cochabambae	71388		#N/A	14	Peru and/or Bolivia	Ortega or Sarmiento or CGD or Miranda		NT	NA
species	Hypostomus topavae		Hypostomus topavae							99.6937	81	Hypostomus topavae	514		#N/A	0	Peru and/or Bolivia	Ortega or Sarmiento or CGD or Miranda	Y	NA	NA
species	Hypostomus levis		Hypostomus levis	Hypostomus levis	Hypostomus levis	Hypostomus levis	Hypostomus levis	Hypostomus levis	Hypostomus levis	99.7647	245	Hypostomus levis	41843		1	1	Peru and/or Bolivia	Ortega or Sarmiento or CGD or Miranda		DD	NA
species	Hypostomus commersoni		Hypostomus commersoni							98.9959	668	Hypostomus commersoni	419		10	10	Peru and/or Bolivia	Ortega or Sarmiento or CGD or Miranda	Y	NA	NA
species	Hypostomus aspidolepis	affinis								97	23	Hypostomus aspidolepis	429		1	1	Peru and/or Bolivia	Ortega or Sarmiento or CGD or Miranda	Y	LC	NA
species	Hypostomus affinis	affinis								97.6596	19	Hypostomus affinis	50508		19	0	South America: Upper São Francisco River basin, Brazil.	FishBase	Y	NA	NA
genus	Hypostomus									98.9733	71388	Hypostomus	2093		7	7	Peru and/or Bolivia	Ortega or Sarmiento or CGD or Miranda		NA	NA
species	Hypoptopoma incognitum		Hypoptopoma incognitum	Hypoptopoma incognitum	Hypoptopoma incognitum	Hypoptopoma incognitum	Hypoptopoma incognitum	Hypoptopoma incognitum	Hypoptopoma incognitum	100	49	Hypoptopoma incognitum	668		21	0	South America: Lower Paraná including the Iguazú, Paraguay, Río de la Plata and Dulce Rivers.	FishBase		NA	NA
species	Hypophthalmus oremaculatus		Hypophthalmus oremaculatus							99.7332	648	Hypophthalmus oremaculatus	3149		11	11	Peru and/or Bolivia	Ortega or Sarmiento or CGD or Miranda	Y	NA	NA
species	Hypophthalmus marginatus		Hypophthalmus marginatus	Hypophthalmus marginatus	Hypophthalmus marginatus		Hypophthalmus marginatus	Hypophthalmus marginatus	Hypophthalmus marginatus	99.3883	69882	Hypophthalmus marginatus	56914		13	11	Peru and/or Bolivia	Ortega or Sarmiento or CGD or Miranda		NA	NA
species	Hypophthalmus edentatus		Hypophthalmus edentatus	Hypophthalmus edentatus	Hypophthalmus edentatus		Hypophthalmus edentatus	Hypophthalmus edentatus	Hypophthalmus edentatus	99.7164	251711	Hypophthalmus edentatus	636		1	1	Peru and/or Bolivia	Ortega or Sarmiento or CGD or Miranda		NA	NA
species	Hydrolycus scomberoides		Hydrolycus scomberoides	Hydrolycus scomberoides	Hydrolycus scomberoides	Hydrolycus scomberoides	Hydrolycus scomberoides	Hydrolycus scomberoides	Hydrolycus scomberoides	99.0212	1322	Hydrolycus scomberoides	1866		14	15	Peru and/or Bolivia	Ortega or Sarmiento or CGD or Miranda		NA	NA
species	Hoplosternum littorale		Hoplosternum littorale	Hoplosternum littorale	Hoplosternum littorale	Hoplosternum littorale	Hoplosternum littorale	Hoplosternum littorale	Hoplosternum littorale	99.2157	153	Hoplosternum littorale	235		1	1	Peru and/or Bolivia	Ortega or Sarmiento or CGD or Miranda		NA	NA
species	Hoplias malabaricus		Hoplias malabaricus	Hoplias malabaricus	Hoplias malabaricus	Hoplias malabaricus	Hoplias malabaricus	Hoplias malabaricus	Hoplias malabaricus	99.0902	43669	Hoplias malabaricus	695		3	3	Peru and/or Bolivia	Ortega or Sarmiento or CGD or Miranda		LC	NA
species	Hoplerythrinus unitaeniatus		Hoplerythrinus unitaeniatus	Hoplerythrinus unitaeniatus	Hoplerythrinus unitaeniatus	Hoplerythrinus unitaeniatus	Hoplerythrinus unitaeniatus	Hoplerythrinus unitaeniatus	Hoplerythrinus unitaeniatus	99.3049	2567	Hoplerythrinus unitaeniatus	14		12	12	Peru and/or Bolivia	Ortega or Sarmiento or CGD or Miranda		NA	NA
species	Heros severus		Heros severus	Heros severus	Heros severus		Heros severus	Heros severus	Heros severus	98	140	Heros severus	1808		1	1	Peru and/or Bolivia	Ortega or Sarmiento or CGD or Miranda		NA	NA
species	Hemisorubim platyrhynchos		Hemisorubim platyrhynchos	Hemisorubim platyrhynchos	Hemisorubim platyrhynchos	Hemisorubim platyrhynchos	Hemisorubim platyrhynchos	Hemisorubim platyrhynchos	Hemisorubim platyrhynchos	99.9375	9647	Hemisorubim platyrhynchos	828		6	6	Peru and/or Bolivia	Ortega or Sarmiento or CGD or Miranda		NA	NA
species	Hemigrammus lunatus		Hemigrammus lunatus	Hemigrammus lunatus	Hemigrammus lunatus	Hemigrammus lunatus	Hemigrammus lunatus	Hemigrammus lunatus	Hemigrammus lunatus	100	8	Hemigrammus lunatus	5374		44	40	Peru and/or Bolivia	Ortega or Sarmiento or CGD or Miranda		NA	NA
species	Hemibrycon beni		Hemibrycon beni	Hemibrycon beni	Hemibrycon beni	Hemibrycon beni	Hemibrycon beni	Hemibrycon beni	Hemibrycon beni	98.0458	7307	Hemibrycon beni	5		7	7	Peru and/or Bolivia	Ortega or Sarmiento or CGD or Miranda		LC	NA
species	Heliotrygon gomesi		Heliotrygon gomesi							98	6	Heliotrygon gomesi	1322		6	7	Peru and/or Bolivia	Ortega or Sarmiento or CGD or Miranda	Y	NA	NA
species	Hassar orestis		Hassar orestis							97	38	Hassar orestis	1201		10	10	Peru and/or Bolivia	Ortega or Sarmiento or CGD or Miranda	Y	NA	NA
species	Gymnotus sylvius	affinis								100	193	Gymnotus sylvius	487		14	0	Peru and/or Bolivia	Ortega or Sarmiento or CGD or Miranda	Y	NA	NA
species	Gymnotus pantanal		Gymnotus pantanal	Gymnotus pantanal	Gymnotus pantanal		Gymnotus pantanal	Gymnotus pantanal	Gymnotus pantanal	98.9905	419	Gymnotus pantanal	43669		166	135	Peru and/or Bolivia	Ortega or Sarmiento or CGD or Miranda		NA	NA
species	Gymnotus inaequilabiatus		Gymnotus inaequilabiatus		Gymnotus inaequilabiatus		Gymnotus inaequilabiatus	Gymnotus inaequilabiatus	Gymnotus inaequilabiatus	99.8472	1511	Gymnotus inaequilabiatus	6970		6	7	Peru and/or Bolivia	Ortega or Sarmiento or CGD or Miranda		NA	NA
species	Gymnotus carapo		Gymnotus carapo	Gymnotus carapo	Gymnotus carapo	Gymnotus carapo	Gymnotus carapo	Gymnotus carapo	Gymnotus carapo	99.8846	10936	Gymnotus carapo	2545		4	5	Peru and/or Bolivia	Ortega or Sarmiento or CGD or Miranda		LC	NA
genus	Gymnotus									99.5492	115	Gymnotus	31		8	9	Peru and/or Bolivia	Ortega or Sarmiento or CGD or Miranda		NA	NA
genus	Gephyrocharax									99.9467	11793	Gephyrocharax	153		18	18	Peru and/or Bolivia	Ortega or Sarmiento or CGD or Miranda		NA	NA
species	Geophagus dicrozoster		Geophagus dicrozoster							98.5672	133	Geophagus dicrozoster	32902		1	1	Peru and/or Bolivia	Ortega or Sarmiento or CGD or Miranda	Y	NA	NA
species	Gasteropelecus sternicla		Gasteropelecus sternicla	Gasteropelecus sternicla	Gasteropelecus sternicla	Gasteropelecus sternicla	Gasteropelecus sternicla	Gasteropelecus sternicla	Gasteropelecus sternicla	100	52	Gasteropelecus sternicla	445		11	11	Peru and/or Bolivia	Ortega or Sarmiento or CGD or Miranda		NA	NA
species	Galeocharax knerii		Galeocharax knerii	Galeocharax knerii		Galeocharax knerii		Galeocharax knerii	Galeocharax knerii	97	16440	Galeocharax knerii	125		5	6	Peru and/or Bolivia	Ortega or Sarmiento or CGD or Miranda		NA	NA
species	Farlowella oxyrryncha		Farlowella oxyrryncha	Farlowella oxyrryncha	Farlowella oxyrryncha	Farlowella oxyrryncha	Farlowella oxyrryncha	Farlowella oxyrryncha	Farlowella oxyrryncha	98	16	Farlowella oxyrryncha	2567		11	12	Peru and/or Bolivia	Ortega or Sarmiento or CGD or Miranda		NA	NA
species	Farlowella amazonum		Farlowella amazonum							99.9652	2497	Farlowella amazonum	32		4	5	Peru and/or Bolivia	Ortega or Sarmiento or CGD or Miranda	Y	NA	NA
species	Erythrinus erythrinus		Erythrinus erythrinus	Erythrinus erythrinus	Erythrinus erythrinus	Erythrinus erythrinus	Erythrinus erythrinus	Erythrinus erythrinus	Erythrinus erythrinus	100	12	Erythrinus erythrinus	83		1	1	Peru and/or Bolivia	Ortega or Sarmiento or CGD or Miranda		NA	NA
species	Eigenmannia virescens		Eigenmannia virescens	Eigenmannia virescens	Eigenmannia virescens	Eigenmannia virescens	Eigenmannia virescens	Eigenmannia virescens	Eigenmannia virescens	98.8258	28090	Eigenmannia virescens	1433		4	5	Peru and/or Bolivia	Ortega or Sarmiento or CGD or Miranda		NA	NA
species sp.	Eigenmannia sp. CBM-ZF-10620									97	6075	Eigenmannia sp. CBM-ZF-10620	14424		5	5	Peru and/or Bolivia	Ortega or Sarmiento or CGD or Miranda		NA	NA
species sp.	Eigenmannia sp. 2 (cf. trilineata)					Eigenmannia sp. 2 (cf. trilineata)	Eigenmannia sp. 2 (cf. trilineata)	Eigenmannia sp. 2 (cf. trilineata)		97.0769	66	Eigenmannia sp. 2 (cf. trilineata)	45		3	4	Peru and/or Bolivia	Ortega or Sarmiento or CGD or Miranda		NA	NA
species	Distocyclus conirostris		Distocyclus conirostris	Distocyclus conirostris	Distocyclus conirostris		Distocyclus conirostris	Distocyclus conirostris	Distocyclus conirostris	98	115	Distocyclus conirostris	12		57	58	Peru and/or Bolivia	Ortega or Sarmiento or CGD or Miranda		LC	NA
species	Cyphocharax vanderi	affinis								97.0422	9210	Cyphocharax vanderi	3271		4	5	Peru and/or Bolivia	Ortega or Sarmiento or CGD or Miranda	Y	NA	NA
species sp.	Cyphocharax sp. 3 (cf. notatus)					Cyphocharax sp. 3 (cf. notatus)	Cyphocharax sp. 3 (cf. notatus)	Cyphocharax sp. 3 (cf. notatus)		98	9	Cyphocharax sp. 3 (cf. notatus)	1		15	16	Peru and/or Bolivia	Ortega or Sarmiento or CGD or Miranda		NA	NA
species sp.	Cyphocharax sp. 2 (cf. leucostictus)					Cyphocharax sp. 2 (cf. leucostictus)	Cyphocharax sp. 2 (cf. leucostictus)	Cyphocharax sp. 2 (cf. leucostictus)		97.9999	54490	Cyphocharax sp. 2 (cf. leucostictus)	18		117	118	Peru and/or Bolivia	Ortega or Sarmiento or CGD or Miranda		NA	NA
species	Cyphocharax gilbert		Cyphocharax gilbert							98	251	Cyphocharax gilbert	117203		#N/A	4	Peru and/or Bolivia	Ortega or Sarmiento or CGD or Miranda	Y	NA	NA
species	Cynodon gibbus		Cynodon gibbus	Cynodon gibbus	Cynodon gibbus		Cynodon gibbus	Cynodon gibbus	Cynodon gibbus	97.4286	82	Cynodon gibbus	115		#N/A	#N/A	#N/A	#N/A		NA	NA
species	Cyanocharax itaimbe	affinis								97	1013	Cyanocharax itaimbe	7875		7	8	Peru and/or Bolivia	Ortega or Sarmiento or CGD or Miranda	Y	NA	NA
species	Curimatella meyeri		Curimatella meyeri	Curimatella meyeri	Curimatella meyeri	Curimatella meyeri	Curimatella meyeri	Curimatella meyeri	Curimatella meyeri	99.4222	45	Curimatella meyeri	162846		10	11	Peru and/or Bolivia	Ortega or Sarmiento or CGD or Miranda		NA	NA
species	Curimatella lepidura		Curimatella lepidura							98	8140	Curimatella lepidura	85288		24	25	Peru and/or Bolivia	Ortega or Sarmiento or CGD or Miranda	Y	NA	NA
species	Curimata cyprinoides		Curimata cyprinoides							98.7588	236082	Curimata cyprinoides	9		8	9	Peru and/or Bolivia	Ortega or Sarmiento or CGD or Miranda	Y	NA	NA
species	Crenicichla reticulata		Crenicichla reticulata	Crenicichla reticulata	Crenicichla reticulata	Crenicichla reticulata	Crenicichla reticulata	Crenicichla reticulata	Crenicichla reticulata	98.0542	93055	Crenicichla reticulata	952		8	9	Peru and/or Bolivia	Ortega or Sarmiento or CGD or Miranda		NA	NA
species	Crenicichla menezesi		Crenicichla menezesi							98	4	Crenicichla menezesi	11086	x	12	0	South America: Amazon River basin in Brazil (Ref. 36801). Reported from Argentina (Ref. 9086).	FishBase	Y	NA	NA
species	Crenicichla britskii									97.9806	27814	Crenicichla britskii	81		6	0	South America: Grande River basin	FishBase	Y	NA	NA
species	Creagrutus occidaneus		Creagrutus occidaneus			Creagrutus occidaneus		Creagrutus occidaneus		97.0203	599	Creagrutus occidaneus	9		2	2	Peru and/or Bolivia	Ortega or Sarmiento or CGD or Miranda	Y	NA	NA
genus	Creagrutus									97.9951	121634	Creagrutus	7		21	22	Peru and/or Bolivia	Ortega or Sarmiento or CGD or Miranda		NA	NA
species	Corydoras splendens		Corydoras splendens	Corydoras splendens	Corydoras splendens		Corydoras splendens	Corydoras splendens	Corydoras splendens	97.2381	21	Corydoras splendens	55048		5	6	Peru and/or Bolivia	Ortega or Sarmiento or CGD or Miranda		NA	NA
species	Corydoras aeneus		Corydoras aeneus	Corydoras aeneus	Corydoras aeneus	Corydoras aeneus	Corydoras aeneus	Corydoras aeneus	Corydoras aeneus	99	14	Corydoras aeneus	1658		82	82	Peru and/or Bolivia	Ortega or Sarmiento or CGD or Miranda		NA	NA
species	Colossoma macropomum		Colossoma macropomum	Colossoma macropomum	Colossoma macropomum	Colossoma macropomum	Colossoma macropomum	Colossoma macropomum	Colossoma macropomum	100	67	Colossoma macropomum	648		3	0	South America: Paraná River basin.	FishBase		NA	NA
species	Cichlasoma orientale									97.69	36877	Cichlasoma orientale	36939		248	234	Peru and/or Bolivia	Ortega or Sarmiento or CGD or Miranda	Y	NA	NA
species sp.	Cichla sp.									98	3258	Cichla sp.	245		1	1	Peru and/or Bolivia	Ortega or Sarmiento or CGD or Miranda		NA	NA
species	Cichla monoculus		Cichla monoculus	Cichla monoculus				Cichla monoculus	Cichla monoculus	98.8822	331	Cichla monoculus	6288		5	6	Peru and/or Bolivia	Ortega or Sarmiento or CGD or Miranda		NA	NA
genus	Cheirodontops									99.995	2607	Cheirodontops	22654		77	43	Peru and/or Bolivia	Ortega or Sarmiento or CGD or Miranda		NA	NA
species	Chasmocranus brachynemus	affinis								97	66	Chasmocranus brachynemus	523749		1	1	Peru and/or Bolivia	Ortega or Sarmiento or CGD or Miranda	Y	NA	NA
species	Charax gibbosus		Charax gibbosus	Charax gibbosus	Charax gibbosus	Charax gibbosus	Charax gibbosus	Charax gibbosus	Charax gibbosus	98.0968	82	Charax gibbosus	31767		4	5	Peru and/or Bolivia	Ortega or Sarmiento or CGD or Miranda		NA	NA
species sp.	Characidium sp.									99.0766	487	Characidium sp.	631		#N/A	#N/A	#N/A	#N/A		NA	NA
species	Characidium bolivianum		Characidium bolivianum	Characidium bolivianum	Characidium bolivianum	Characidium bolivianum	Characidium bolivianum	Characidium bolivianum	Characidium bolivianum	100	29	Characidium bolivianum	29626		19	20	Peru and/or Bolivia	Ortega or Sarmiento or CGD or Miranda		LC	NA
species	Chaetobranchopsis orbicularis		Chaetobranchopsis orbicularis	Chaetobranchopsis orbicularis	Chaetobranchopsis orbicularis		Chaetobranchopsis orbicularis	Chaetobranchopsis orbicularis	Chaetobranchopsis orbicularis	99	695	Chaetobranchopsis orbicularis	1511		11	11	Peru and/or Bolivia	Ortega or Sarmiento or CGD or Miranda		NA	NA
species sp.	Cetopsorhamdia sp. nov (madidi)						Cetopsorhamdia sp. nov (madidi)	Cetopsorhamdia sp. nov (madidi)		99.9363	422	Cetopsorhamdia sp. nov (madidi)	139522		200	304	Peru and/or Bolivia	Ortega or Sarmiento or CGD or Miranda		NA	NA
species	Cetopsorhamdia iheringi	affinis				Cetopsorhamdia iheringi		Cetopsorhamdia iheringi		97	6784	Cetopsorhamdia iheringi	10936		38	35	Peru and/or Bolivia	Ortega or Sarmiento or CGD or Miranda	Y	NA	NA
genus	Cetopsorhamdia						Cetopsorhamdia	Cetopsorhamdia		97	34	Cetopsorhamdia	1028		#N/A	372	Peru and/or Bolivia	Ortega or Sarmiento or CGD or Miranda		NA	NA
species	Cetopsis gobioides		Cetopsis gobioides	Cetopsis gobioides		Cetopsis gobioides		Cetopsis gobioides	Cetopsis gobioides	99.9548	22955	Cetopsis gobioides	9488		58	59	Peru and/or Bolivia	Ortega or Sarmiento or CGD or Miranda		NA	NA
species	Cetopsis coecutiens		Cetopsis coecutiens	Cetopsis coecutiens	Cetopsis coecutiens	Cetopsis coecutiens	Cetopsis coecutiens	Cetopsis coecutiens	Cetopsis coecutiens	100	15	Cetopsis coecutiens	19979		#N/A	105	Peru and/or Bolivia	Ortega or Sarmiento or CGD or Miranda		NA	NA
species	Centromochlus perugiae		Centromochlus perugiae		Centromochlus perugiae	Centromochlus perugiae	Centromochlus perugiae	Centromochlus perugiae	Centromochlus perugiae	97.993	3727	Centromochlus perugiae	5069		7	7	Peru and/or Bolivia	Ortega or Sarmiento or CGD or Miranda		NA	NA
species	Carnegiella myersi		Carnegiella myersi	Carnegiella myersi	Carnegiella myersi	Carnegiella myersi	Carnegiella myersi	Carnegiella myersi	Carnegiella myersi	99	235	Carnegiella myersi	4784		2	2	Peru and/or Bolivia	Ortega or Sarmiento or CGD or Miranda		LC	NA
species	Calophysus macropterus		Calophysus macropterus	Calophysus macropterus	Calophysus macropterus	Calophysus macropterus	Calophysus macropterus	Calophysus macropterus	Calophysus macropterus	97	41697	Calophysus macropterus	169		1	0	Alto Ucayali	ISBN: 9781300185840		NA	NA
species	Callichthys callichthys		Callichthys callichthys	Callichthys callichthys	Callichthys callichthys	Callichthys callichthys	Callichthys callichthys	Callichthys callichthys	Callichthys callichthys	98.6753	420	Callichthys callichthys	21470		36	37	Peru and/or Bolivia	Ortega or Sarmiento or CGD or Miranda		NA	NA
species	Bujurquina tambopatae		Bujurquina tambopatae			Bujurquina tambopatae	Bujurquina tambopatae	Bujurquina tambopatae		99.9869	19346	Bujurquina tambopatae	14870		45	8	Peru and/or Bolivia	Ortega or Sarmiento or CGD or Miranda	Y	LC	NA
species	Bryconamericus diaphanus		Bryconamericus diaphanus	Bryconamericus diaphanus	Bryconamericus diaphanus	Bryconamericus diaphanus	Bryconamericus diaphanus	Bryconamericus diaphanus	Bryconamericus diaphanus	97	10634	Bryconamericus diaphanus	3092		21	22	Peru and/or Bolivia	Ortega or Sarmiento or CGD or Miranda		LC	NA
species	Bryconacidnus hemigrammus		Bryconacidnus hemigrammus	Bryconacidnus hemigrammus	Bryconacidnus hemigrammus	Bryconacidnus hemigrammus	Bryconacidnus hemigrammus	Bryconacidnus hemigrammus	Bryconacidnus hemigrammus	99.2516	32902	Bryconacidnus hemigrammus	3		111	#N/A	#N/A	#N/A		DD	NA
species	Brycon melanopterus		Brycon melanopterus	Brycon melanopterus	Brycon melanopterus	Brycon melanopterus	Brycon melanopterus	Brycon melanopterus	Brycon melanopterus	99.9545	180736	Brycon melanopterus	422	x	1	1	Peru and/or Bolivia	Ortega or Sarmiento or CGD or Miranda		NA	NA
species	Brycon cephalus		Brycon cephalus	Brycon cephalus	Brycon cephalus	Brycon cephalus	Brycon cephalus	Brycon cephalus	Brycon cephalus	99.9832	54630	Brycon cephalus	9647		21	22	Peru and/or Bolivia	Ortega or Sarmiento or CGD or Miranda		NA	NA
species	Brachyplatystoma vaillantii		Brachyplatystoma vaillantii		Brachyplatystoma vaillantii		Brachyplatystoma vaillantii	Brachyplatystoma vaillantii	Brachyplatystoma vaillantii	99.6848	1348036	Brachyplatystoma vaillantii	7722		#N/A	0	#N/A	#N/A		NA	NA
species	Brachyplatystoma filamentosum		Brachyplatystoma filamentosum	Brachyplatystoma filamentosum	Brachyplatystoma filamentosum	Brachyplatystoma filamentosum	Brachyplatystoma filamentosum	Brachyplatystoma filamentosum	Brachyplatystoma filamentosum	99.2097	504835	Brachyplatystoma filamentosum	0		1	1	Peru and/or Bolivia	Ortega or Sarmiento or CGD or Miranda		NA	NA
species sp.	Brachyhypopomus sp. TPC-2015									97	42	Brachyhypopomus sp. TPC-2015	44270		2	0	Peru and/or Bolivia	Ortega or Sarmiento or CGD or Miranda		NA	NA
species	Brachyhypopomus pinnicaudatus		Brachyhypopomus pinnicaudatus	Brachyhypopomus pinnicaudatus	Brachyhypopomus pinnicaudatus	Brachyhypopomus pinnicaudatus	Brachyhypopomus pinnicaudatus	Brachyhypopomus pinnicaudatus	Brachyhypopomus pinnicaudatus	98.9438	89	Brachyhypopomus pinnicaudatus	11793		#N/A	1	Peru and/or Bolivia	Ortega or Sarmiento or CGD or Miranda		NA	NA
species	Australoheros facetus		Australoheros facetus							97	75	Australoheros facetus	1501		77	78	Peru and/or Bolivia	Ortega or Sarmiento or CGD or Miranda	Y	NA	NA
species	Auchenipterus osteomystax		Auchenipterus osteomystax			Auchenipterus osteomystax		Auchenipterus osteomystax		99.9618	4629	Auchenipterus osteomystax	15936		1	1	Peru and/or Bolivia	Ortega or Sarmiento or CGD or Miranda	Y	NA	NA
species	Auchenipterus ambyiacus		Auchenipterus ambyiacus	Auchenipterus ambyiacus	Auchenipterus ambyiacus	Auchenipterus ambyiacus	Auchenipterus ambyiacus	Auchenipterus ambyiacus	Auchenipterus ambyiacus	100	409	Auchenipterus ambyiacus	25		5	6	Peru and/or Bolivia	Ortega or Sarmiento or CGD or Miranda		NA	NA
species	Astyanax marionae	affinis								97	3483	Astyanax marionae	22955		4	0	South America: upper São Francisco, Paraná and Uruguay River basins	FishBase	Y	NA	NA
species	Astyanax bimaculatus		Astyanax bimaculatus	Astyanax bimaculatus	Astyanax bimaculatus	Astyanax bimaculatus	Astyanax bimaculatus	Astyanax bimaculatus	Astyanax bimaculatus	99.7611	47148	Astyanax bimaculatus	143		1	1	Peru and/or Bolivia	Ortega or Sarmiento or CGD or Miranda		NA	NA
genus	Astyanax									99.9719	48426	Astyanax	4629		33	33	Peru and/or Bolivia	Ortega or Sarmiento or CGD or Miranda		NA	NA
genus	Astyanacinus									99.9977	7704	Astyanacinus	13589		7	7	Peru and/or Bolivia	Ortega or Sarmiento or CGD or Miranda		NA	NA
species	Astronotus crassipinnis		Astronotus crassipinnis	Astronotus crassipinnis	Astronotus crassipinnis	Astronotus crassipinnis	Astronotus crassipinnis	Astronotus crassipinnis	Astronotus crassipinnis	99.9949	1380	Astronotus crassipinnis	12989		7	8	Peru and/or Bolivia	Ortega or Sarmiento or CGD or Miranda		NA	NA
species sp.	Astroblepus sp. NM-2010									97.9976	1262	Astroblepus sp. NM-2010	2497		7	0	South America: Amazon, Tocantins, and La Plata River basins.	FishBase		NA	NA
species sp.	Astroblepus sp. E AJG-2010									97.3333	12	Astroblepus sp. E AJG-2010	24377		#N/A	15	Peru and/or Bolivia	Ortega or Sarmiento or CGD or Miranda		NA	NA
species sp.	Astroblepus sp. C AJG-2010									98.9556	158165	Astroblepus sp. C AJG-2010	3216		2	2	Peru and/or Bolivia	Ortega or Sarmiento or CGD or Miranda		NA	NA
species	Arapaima gigas		Arapaima gigas	Arapaima gigas				Arapaima gigas	Arapaima gigas	100	783	Arapaima gigas	7		1	1	Peru and/or Bolivia	Ortega or Sarmiento or CGD or Miranda		DD	II
species	Apteronotus ellisi	affinis								98	36	Apteronotus ellisi	48425		#N/A	405	Peru and/or Bolivia	Ortega or Sarmiento or CGD or Miranda	Y	NA	NA
species	Apteronotus bonapartii		Apteronotus bonapartii	Apteronotus bonapartii	Apteronotus bonapartii		Apteronotus bonapartii	Apteronotus bonapartii	Apteronotus bonapartii	97.9724	3512	Apteronotus bonapartii	220		2	4	Peru and/or Bolivia	Ortega or Sarmiento or CGD or Miranda		NA	NA
species	Apteronotus albifrons		Apteronotus albifrons	Apteronotus albifrons	Apteronotus albifrons	Apteronotus albifrons	Apteronotus albifrons	Apteronotus albifrons	Apteronotus albifrons	98.9988	56916	Apteronotus albifrons	929		1	1	Peru and/or Bolivia	Ortega or Sarmiento or CGD or Miranda		NA	NA
species	Apistogramma linkei		Apistogramma linkei	Apistogramma linkei	Apistogramma linkei		Apistogramma linkei	Apistogramma linkei	Apistogramma linkei	97.0399	1704	Apistogramma linkei	4192		8	8	Peru and/or Bolivia	Ortega or Sarmiento or CGD or Miranda		LC	NA
genus	Aphyocheirodon									100	64	Aphyocheirodon	758		5	5	Peru and/or Bolivia	Ortega or Sarmiento or CGD or Miranda		NA	NA
species	Aphyocharax dentatus		Aphyocharax dentatus	Aphyocharax dentatus	Aphyocharax dentatus	Aphyocharax dentatus	Aphyocharax dentatus	Aphyocharax dentatus	Aphyocharax dentatus	98	498	Aphyocharax dentatus	0		97	#N/A	#N/A	#N/A		NA	NA
species	Aphyocharax alburnus		Aphyocharax alburnus	Aphyocharax alburnus	Aphyocharax alburnus	Aphyocharax alburnus	Aphyocharax alburnus	Aphyocharax alburnus	Aphyocharax alburnus	98	107	Aphyocharax alburnus	54630		4	5	Peru and/or Bolivia	Ortega or Sarmiento or CGD or Miranda		NA	NA
species	Apareiodon affinis		Apareiodon affinis		Apareiodon affinis		Apareiodon affinis	Apareiodon affinis	Apareiodon affinis	100	69	Apareiodon affinis	545		3	4	Peru and/or Bolivia	Ortega or Sarmiento or CGD or Miranda		NA	NA
species	Anodus elongatus		Anodus elongatus	Anodus elongatus	Anodus elongatus		Anodus elongatus	Anodus elongatus	Anodus elongatus	99.2064	124937	Anodus elongatus	580		1	1	Peru and/or Bolivia	Ortega or Sarmiento or CGD or Miranda		NA	NA
species	Ancistrus temminckii		Ancistrus temminckii		Ancistrus temminckii	Ancistrus temminckii	Ancistrus temminckii	Ancistrus temminckii	Ancistrus temminckii	97.7964	1023	Ancistrus temminckii	12794	x	2	0	South America: Upper Paraná River basin.	FishBase		NA	NA
species sp.	Ancistrus sp. CGD-2016									100	493	Ancistrus sp. CGD-2016	19345		1	1	Peru and/or Bolivia	Ortega or Sarmiento or CGD or Miranda		NA	NA
species	Ancistrus montanus		Ancistrus montanus	Ancistrus montanus	Ancistrus montanus	Ancistrus montanus	Ancistrus montanus	Ancistrus montanus	Ancistrus montanus	98.6842	1747	Ancistrus montanus	47776		42	42	Peru and/or Bolivia	Ortega or Sarmiento or CGD or Miranda		LC	NA
species	Ancistrus hoplogenys		Ancistrus hoplogenys	Ancistrus hoplogenys	Ancistrus hoplogenys	Ancistrus hoplogenys	Ancistrus hoplogenys	Ancistrus hoplogenys	Ancistrus hoplogenys	99.7799	523750	Ancistrus hoplogenys	71953	x	1	0	South America: Ascotán Lake, Chile.	FishBase		NA	NA
species	Ancistrus cirrhosus		Ancistrus cirrhosus	Ancistrus cirrhosus	Ancistrus cirrhosus	Ancistrus cirrhosus	Ancistrus cirrhosus	Ancistrus cirrhosus	Ancistrus cirrhosus	97	86	Ancistrus cirrhosus	1320		51	52	Peru and/or Bolivia	Ortega or Sarmiento or CGD or Miranda		NA	NA
species	Ancistrus bufonius		Ancistrus bufonius	Ancistrus bufonius	Ancistrus bufonius	Ancistrus bufonius	Ancistrus bufonius	Ancistrus bufonius	Ancistrus bufonius	99.3356	83	Ancistrus bufonius	33688		396	396	Peru and/or Bolivia	Ortega or Sarmiento or CGD or Miranda		LC	NA
genus	Ancistrus									97.2197	353683	Ancistrus	838	x	9	0	South America: Paraná River basin (Ref. 30500). Reported from the Uruguay River (Ref. 79585).	FishBase		NA	NA
species sp.	Anchoviella sp. LBP 2297									97	1706	Anchoviella sp. LBP 2297	1043998		36	37	Peru and/or Bolivia	Ortega or Sarmiento or CGD or Miranda		NA	NA
species	Anchoviella jamesi		Anchoviella jamesi			Anchoviella jamesi	Anchoviella jamesi	Anchoviella jamesi		98.9882	41843	Anchoviella jamesi	5595		12	12	Peru and/or Bolivia	Ortega or Sarmiento or CGD or Miranda	Y	LC	NA
species	Aguarunichthys torosus		Aguarunichthys torosus	Aguarunichthys torosus	Aguarunichthys torosus	Aguarunichthys torosus	Aguarunichthys torosus	Aguarunichthys torosus	Aguarunichthys torosus	99.9063	4784	Aguarunichthys torosus	1380		10	10	Peru and/or Bolivia	Ortega or Sarmiento or CGD or Miranda		NA	NA
species	Ageneiosus inermis		Ageneiosus inermis	Ageneiosus inermis	Ageneiosus inermis		Ageneiosus inermis	Ageneiosus inermis	Ageneiosus inermis	99	1866	Ageneiosus inermis	2607		#N/A	0	Peru and/or Bolivia	Ortega or Sarmiento or CGD or Miranda		NA	NA
species	Agamyxis pectinifrons		Agamyxis pectinifrons	Agamyxis pectinifrons	Agamyxis pectinifrons		Agamyxis pectinifrons	Agamyxis pectinifrons	Agamyxis pectinifrons	97	33	Agamyxis pectinifrons	702236		1	1	Peru and/or Bolivia	Ortega or Sarmiento or CGD or Miranda		NA	NA
species	Adontosternarchus sachsi		Adontosternarchus sachsi		Adontosternarchus sachsi		Adontosternarchus sachsi	Adontosternarchus sachsi	Adontosternarchus sachsi	99	636	Adontosternarchus sachsi	60146		12	12	Peru and/or Bolivia	Ortega or Sarmiento or CGD or Miranda		NA	NA
species	Adontosternarchus balaenops		Adontosternarchus balaenops	Adontosternarchus balaenops	Adontosternarchus balaenops		Adontosternarchus balaenops	Adontosternarchus balaenops	Adontosternarchus balaenops	98	34	Adontosternarchus balaenops	2		377	#N/A	#N/A	#N/A		NA	NA
species	Acrobrycon ipanquianus		Acrobrycon ipanquianus	Acrobrycon ipanquianus	Acrobrycon ipanquianus	Acrobrycon ipanquianus	Acrobrycon ipanquianus	Acrobrycon ipanquianus	Acrobrycon ipanquianus	97	119	Acrobrycon ipanquianus	3061		44	44	Peru and/or Bolivia	Ortega or Sarmiento or CGD or Miranda		NA	NA
species	Acestrorhynchus pantaneiro		Acestrorhynchus pantaneiro		Acestrorhynchus pantaneiro	Acestrorhynchus pantaneiro	Acestrorhynchus pantaneiro	Acestrorhynchus pantaneiro	Acestrorhynchus pantaneiro	100	10	Acestrorhynchus pantaneiro	7704		#N/A	0	Peru and/or Bolivia	Ortega or Sarmiento or CGD or Miranda		NA	NA
species	Acestrorhynchus lacustris		Acestrorhynchus lacustris	Acestrorhynchus lacustris	Acestrorhynchus lacustris		Acestrorhynchus lacustris	Acestrorhynchus lacustris	Acestrorhynchus lacustris	97.9921	2024	Acestrorhynchus lacustris	82784		5	5	Peru and/or Bolivia	Ortega or Sarmiento or CGD or Miranda		NA	NA
genus	Hypophthalmus									97	1277		10		4	4	Peru and/or Bolivia	Ortega or Sarmiento or CGD or Miranda		NA	NA
species sp.	Pimelodus sp. A-C34(182)									97	413		492		1	0	Peru and/or Bolivia	Ortega or Sarmiento or CGD or Miranda		NA	NA
species sp.	Schizodon sp. GSAS-2007									97	2911		69		54	54	Peru and/or Bolivia	Ortega or Sarmiento or CGD or Miranda		NA	NA
species	Schizodon nasutus		Schizodon nasutus							97.0045	666		64		#N/A	0	South America: upper Paraná River basin	FishBase		NA	NA
species	Pimelodus microstoma		Pimelodus microstoma							97.0051	78488		783		8	9	Peru and/or Bolivia	Ortega or Sarmiento or CGD or Miranda		NA	NA
species	Pimelodus pohli									97.3904	634		409		1	1	Peru and/or Bolivia	Ortega or Sarmiento or CGD or Miranda		NA	NA
species	Brachyplatystoma rousseauxii		Brachyplatystoma rousseauxii	Brachyplatystoma rousseauxii	Brachyplatystoma rousseauxii		Brachyplatystoma rousseauxii	Brachyplatystoma rousseauxii	Brachyplatystoma rousseauxii	98.3054	419		67		29	30	Peru and/or Bolivia	Ortega or Sarmiento or CGD or Miranda		LC	NA
species	Triportheus elongatus									98.4414	2396		12		26	26	Peru and/or Bolivia	Ortega or Sarmiento or CGD or Miranda		NA	NA
species	Mylossoma aureum		Mylossoma aureum	Mylossoma aureum	Mylossoma aureum		Mylossoma aureum	Mylossoma aureum	Mylossoma aureum	99.5316	51691		52		1	1	Peru and/or Bolivia	Ortega or Sarmiento or CGD or Miranda		NA	NA
species	Semaprochilodus insignis		Semaprochilodus insignis		Semaprochilodus insignis		Semaprochilodus insignis	Semaprochilodus insignis		99.7134	104443		193	x	21	0	South America: Ribeira de Iguape, Paraíba do Sul, and Pardo River basins in Brazil.	FishBase		NA	NA
species	Carassius gibelio									99.9354	27320		8		1	1	Peru and/or Bolivia	Ortega or Sarmiento or CGD or Miranda		NA	NA
species sp.	Pimelodus sp. C CGD-2016									99.9381	1399		49		2	2	Peru and/or Bolivia	Ortega or Sarmiento or CGD or Miranda		NA	NA
species sp.	Hypophthalmus sp. C95(183)									99.9708	35862		1514		2	2	Peru and/or Bolivia	Ortega or Sarmiento or CGD or Miranda		NA	NA
species	Alburnus alburnus									99.9829	524		6682		107	108	Peru and/or Bolivia	Ortega or Sarmiento or CGD or Miranda		LC	NA
species	Cyprinus carpio		Cyprinus carpio		Cyprinus carpio		Cyprinus carpio	Cyprinus carpio		99.9969	10395		150		18	18	Peru and/or Bolivia	Ortega or Sarmiento or CGD or Miranda		VU	NA
species	Gambusia holbrooki		Gambusia holbrooki		Gambusia holbrooki		Gambusia holbrooki	Gambusia holbrooki		100	4		0		31	31	Peru and/or Bolivia	Ortega or Sarmiento or CGD or Miranda		LC	NA
