# Supplementary material for: Unveiling biogeographical patterns of the ichthyofauna in the Tuichi basin, a biodiversity hotspot in the Bolivian Amazon, using environmental DNA
Source: PLoS One. 2022 Jan 4;17(1):e0262357. doi: 10.1371/journal.pone.0262357 (PMC8726463; doi:10.1371/journal.pone.0262357)
Supplement: S7 Table — (XLSX) [file pone.0262357.s015.xlsx]

## Sheet: Table S7  VennR Madidi Items
Table S7 reporting the details of species composition for each compartment of the Venn diagram. This analysis was carried out excluding the lakes sampled on the Beni.
Sites	Number of elements	Taxa name
Lakes_Tuichi//Rivers_Alto_Tuichi//Rivers_Rank_1_and_2//Rivers_Rank_3	7	Prochilodus_nigricans
		Parodon
		Rhamdia_sp._CGD-2016
		Astyanax_bimaculatus
		Pimelodella_meeki
		Crenicichla_britskii
		Astyanax
Lakes_Tuichi//Rivers_Rank_1_and_2//Rivers_Rank_3	15	Hemisorubim_platyrhynchos
		Steindachnerina_insculpta
		Gymnotus_carapo
		Pseudoplatystoma_fasciatum
		Synbranchus_marmoratus
		Sorubim_lima
		Leporinus_lacustris
		Hoplias_malabaricus
		Prochilodus_argenteus
		Crenicichla_reticulata
		Cichlasoma_orientale
		Oxydoras_niger
		Pimelodus_blochii
		Australoheros_facetus
		Sternopygus_macrurus
Rivers_Alto_Tuichi//Rivers_Rank_1_and_2//Rivers_Rank_3	24	Eigenmannia_virescens
		Ancistrus_montanus
		Creagrutus
		Cetopsorhamdia_iheringi
		Bryconamericus_diaphanus
		Ancistrus
		Pseudopimelodus_bufonius
		Knodus_sp._MUSM35422
		Salminus_sp._2_CBM-2016
		Creagrutus_occidaneus
		Ancistrus_temminckii
		Trichomycterus_pradensis
		Brycon_cephalus
		Salminus_brasiliensis
		Hypostomus
		Trichomycterus_caudofasciatus
		Monotocheirodon_pearsoni
		Hemibrycon_beni
		Bryconacidnus_hemigrammus
		Knodus_mizquae
		Rineloricaria_parva
		Cyanocharax_itaimbe
		Sternarchorhynchus_hagedornae
		Pseudopimelodus
Lakes_Tuichi//Rivers_Rank_3	4	Curimatella_lepidura
		Roeboides_descalvadensis
		Serrasalmus_maculatus
		Serrasalmus
Lakes_Tuichi//Rivers_Rank_1_and_2	6	Acestrorhynchus_lacustris
		Psellogrammus_kennedyi
		Auchenipterus_osteomystax
		Triportheus_angulatus
		Schizodon_fasciatus
		Moenkhausia_intermedia
Rivers_Alto_Tuichi//Rivers_Rank_3	1	Trichomycterus_striatus
Rivers_Alto_Tuichi//Rivers_Rank_1_and_2	8	Astroblepus_sp._C_AJG-2010
		Oncorhynchus_mykiss
		Cetopsorhamdia_sp._nov_(madidi)
		Characidium_sp.
		Pseudopimelodus_mangurus
		Trichomycterus_sp._6_gr._barbouri
		Rhamdia_quelen
		Ancistrus_hoplogenys
Rivers_Rank_1_and_2//Rivers_Rank_3	41	Knodus_borki
		Knodus
		Megalonema_platycephalum
		Hypostomus_commersoni
		Gymnotus
		Loricaria_lentiginosa
		Hypostomus_levis
		Calophysus_macropterus
		Megaleporinus_trifasciatus
		Callichthys_callichthys
		Phenacorhamdia_tenebrosa
		Spatuloricaria_caquetae
		Bujurquina_tambopatae
		Hypostomus_aspidolepis
		Sternarchorhynchus_sp._36838
		Lamontichthys_filamentosus
		Spatuloricaria_evansii
		Galeocharax_knerii
		Pimelodus
		Pseudoplatystoma_tigrinum
		Astyanacinus
		Apteronotus_albifrons
		Apteronotus_bonapartii
		Pimelodella_vittata
		Megalonema_platanum
		Prodontocharax
		Panaqolus_albomaculatus
		Leporinus_striatus
		Imparfinis_minutus
		Potamotrygon_motoro
		Ancistrus_bufonius
		Squaliforma_emarginata
		Pimelodella
		Steindachnerina_brevipinna
		Gephyrocharax
		Cetopsorhamdia
		Thoracocharax_stellatus
		Pseudopimelodus_pulcher
		Cheirodontops
		Potamotrygon_falkneri
		Characidium_bolivianum
Lakes_Tuichi	14	Serrasalmus_manueli
		Schizodon_scotorhabdotus
		Cyphocharax_sp._2_(cf._leucostictus)
		Cyphocharax_sp._3_(cf._notatus)
		Potamorhina_altamazonica
		Trachelyopterus_galeatus
		Curimatella_meyeri
		Brachyhypopomus_pinnicaudatus
		Odontostilbe_stenodon
		Loricariichthys_platymetopon
		Tetragonopterus_argenteus
		Odontostilbe
		Cyphocharax_vanderi
		Curimata_cyprinoides
Rivers_Alto_Tuichi	6	Astroblepus_sp._E_AJG-2010
		Acrobrycon_ipanquianus
		Orestias_ascotanensis
		Trichomycterus
		Astroblepus_sp._NM-2010
		Ancistrus_cirrhosus
Rivers_Rank_3	6	Aphyocharax_alburnus
		Corydoras_aeneus
		Aphyocheirodon
		Hypostomus_affinis
		Hypostomus_topavae
		Crenicichla_menezesi
Rivers_Rank_1_and_2	54	Centromochlus_perugiae
		Knodus_moenkhausii
		Leiarius_marmoratus
		Brachyplatystoma_filamentosum
		Piaractus_brachypomus
		Brachyplatystoma_vaillantii
		Panaque_bathyphilus
		Nemadoras
		Pimelodella_sp._CGD-2016
		Leptodoras_marki
		Sorubim_cuspicaudus
		Pimelodella_gracilis
		Trichomycterus_caliensis
		Apteronotus_ellisi
		Triportheus_nematurus
		Pimelodina_flavipinnis
		Mylossoma_duriventre
		Pseudoplatystoma
		Brycon_melanopterus
		Trichomycterus_sp._6_LHGP-2011
		Farlowella_amazonum
		Rhaphiodon_vulpinus
		Pterodoras_granulosus
		Zungaro_zungaro
		Aphyocharax_dentatus
		Platysilurus_mucosus
		Sternarchorhynchus_mormyrus
		Psectrogaster_amazonica
		Eigenmannia_sp._2_(cf._trilineata)
		Hassar_orestis
		Platydoras_cf._armatulus_BOLD:AAH9441
		Plagioscion_squamosissimus
		Aguarunichthys_torosus
		Oxydoras_kneri
		Hydrolycus_scomberoides
		Sternarchogiton_nattereri
		Gymnotus_sylvius
		Zungaro_jahu
		Rhinodoras_dorbignyi
		Pseudostegophilus_nemurus
		Cyphocharax_gilbert
		Lamontichthys_stibaros
		Farlowella_oxyrryncha
		Heliotrygon_gomesi
		Platystomatichthys_sturio
		Nemadoras_elongatus
		Sorubimichthys_planiceps
		Pimelodus_sp._B_CGD-2016
		Agamyxis_pectinifrons
		Cetopsis_coecutiens
		Cetopsis_gobioides
		Chasmocranus_brachynemus
		Imparfinis_cochabambae
		Hypophthalmus_edentatus
